# Supplementary material for: Taxonomic Novelty and Distinctive Genomic Features of Hot Spring Cyanobacteria
Source: Front Genet. 2020 Nov 5;11:568223. doi: 10.3389/fgene.2020.568223 (PMC7674949; doi:10.3389/fgene.2020.568223)
Supplement: Supplementary file 2 [file Table_1.xlsx]

## Sheet: Table_S1_MG_stats
MAGs_prefix	Temperature (°C)	pH	Location	Latitude Longitude	MAGs (n)	Cyano MAGs (n)	Reference	Run	Assay Type	AvgSpotLen	Bases	BioProject	BioSample	Bytes	Center Name	collection_date	Consent	DATASTORE filetype	DATASTORE provider	DATASTORE region	Experiment	Instrument	Library Name	LibraryLayout	LibrarySelection	LibrarySource	MBases	MBytes	Organism	Platform	ReleaseDate	sample_acc	Sample Name	SRA Study	BioSampleModel	geo_loc_name_country	geo_loc_name_country_continent	geo_loc_name	Isolation_source	lat_lon	Host	nominal_length	Run_ID	replicate	site	Alias	Description	ENA_CHECKLIST	ENA-FIRST-PUBLIC
T60_TAT2020	60	6.9	El Tatio, Chile (G1)	22.32540 S 68.00802 W	63	6	This study	-	WGS	-	15836970936	-	-	-	-	-	-	-	-	-	-	-	-	-	-	-	-	-	-	-	-	-	-	-	-	-	-	-	-	-	-	-	-	-	-	-	-	-	-
C42_CAH2020	42	9.2	Cahuelmó, Chile	42.25333 S 73.36777 W	97	12	This study	-	WGS	-	18904233306	-	-	-	-	-	-	-	-	-	-	-	-	-	-	-	-	-	-	-	-	-	-	-	-	-	-	-	-	-	-	-	-	-	-	-	-	-	-
K44_KRO2020	44	6.1	Kroner, Chile (K1)	62.98110 S 60.58861 W	58	1	This study	-	WGS	-	13422802416	-	-	-	-	-	-	-	-	-	-	-	-	-	-	-	-	-	-	-	-	-	-	-	-	-	-	-	-	-	-	-	-	-	-	-	-	-	-
K32_KRO2020	32	6.2	Kroner, Chile (K2)	62.98110 S 60.58861 W	39	1	This study	-	WGS	-	12582167721	-	-	-	-	-	-	-	-	-	-	-	-	-	-	-	-	-	-	-	-	-	-	-	-	-	-	-	-	-	-	-	-	-	-	-	-	-	-
M7585_ERR372908_C2015	75 - 85	8	Sungai Klah, Malasya	3.9960915 N 101.388064 E	300	3	Chan et al. 2015	ERR372908	AMPLICON	300	82907625000	PRJEB4990	SAMEA2250621	43263644104	UTM	2013-03-30	public	fastq,sra	ena,ncbi	ncbi.public,ena	ERX345285	Illumina HiSeq 2500	unspecified	PAIRED	RANDOM PCR	METAGENOMIC	82907	41259	hot springs metagenome	ILLUMINA	41926.1	ERS371787	SAMEA2250621	ERP004332	-	-	-	-	-	-	-	-	-	-	-	sample 1	hot spring sample 1 from Sungai Klah\, Malaysia	ERC000011	41925
M46_SRR2625865_R2017	46	8	Shivlinga hot spring, Ladhak, India (WG4)	33.22944 N 78.35500 E	4	1	Roy et al. 2020	SRR2625865	WGS	168	1721086746	PRJNA296849	SAMN04111299	1325157343	BOSE INSTITUTE, KOLKATA	22-Jul-2013	public	sra	gs,ncbi,s3	ncbi.public,gs.US,s3.us-east-1	SRX1328635	Ion Torrent PGM		SINGLE	RANDOM	METAGENOMIC	1721	1263	hot springs metagenome	ION_TORRENT	42637.1	SRS1111518	M4_first_run	SRP064704	Metagenome or environmental	India	Asia	India: Western Puga Valley\, Laddakh	Microbila mat community growing on a geothermal spring	not collected	not applicable	-	-	-	-	-	-	-	-
M46_SRR2626160_R2017	46	8	Shivlinga hot spring, Ladhak, India (WG4)	33.22944 N 78.35500 E	15	1	Roy et al. 2020	SRR2626160	WGS	138	1912040539	PRJNA296849	SAMN04111300	1480690423	BOSE INSTITUTE, KOLKATA	22-Jul-2013	public	sra	s3,ncbi,gs	gs.US,ncbi.public,s3.us-east-1	SRX1328722	Ion Torrent PGM		SINGLE	RANDOM	METAGENOMIC	1912	1412	hot springs metagenome	ION_TORRENT	42637.1	SRS1111547	M4_second_run	SRP064704	Metagenome or environmental	India	Asia	India: Western Puga Valley\, Laddakh	Microbila mat community growing on a geothermal spring	not collected	not applicable	-	-	-	-	-	-	-	-
M46_SRR5216251_DOE	45.6	8.1	Cone Pool, CA, USA (layer C)	37.4127 N 118.5040 W	52	1	DOE Joint Genome Institute	SRR5216251	WGS	302	15490541870	PRJNA364778	SAMN06265911	7579243684	JGI	2015-08-17	public	sra	gs,ncbi,s3	gs.US,ncbi.public,s3.us-east-1	SRX2526462	Illumina HiSeq 2500	BAYZT	PAIRED	other	METAGENOMIC	15490	7228	hot springs metagenome	ILLUMINA	42764	SRS1947324	Gp0147099	SRP098487	Metagenome or environmental	USA	North America	USA: California	Hot spring microbial mat	37.4127 N 118.5040 W	not applicable	270	10697	-	-	-	-	-	-
M60_SRR5248366_T2016	60	ND	Mushroom, YNP, USA	44.534 N 110.7978 W	57	2	Thiel et al. 2016	SRR5248366	WGS	300	27315997500	PRJNA366180	SAMN06268413	16499436791	JGI	missing	public	sra	gs,ncbi,s3	gs.US,ncbi.public,s3.us-east-1	SRX2554541	Illumina HiSeq 2000	UCYB	PAIRED	RANDOM	METAGENOMIC	27315	15735	microbial mat metagenome	ILLUMINA	42778	SRS1972188	Gp0057794	SRP099349	Metagenome or environmental	USA	North America	USA:Yellowstone National Park\, Wyoming\, USA	Yellowstone National Park\, Wyoming\, USA	44.534 N 110.7978 W	not applicable	270	7666	-	-	-	-	-	-
M66_SRR5451031_A2018	66	6.8	Porcelana hot spring, Chile	42.27291 S 72.27393 W	17	3	Alcamán-Arias et al. 2018	SRR5451031	WGS	211	2171890826	PRJNA382437	SAMN06706421	723860256	BEATRIZ DIEZ LAB AT PONTIFICIA UNIVERSIDAD CATOLICA DE CHILE	mar-2013	public	sra	gs,ncbi,s3	ncbi.public,gs.US,s3.us-east-1	SRX2739742	Illumina HiSeq 2000	P66DNAD	PAIRED	size fractionation	METAGENOMIC	2171	690	hot springs metagenome	ILLUMINA	43100	SRS2126776	Porcelana 66DNA	SRP104009	Metagenome or environmental	Chile	South America	Chile: Los lagos\, Porcelana Hot Spring	Porcelana 66 C degree phototrophic mat	42.27291 S 72.27393 W	-	-	-	-	-	-	-	-	-
M58_SRR5451032_A2018	58	6.9	Porcelana hot spring, Chile	42.27291 S 72.27393 W	20	2	Alcamán-Arias et al. 2018	SRR5451032	WGS	172	10697340688	PRJNA382437	SAMN06706403	4056346339	BEATRIZ DIEZ LAB AT PONTIFICIA UNIVERSIDAD CATOLICA DE CHILE	mar-2013	public	sra	gs,s3,ncbi	ncbi.public,gs.US,s3.us-east-1	SRX2739743	Illumina HiSeq 2000	P58DNAD	PAIRED	size fractionation	METAGENOMIC	10697	3868	hot springs metagenome	ILLUMINA	43100	SRS2126778	Porcelana 58DNA	SRP104009	Metagenome or environmental	Chile	South America	Chile: Los lagos\, Porcelana Hot Spring	Porcelana 58 C degree phototrophic mat	42.27291 S 72.27393 W	-	-	-	-	-	-	-	-	-
M48_SRR5451033_A2018	48	7.1	Porcelana hot spring, Chile	42.27291 S 72.27393 W	30	1	Alcamán-Arias et al. 2018	SRR5451033	WGS	129	18203992049	PRJNA382437	SAMN06706385	6643957864	BEATRIZ DIEZ LAB AT PONTIFICIA UNIVERSIDAD CATOLICA DE CHILE	mar-2013	public	sra	gs,ncbi,s3	ncbi.public,gs.US,s3.us-east-1	SRX2739744	Illumina HiSeq 2000	P48DNAD	PAIRED	size fractionation	METAGENOMIC	18203	6336	hot springs metagenome	ILLUMINA	43100	SRS2126777	Porcelana 48DNA	SRP104009	Metagenome or environmental	Chile	South America	Chile: Los lagos\, Porcelana Hot Spring	Porcelana 48 degree celcius phototrophic mat	42.27291 S 72.27393 W	-	-	-	-	-	-	-	-	-
M60_SRR5451356_T2016	59.9	ND	Mushroom, YNP, USA	44.963 N 110.715 W	41	3	Thiel et al. 2016	SRR5451356	WGS	302	26508594506	PRJNA367149	SAMN06267467	12047033177	JGI	missing	public	sra	gs,s3,ncbi	ncbi.public,gs.US,s3.us-east-1	SRX2740067	Illumina HiSeq 2500	AAHYC	PAIRED	RANDOM	METAGENOMIC	26508	11488	microbial mat metagenome	ILLUMINA	42842.1	SRS2127023	Gp0111645	SRP104030	Metagenome or environmental	USA	North America	USA: Wyoming: Yellowstone National Park	missing	44.963 N 110.715 W	not applicable	270	9079	-	-	-	-	-	-
M44_SRR5580903_DOE	44.5	8.15	Dewar Creek, British Columbia, Canada (DC16)	49.9543 N 116.5155 W	73	1	DOE Joint Genome Institute	SRR5580903	WGS	302	13725584712	PRJNA375330	SAMN06343858	6365012231	JGI	2010-09-15	public	sra	gs,ncbi,s3	ncbi.public,gs.US,s3.us-east-1	SRX2839021	Illumina HiSeq 2500	AHTOS	PAIRED	RANDOM	METAGENOMIC	13725	6070	sediment metagenome	ILLUMINA	42876.1	SRS2212714	Gp0115603	SRP107661	Metagenome or environmental	Canada	North America	Canada: British Columbia	hot spring sediment	49.9543 N 116.5155 W	not applicable	270	9270	-	-	-	-	-	-
M33_SRR5581334_DOE	33.1	7.16	Larsen, Brittish Columbia, Canada (N4)	60.1987 N 125.5127 W	113	6	DOE Joint Genome Institute	SRR5581334	WGS	302	22188202136	PRJNA375331	SAMN06343859	10066053652	JGI	2012-10-01	public	sra	gs,s3,ncbi	ncbi.public,s3.us-east-1,gs.US	SRX2839452	Illumina HiSeq 2500	AHTOT	PAIRED	RANDOM	METAGENOMIC	22188	9599	sediment metagenome	ILLUMINA	42876.1	SRS2212935	Gp0115604	SRP107663	Metagenome or environmental	Canada	North America	Canada: British Columbia	hot spring sediment	60.1987 N 125.5127 W	not applicable	270	9290	-	-	-	-	-	-
M4564_SRR6941191_B2018	45 - 64	6.7	San Vicente hot spring, Colombia	4.51 N 75.32 W	4	2	Benavides et al. 2018	SRR6941191	WGS	519	481494165	PRJNA431299	SAMN08384003	1118182955	UNIVERSIDAD DE ANTIOQUIA	2010-02-12	public	sra	ncbi,gs,s3	gs.US,s3.us-east-1,ncbi.public	SRX3885449	454 GS FLX Titanium	SF_1	SINGLE	PCR	METAGENOMIC	481	1066	hot springs metagenome	LS454	43313.1	SRS3124611	Xanthomonadaceae draft genome	SRP137218	Metagenome or environmental	Colombia	South America	Colombia:Risaralda\, Nevado del Ruiz\, Termales San Vicente	San Vicente hot spring	4.51 N 75.32 W	-	-	-	-	-	-	-	-	-
M55_SRR7473442_K2018	55	7.9	Tattapani, India (S4)	23.69 N 83.68 E	35	5	Kaushal et al. 2018	SRR7473442	WGS	202	5026028054	PRJNA479576	SAMN09580624	3495758943	CENTER OF INNOVATIVE AND APPLIED BIOPROCESSING (CIAB)	28-Nov-2015	public	sra	ncbi,gs,s3	ncbi.public,gs.US,s3.us-east-1	SRX4343076	Illumina HiSeq 1000	S4F	PAIRED	PCR	METAGENOMIC	5026	3333	metagenome	ILLUMINA	43465	SRS3503651	S4	SRP152290	Metagenome or environmental	India	Asia	India:Chattisgarh	Hot spring_55deg.	23.69 N 83.68 E	-	-	-	-	-	-	-	-	-
M65_SRR7473443_K2018	65	8.3	Tattapani, India (S3)	23.69 N 83.68 E	31	2	Kaushal et al. 2018	SRR7473443	WGS	202	9273559622	PRJNA479576	SAMN09580623	6130839655	CENTER OF INNOVATIVE AND APPLIED BIOPROCESSING (CIAB)	28-Nov-2015	public	sra	ncbi,gs,s3	ncbi.public,gs.US,s3.us-east-1	SRX4343075	Illumina HiSeq 1000	S3F	PAIRED	PCR	METAGENOMIC	9273	5846	metagenome	ILLUMINA	43465	SRS3503650	S3	SRP152290	Metagenome or environmental	India	Asia	India:Chattisgarh	Hot spring_65deg.	23.69 N 83.68 E	-	-	-	-	-	-	-	-	-
M59_SRR7905023_W2019	59	5.8	Jinata hot spring, Japan	34.318 N 139.216 E	28	2	Ward et al. 2019	SRR7905023	WGS	202	33648096268	PRJNA392119	SAMN10130914	11727977532	HARVARD UNIVERSITY	2016-01	public	sra	gs,ncbi,s3	s3.us-east-1,ncbi.public,gs.US	SRX4741379	Illumina HiSeq 3000	JP1	PAIRED	unspecified	METAGENOMIC	33648	11184	hot springs metagenome	ILLUMINA	43369.1	SRS3822703	Jinata Pool 1	SRP162660	Metagenome or environmental	Japan	Asia	Japan: Tokyo Prefecture\, Shikinejima Island\, Jinata Onsen	iron-rich hot spring mineral precipitates	34.318 N 139.216 E	-	-	-	3	JP1	-	-	-	-
M4454_SRR7905024_W2019	44 - 54	6.5	Jinata hot spring, Japan	34.318 N 139.216 E	55	1	Ward et al. 2019	SRR7905024	WGS	198	20935288843	PRJNA392119	SAMN10130912	8037059546	HARVARD UNIVERSITY	2016-09	public	sra	ncbi,gs,s3	ncbi.public,gs.US,s3.us-east-1	SRX4741378	Illumina HiSeq 3000	JP2	PAIRED	unspecified	METAGENOMIC	20935	7664	hot springs metagenome	ILLUMINA	43369.1	SRS3822704	Jinata Pool 2	SRP162660	Metagenome or environmental	Japan	Asia	Japan: Tokyo Prefecture\, Shikinejima Island\, Jinata Onsen	iron-rich hot spring microbial mats	34.318 N 139.216 E	-	-	-	3	JP2	-	-	-	-
M3746_SRR7905025_W2019	37 - 46	6.7	Jinata hot spring, Japan	34.318 N 139.216 E	20	1	Ward et al. 2019	SRR7905025	WGS	202	6917482728	PRJNA392119	SAMN10130915	2432501206	HARVARD UNIVERSITY	2016-01	public	sra	gs,ncbi,s3	ncbi.public,gs.US,s3.us-east-1	SRX4741377	Illumina HiSeq 3000	JP3	PAIRED	unspecified	METAGENOMIC	6917	2319	hot springs metagenome	ILLUMINA	43369.1	SRS3822702	Jinata Pool 3	SRP162660	Metagenome or environmental	Japan	Asia	Japan: Tokyo Prefecture\, Shikinejima Island\, Jinata Onsen	iron-rich hot spring microbial mats	34.318 N 139.216 E	-	-	-	3	JP3	-	-	-	-
									* ERR372908 is WGS, but in the SRA database appears as AMPLICON
[truncated: 20 more columns]
