# Supplementary material for: Taxonomic Novelty and Distinctive Genomic Features of Hot Spring Cyanobacteria
Source: Front Genet. 2020 Nov 5;11:568223. doi: 10.3389/fgene.2020.568223 (PMC7674949; doi:10.3389/fgene.2020.568223)
Supplement: Supplementary file 3 [file Table_2.xlsx]

## Sheet: Table_S2_genome_stats
Genome_ID	Completeness	Contamination	Genome size	Expected genome size	GC	GC std	# predicted genes	Coding density	# contigs	GTDB Classification	Mean contig length	N50 (contigs)	Longest contig	Translation table	# scaffolds	N50 (scaffolds)	Mean scaffold length	Longest scaffold	# ambiguous bases	marker lineage	# genomes	# marker sets	# markers	GCN0	GCN1	GCN2	GCN3	GCN4	GCN5+	0'	1'	2'	3'	4'	5+'	classification	fastani_reference	fastani_reference_radius	fastani_taxonomy	fastani_ani	fastani_af	closest_placement_reference	closest_placement_taxonomy	closest_placement_ani	closest_placement_af	pplacer_taxonomy	classification_method	note	other_related_references(genome_id,species_name,radius,ANI,AF)
C42_CAH2020_001	99.5283	0	5550306	5.57661e+06	0.491487	0.0146381	5066	0.865389	149	d__Bacteria;p__Cyanobacteria;c__Cyanobacteriia;o__Leptolyngbyales;f__Leptolyngbyaceae;g__JSC-12;s__	37250.4	62414	227286	11	149	62414	37250.4	227286	0	'p__Cyanobacteria'	89	424	544	['TIGR00278', 'TIGR02352']	['PF03602', 'PF01747', 'PF02548', 'PF08855', 'PF01509', 'PF00298', 'PF09323', 'PF13932', 'PF08847', 'TIGR00365', 'TIGR00096', 'TIGR00546', 'TIGR00544', 'TIGR00543', 'PF01967', 'TIGR00409', 'PF01195', 'PF11317', 'PF00013', 'PF10150', 'PF01220', 'PF09261', 'TIGR01934', 'PF00742', 'PF00411', 'PF00213', 'PF02096', 'PF00189', 'PF00831', 'PF07991', 'PF11460', 'PF02410', 'TIGR00977', 'PF01043', 'PF10128…	[]	[]	[]	[]	2	542	0	0	0	0	d__Bacteria;p__Cyanobacteria;c__Cyanobacteriia;o__Leptolyngbyales;f__Leptolyngbyaceae;g__JSC-12;s__	N/A	N/A	N/A	N/A	N/A	GCF_000309945.1	d__Bacteria;p__Cyanobacteria;c__Cyanobacteriia;o__Leptolyngbyales;f__Leptolyngbyaceae;g__JSC-12;s__JSC-12 sp000309945	80.27	0.58	d__Bacteria;p__Cyanobacteria;c__Cyanobacteriia;o__Leptolyngbyales;f__Leptolyngbyaceae;g__;s__	Placement	taxonomic novelty determined using RED	N/A
C42_CAH2020_010	99.5283	1.02201	7459088	7.49444e+06	0.508218	0.0124338	6354	0.829383	107	d__Bacteria;p__Cyanobacteria;c__Cyanobacteriia;o__Elainellales;f__Elainellaceae;g__Elainella;s__Elainella sp000733415	69711.1	113323	383947	11	107	113323	69711.1	383947	0	'p__Cyanobacteria'	89	424	544	['PF01043', 'PF07516', 'PF06071', 'PF07517']	['PF03602', 'PF02548', 'PF08855', 'PF01509', 'PF00298', 'PF09323', 'PF13932', 'PF08847', 'TIGR00365', 'TIGR00096', 'TIGR00546', 'TIGR00544', 'TIGR00543', 'PF01967', 'TIGR00409', 'PF00091', 'PF11317', 'PF00013', 'TIGR00933', 'PF09261', 'TIGR01934', 'PF00742', 'PF00411', 'PF00213', 'PF02096', 'PF00189', 'PF07991', 'PF11460', 'PF02410', 'TIGR00977', 'PF10128', 'PF00709', 'PF01281', 'TIGR02023', 'TIG…	['PF01747', 'PF01624', 'TIGR00347', 'PF14306', 'PF01128', 'TIGR00528']	[]	[]	[]	4	534	6	0	0	0	d__Bacteria;p__Cyanobacteria;c__Cyanobacteriia;o__Elainellales;f__Elainellaceae;g__Elainella;s__Elainella sp000733415	GCF_000733415.1	95.0	d__Bacteria;p__Cyanobacteria;c__Cyanobacteriia;o__Elainellales;f__Elainellaceae;g__Elainella;s__Elainella sp000733415	96.8	0.9	GCF_000733415.1	d__Bacteria;p__Cyanobacteria;c__Cyanobacteriia;o__Elainellales;f__Elainellaceae;g__Elainella;s__Elainella sp000733415	96.8	0.9	d__Bacteria;p__Cyanobacteria;c__Cyanobacteriia;o__Elainellales;f__Elainellaceae;g__Elainella;s__	ANI/Placement	topological placement and ANI have congruent species assignments	GCA_002796835.1, s__Elainella saxicola, 95.0, 76.96, 0.16
C42_CAH2020_014	92.7452	0.943396	6368923	6.86712e+06	0.486891	0.0156513	5661	0.844935	372	d__Bacteria;p__Cyanobacteria;c__Cyanobacteriia;o__Elainellales;f__Elainellaceae;g__Elainella;s__	17120.8	24610	126552	11	372	24610	17120.8	126552	0	'p__Cyanobacteria'	89	424	544	['PF00091', 'TIGR02028', 'PF02341', 'TIGR00159', 'PF04560', 'PF00284', 'PF00276', 'PF02576', 'TIGR01980', 'PF04166', 'PF01039', 'TIGR00586', 'PF06470', 'PF02468', 'TIGR03045', 'PF02943', 'TIGR01521', 'PF01245', 'TIGR02654', 'PF00297', 'PF02616', 'PF03726', 'TIGR00514', 'PF02873', 'PF01208', 'PF02938', 'TIGR00443', 'PF12327', 'PF11068', 'TIGR01125', 'TIGR02749', 'PF08529', 'PF03319', 'PF02788', 'P…	['PF03602', 'PF01747', 'PF02548', 'PF08855', 'PF01509', 'PF00298', 'PF09323', 'PF13932', 'PF08847', 'TIGR00365', 'TIGR00096', 'TIGR00546', 'TIGR00544', 'TIGR00543', 'PF01967', 'TIGR00409', 'PF11317', 'PF00013', 'TIGR00933', 'PF09261', 'TIGR01934', 'PF00742', 'PF00411', 'PF00213', 'PF02096', 'PF00189', 'PF07991', 'PF11460', 'PF02410', 'TIGR00977', 'PF01043', 'PF10128', 'PF00709', 'PF01281', 'TIGR0…	['TIGR00347', 'PF03881', 'TIGR00528', 'PF03740']	[]	[]	[]	40	500	4	0	0	0	d__Bacteria;p__Cyanobacteria;c__Cyanobacteriia;o__Elainellales;f__Elainellaceae;g__Elainella;s__	N/A	N/A	N/A	N/A	N/A	GCF_000733415.1	d__Bacteria;p__Cyanobacteria;c__Cyanobacteriia;o__Elainellales;f__Elainellaceae;g__Elainella;s__Elainella sp000733415	79.05	0.53	d__Bacteria;p__Cyanobacteria;c__Cyanobacteriia;o__Elainellales;f__Elainellaceae;g__Elainella;s__	Placement	taxonomic classification fully defined by topology	GCA_002796835.1, s__Elainella saxicola, 95.0, 76.55, 0.17
C42_CAH2020_026	87.838	0.666667	4073818	4.63788e+06	0.43271	0.0165953	4184	0.836377	568	d__Bacteria;p__Cyanobacteria;c__Cyanobacteriia;o__Cyanobacteriales;f__Chroococcidiopsidaceae;g__Chroogloeocystis;s__Chroogloeocystis siderophila	7172.21	8966	35945	11	568	8966	7172.21	35945	0	'p__Cyanobacteria'	82	450	579	['PF01509', 'PF00298', 'PF01967', 'PF09261', 'PF00189', 'PF07991', 'TIGR00977', 'PF11016', 'PF04459', 'PF00177', 'PF07748', 'PF00830', 'PF00183', 'PF09353', 'TIGR03723', 'PF01010', 'PF00091', 'TIGR02731', 'TIGR01349', 'PF02091', 'TIGR00611', 'PF01074', 'TIGR00347', 'TIGR01350', 'PF03775', 'TIGR01974', 'PF00701', 'PF05690', 'PF02468', 'PF10693', 'PF00164', 'TIGR01036', 'PF11318', 'TIGR01694', 'PF1…	['PF03602', 'PF01747', 'PF02548', 'PF08855', 'PF09323', 'PF13932', 'PF08847', 'TIGR00365', 'TIGR00096', 'TIGR00546', 'TIGR00544', 'TIGR00543', 'TIGR00409', 'PF11317', 'TIGR01479', 'PF00013', 'PF04613', 'PF01220', 'TIGR01934', 'PF00742', 'PF00411', 'PF00213', 'PF02096', 'PF00831', 'PF11460', 'PF02410', 'PF01043', 'PF10128', 'PF00709', 'PF01281', 'TIGR02023', 'TIGR02028', 'PF02341', 'PF00834', 'PF0…	['PF11910', 'PF11264', 'TIGR01850']	[]	[]	[]	74	502	3	0	0	0	d__Bacteria;p__Cyanobacteria;c__Cyanobacteriia;o__Cyanobacteriales;f__Chroococcidiopsidaceae;g__Chroogloeocystis;s__Chroogloeocystis siderophila	GCF_001904655.1	95.0	d__Bacteria;p__Cyanobacteria;c__Cyanobacteriia;o__Cyanobacteriales;f__Chroococcidiopsidaceae;g__Chroogloeocystis;s__Chroogloeocystis siderophila	99.62	0.98	GCF_001904655.1	d__Bacteria;p__Cyanobacteria;c__Cyanobacteriia;o__Cyanobacteriales;f__Chroococcidiopsidaceae;g__Chroogloeocystis;s__Chroogloeocystis siderophila	99.62	0.98	d__Bacteria;p__Cyanobacteria;c__Cyanobacteriia;o__Cyanobacteriales;f__Chroococcidiopsidaceae;g__Chroogloeocystis;s__	ANI/Placement	topological placement and ANI have congruent species assignments	GCF_000317555.1, s__Chroogloeocystis sp000317555, 95.0, 93.92, 0.93; GCF_002939305.1, s__Chroogloeocystis sp002939305, 95.0, 88.04, 0.91; GCF_002749975.1, s__Chroogloeocystis cyanobacterium, 95.0, 83.82, 0.83; GCF_002964865.1, s__Chroogloeocystis sp002964865, 95.0, 83.27, 0.77
C42_CAH2020_037	99.0566	1.17925	5291374	5.34177e+06	0.563835	0.0131775	4455	0.825472	58	d__Bacteria;p__Cyanobacteria;c__Cyanobacteriia;o__Elainellales;f__Elainellaceae;g__O-77;s__O-77 sp001548395	91230.6	140395	352469	11	58	140395	91230.6	352469	0	'p__Cyanobacteria'	89	424	544	['PF06508', 'TIGR03139', 'TIGR01510', 'PF01386']	['PF03602', 'PF01747', 'PF02548', 'PF08855', 'PF01509', 'PF00298', 'PF09323', 'PF13932', 'PF08847', 'TIGR00365', 'TIGR00096', 'TIGR00546', 'TIGR00544', 'TIGR00543', 'PF01967', 'TIGR00409', 'PF00091', 'PF11317', 'PF00013', 'TIGR00933', 'PF09261', 'TIGR01934', 'PF00742', 'PF00411', 'PF00213', 'PF02096', 'PF00189', 'PF07991', 'PF11460', 'PF02410', 'TIGR00977', 'PF01043', 'PF10128', 'PF00709', 'PF012…	['PF01252', 'TIGR00347', 'PF00749', 'PF09991', 'TIGR00528']	[]	[]	[]	4	535	5	0	0	0	d__Bacteria;p__Cyanobacteria;c__Cyanobacteriia;o__Elainellales;f__Elainellaceae;g__O-77;s__O-77 sp001548395	GCF_001548395.1	95.0	d__Bacteria;p__Cyanobacteria;c__Cyanobacteriia;o__Elainellales;f__Elainellaceae;g__O-77;s__O-77 sp001548395	95.35	0.93	GCF_001548395.1	d__Bacteria;p__Cyanobacteria;c__Cyanobacteriia;o__Elainellales;f__Elainellaceae;g__O-77;s__O-77 sp001548395	95.35	0.93	d__Bacteria;p__Cyanobacteria;c__Cyanobacteriia;o__Elainellales;f__Elainellaceae;g__;s__	ANI/Placement	topological placement and ANI have congruent species assignments	N/A
C42_CAH2020_038	99.759	0.481928	6532080	6.54786e+06	0.390364	0.00794959	5465	0.821334	50	d__Bacteria;p__Cyanobacteria;c__Cyanobacteriia;o__Cyanobacteriales;f__Nostocaceae;g__Calothrix;s__	130642	294203	587625	11	50	294203	130642	587625	0	'p__Cyanobacteria'	65	415	520	['PF01039']	['PF03602', 'PF01747', 'PF08855', 'PF01509', 'PF00298', 'TIGR01521', 'PF08847', 'TIGR01173', 'TIGR00096', 'TIGR00544', 'TIGR00543', 'PF01967', 'PF02548', 'PF00091', 'PF11317', 'PF10150', 'PF01220', 'PF09261', 'TIGR01934', 'PF00742', 'PF00411', 'PF02096', 'PF00189', 'PF11460', 'PF02410', 'TIGR00977', 'PF01043', 'PF02468', 'PF10128', 'PF01281', 'TIGR02023', 'TIGR02028', 'PF02341', 'PF06298', 'TIGR0…	['PF14221', 'PF11283']	[]	[]	[]	1	517	2	0	0	0	d__Bacteria;p__Cyanobacteria;c__Cyanobacteriia;o__Cyanobacteriales;f__Nostocaceae;g__Calothrix;s__	N/A	N/A	N/A	N/A	N/A	N/A	N/A	N/A	N/A	d__Bacteria;p__Cyanobacteria;c__Cyanobacteriia;o__Cyanobacteriales;f__Nostocaceae;g__Calothrix;s__	Placement	taxonomic classification fully defined by topology	GCF_002368415.1, s__Calothrix sp002368415, 95.0, 81.26, 0.68; GCF_001904745.1, s__Calothrix sp001904745, 95.0, 80.95, 0.64; GCF_000331305.1, s__Calothrix sp000331305, 95.0, 80.91, 0.67; GCF_002289455.1, s__Calothrix elsteri, 95.0, 77.39, 0.22; GCF_002368395.1, s__Calothrix sp002368395, 95.0, 76.55, 0.09; GCF_000317435.1, s__Calothrix parietina, 95.0, 76.53, 0.13; GCF_000734895.2, s__Calothrix sp0…
C42_CAH2020_052	82.6332	1.29717	6281096	7.60118e+06	0.490823	0.0199881	5592	0.843538	456	d__Bacteria;p__Cyanobacteria;c__Cyanobacteriia;o__Elainellales;f__Elainellaceae;g__Elainella;s__	13774.3	19991	74539	11	456	19991	13774.3	74539	0	'p__Cyanobacteria'	89	424	544	['PF11317', 'PF00742', 'PF00189', 'PF11460', 'TIGR02023', 'TIGR02028', 'PF02341', 'TIGR00159', 'PF00181', 'TIGR01162', 'PF00366', 'PF00177', 'PF01409', 'PF04560', 'PF01264', 'PF03947', 'PF09353', 'PF00203', 'PF01716', 'PF01010', 'PF00284', 'TIGR01770', 'PF11285', 'PF00276', 'PF04561', 'PF01252', 'TIGR00595', 'TIGR01349', 'PF02576', 'PF00719', 'TIGR01980', 'PF10716', 'TIGR01575', 'PF01039', 'PF026…	['PF03602', 'PF02548', 'PF08855', 'PF01509', 'PF00298', 'PF09323', 'PF13932', 'PF08847', 'TIGR00365', 'TIGR00096', 'TIGR00546', 'TIGR00543', 'PF01967', 'TIGR00409', 'PF00091', 'PF00013', 'TIGR00933', 'PF09261', 'TIGR01934', 'PF00411', 'PF00213', 'PF02096', 'PF07991', 'PF02410', 'TIGR00977', 'PF01043', 'PF10128', 'PF00709', 'PF01281', 'PF00834', 'PF06298', 'TIGR00392', 'TIGR00152', 'TIGR00154', 'T…	['PF01747', 'TIGR00544', 'PF13735', 'PF06508', 'TIGR00347', 'TIGR00528']	[]	[]	[]	113	425	6	0	0	0	d__Bacteria;p__Cyanobacteria;c__Cyanobacteriia;o__Elainellales;f__Elainellaceae;g__Elainella;s__	N/A	N/A	N/A	N/A	N/A	GCF_000733415.1	d__Bacteria;p__Cyanobacteria;c__Cyanobacteriia;o__Elainellales;f__Elainellaceae;g__Elainella;s__Elainella sp000733415	79.0	0.53	d__Bacteria;p__Cyanobacteria;c__Cyanobacteriia;o__Elainellales;f__Elainellaceae;g__Elainella;s__	Placement	taxonomic classification fully defined by topology	GCA_002796835.1, s__Elainella saxicola, 95.0, 76.6, 0.15
C42_CAH2020_066	99.1453	2.6418	2730382	2.75392e+06	0.594875	0.0223772	2813	0.895579	246	d__Bacteria;p__Cyanobacteria;c__Cyanobacteriia;o__Gloeomargaritales;f__Gloeomargaritaceae;g__;s__	11099.1	17093	49368	11	246	17093	11099.1	49368	0	'k__Bacteria'	901	117	171	['TIGR01455']	['TIGR00132', 'PF03602', 'PF01509', 'PF00707', 'PF00298', 'TIGR01173', 'TIGR00096', 'PF00203', 'PF00091', 'PF00411', 'PF02075', 'PF00189', 'PF08478', 'PF01281', 'PF01351', 'PF00181', 'PF00312', 'PF02132', 'TIGR01162', 'TIGR00419', 'PF00366', 'PF03840', 'PF00177', 'PF01193', 'PF01765', 'PF03461', 'PF02130', 'TIGR01394', 'PF04560', 'PF01264', 'PF03947', 'TIGR01087', 'PF01782', 'PF02410', 'PF04563',…	['PF00276', 'PF00988', 'TIGR00878', 'PF01715']	[]	[]	[]	1	166	4	0	0	0	d__Bacteria;p__Cyanobacteria;c__Cyanobacteriia;o__Gloeomargaritales;f__Gloeomargaritaceae;g__;s__	N/A	N/A	N/A	N/A	N/A	N/A	N/A	N/A	N/A	d__Bacteria;p__Cyanobacteria;c__Cyanobacteriia;o__;f__;g__;s__	Placement	taxonomic novelty determined using RED	N/A
C42_CAH2020_068	99.2722	0.218341	4917303	4.95335e+06	0.452093	0.0150645	4538	0.845507	87	d__Bacteria;p__Cyanobacteria;c__Cyanobacteriia;o__Cyanobacteriales;f__Microcystaceae;g__Hydrococcus;s__Hydrococcus minor	56520.7	121211	434948	11	87	121211	56520.7	434948	0	'p__Cyanobacteria'	79	458	584	['PF13840', 'PF01039', 'PF02091', 'PF13603']	['PF03602', 'PF01747', 'PF02548', 'PF08855', 'PF01509', 'PF00298', 'PF09323', 'PF13932', 'PF08847', 'TIGR00365', 'TIGR00096', 'TIGR00546', 'TIGR00544', 'TIGR00543', 'PF01967', 'TIGR00409', 'PF00091', 'PF11317', 'PF00013', 'PF04613', 'PF01220', 'PF09261', 'TIGR01934', 'PF00742', 'PF00411', 'PF00213', 'PF02096', 'PF00189', 'PF07991', 'PF11460', 'PF02410', 'TIGR00977', 'PF01043', 'PF02468', 'PF10128…	['PF01933']	[]	[]	[]	4	579	1	0	0	0	d__Bacteria;p__Cyanobacteria;c__Cyanobacteriia;o__Cyanobacteriales;f__Microcystaceae;g__Hydrococcus;s__Hydrococcus minor	GCF_000317025.1	95.29	d__Bacteria;p__Cyanobacteria;c__Cyanobacteriia;o__Cyanobacteriales;f__Microcystaceae;g__Hydrococcus;s__Hydrococcus minor	99.4	0.98	GCF_000317025.1	d__Bacteria;p__Cyanobacteria;c__Cyanobacteriia;o__Cyanobacteriales;f__Microcystaceae;g__Hydrococcus;s__Hydrococcus minor	99.4	0.98	d__Bacteria;p__Cyanobacteria;c__Cyanobacteriia;o__Cyanobacteriales;f__Microcystaceae;g__Hydrococcus;s__	ANI/Placement	topological placement and ANI have congruent species assignments	GCF_001904635.1, s__Hydrococcus rivularis, 95.29, 95.44, 0.89
C42_CAH2020_084	99.2771	1.08936	7052188	7.10354e+06	0.41512	0.0157618	6270	0.810319	241	d__Bacteria;p__Cyanobacteria;c__Cyanobacteriia;o__Cyanobacteriales;f__Nostocaceae;g__Chlorogloeopsis;s__Chlorogloeopsis fritschii	29262.2	46637	285370	11	241	46637	29262.2	285370	0	'p__Cyanobacteria'	65	415	520	['PF01039', 'PF00466', 'TIGR00232']	['PF03602', 'PF01747', 'PF02548', 'PF08855', 'PF01509', 'PF00298', 'TIGR01521', 'PF08847', 'TIGR01173', 'TIGR00096', 'TIGR00544', 'TIGR00543', 'PF01967', 'PF00091', 'PF11317', 'PF04613', 'TIGR00933', 'PF09261', 'TIGR01934', 'PF00742', 'PF02096', 'PF00189', 'PF00831', 'PF02410', 'TIGR00977', 'PF01043', 'PF10128', 'PF01281', 'TIGR02023', 'TIGR02028', 'PF02341', 'PF00834', 'PF06298', 'TIGR00152', 'T…	['PF00411', 'PF01193', 'PF01409', 'PF11285', 'PF00719', 'PF03147', 'PF01000', 'PF03776', 'PF00416', 'PF00344', 'PF01176', 'TIGR01145']	[]	[]	[]	3	505	12	0	0	0	d__Bacteria;p__Cyanobacteria;c__Cyanobacteriia;o__Cyanobacteriales;f__Nostocaceae;g__Chlorogloeopsis;s__Chlorogloeopsis fritschii	GCF_000317285.1	95.0	d__Bacteria;p__Cyanobacteria;c__Cyanobacteriia;o__Cyanobacteriales;f__Nostocaceae;g__Chlorogloeopsis;s__Chlorogloeopsis fritschii	97.93	0.93	GCF_000317285.1	d__Bacteria;p__Cyanobacteria;c__Cyanobacteriia;o__Cyanobacteriales;f__Nostocaceae;g__Chlorogloeopsis;s__Chlorogloeopsis fritschii	97.93	0.93	d__Bacteria;p__Cyanobacteria;c__Cyanobacteriia;o__Cyanobacteriales;f__Nostocaceae;g__Chlorogloeopsis;s__	ANI/Placement	topological placement and ANI have congruent species assignments	GCF_000332255.1, s__Chlorogloeopsis sp000332255, 95.0, 79.77, 0.61
C42_CAH2020_086	99.5283	1.17925	5928601	5.9567e+06	0.534577	0.0151917	5059	0.827986	38	d__Bacteria;p__Cyanobacteria;c__Cyanobacteriia;o__Elainellales;f__Elainellaceae;g__;s__	156016	287044	612992	11	38	287044	156016	612992	0	'p__Cyanobacteria'	89	424	544	['PF01747', 'TIGR03139', 'PF14306']	['PF03602', 'PF02548', 'PF08855', 'PF01509', 'PF00298', 'PF09323', 'PF13932', 'PF08847', 'TIGR01173', 'TIGR00096', 'TIGR00543', 'PF01967', 'TIGR00409', 'PF00091', 'PF11317', 'PF00013', 'TIGR00933', 'PF09261', 'TIGR01934', 'PF00742', 'PF00411', 'PF00213', 'PF02096', 'PF00189', 'PF07991', 'PF11460', 'PF02410', 'TIGR00977', 'PF01043', 'PF10128', 'PF00709', 'PF01281', 'TIGR02023', 'TIGR02028', 'PF023…	['TIGR00546', 'TIGR00544', 'TIGR00347', 'TIGR00126', 'TIGR00528']	[]	[]	[]	3	536	5	0	0	0	d__Bacteria;p__Cyanobacteria;c__Cyanobacteriia;o__Elainellales;f__Elainellaceae;g__;s__	N/A	N/A	N/A	N/A	N/A	N/A	N/A	N/A	N/A	d__Bacteria;p__Cyanobacteria;c__Cyanobacteriia;o__Elainellales;f__Elainellaceae;g__;s__	Placement	taxonomic novelty determined using RED	N/A
C42_CAH2020_099	51.3614	3.74247	3171434	6.17474e+06	0.411115	0.0303735	3795	0.805683	1578	d__Bacteria;p__Cyanobacteria;c__Cyanobacteriia;o__Cyanobacteriales;f__Nostocaceae;g__Fischerella;s__Fischerella thermalis	2009.78	2156	8611	11	1578	2156	2009.78	8611	0	'p__Cyanobacteria'	65	415	520	['PF01747', 'PF08855', 'PF01509', 'PF00298', 'TIGR01521', 'PF08847', 'TIGR01173', 'TIGR00543', 'TIGR00933', 'PF00411', 'PF10128', 'PF01281', 'TIGR02028', 'PF00834', 'PF06298', 'TIGR00152', 'TIGR00159', 'TIGR01162', 'PF00121', 'PF04839', 'TIGR00966', 'PF01193', 'PF01765', 'PF10369', 'TIGR01394', 'PF14221', 'TIGR01083', 'TIGR00563', 'TIGR00365', 'PF01728', 'TIGR03725', 'PF04079', 'PF03719', 'PF0171…	['PF03602', 'PF02548', 'TIGR00096', 'TIGR00544', 'PF01967', 'PF11317', 'PF10150', 'TIGR01934', 'PF00742', 'PF02096', 'PF00189', 'PF02410', 'TIGR00977', 'PF01043', 'TIGR02023', 'PF02341', 'TIGR00154', 'TIGR01090', 'PF00312', 'PF04459', 'PF00366', 'PF03840', 'PF02391', 'PF01409', 'TIGR02030', 'PF03461', 'PF00830', 'PF05190', 'PF01256', 'PF06968', 'PF02130', 'PF01264', 'PF02681', 'PF03947', 'PF03331…	['PF00091', 'PF02654', 'TIGR03723', 'PF01624', 'PF01074', 'PF04286', 'PF05690', 'PF01379', 'TIGR00329', 'TIGR00392', 'PF02739', 'PF00297', 'PF12327', 'TIGR00453', 'PF03319', 'PF04127', 'PF01367', 'PF01010', 'PF12046']	['PF09261', 'PF11318']	[]	[]	244	255	19	2	0	0	d__Bacteria;p__Cyanobacteria;c__Cyanobacteriia;o__Cyanobacteriales;f__Nostocaceae;g__Fischerella;s__Fischerella thermalis	GCF_000317225.1	95.0	d__Bacteria;p__Cyanobacteria;c__Cyanobacteriia;o__Cyanobacteriales;f__Nostocaceae;g__Fischerella;s__Fischerella thermalis	98.28	0.89	GCF_000317225.1	d__Bacteria;p__Cyanobacteria;c__Cyanobacteriia;o__Cyanobacteriales;f__Nostocaceae;g__Fischerella;s__Fischerella thermalis	98.28	0.89	d__Bacteria;p__Cyanobacteria;c__Cyanobacteriia;o__Cyanobacteriales;f__Nostocaceae;g__Fischerella;s__	ANI/Placement	topological placement and ANI have congruent species assignments	GCF_000317205.1, s__Fischerella muscicola_B, 95.0, 92.8, 0.87; GCF_000317245.1, s__Fischerella muscicola_A, 95.0, 85.12, 0.83; GCF_002368315.1, s__Fischerella sp002368315, 95.0, 84.99, 0.82; GCF_000447295.1, s__Fischerella sp000447295, 95.0, 84.76, 0.79; GCF_001990805.1, s__Fischerella laminosus, 95.0, 84.17, 0.77; GCF_000517105.1, s__Fischerella sp000517105, 95.0, 81.18, 0.69
K32_KRO2020_035	98.5849	1.06132	4371702	4.43445e+06	0.537713	0.018829	3742	0.819627	72	d__Bacteria;p__Cyanobacteria;c__Cyanobacteriia;o__Elainellales;f__;g__;s__	60718.1	109902	301602	11	72	109902	60718.1	301602	0	'p__Cyanobacteria'	89	424	544	['TIGR00546', 'PF06968', 'PF02468', 'PF02545', 'PF05299', 'TIGR00550']	['PF03602', 'PF01747', 'PF02548', 'PF08855', 'PF01509', 'PF00298', 'PF09323', 'PF13932', 'PF08847', 'TIGR01173', 'TIGR00096', 'TIGR00543', 'PF01967', 'TIGR00409', 'PF00091', 'PF11317', 'PF00013', 'PF10150', 'TIGR00933', 'PF09261', 'TIGR01934', 'PF00742', 'PF00411', 'PF00213', 'PF02096', 'PF00189', 'PF07991', 'PF11460', 'PF02410', 'TIGR00977', 'PF01043', 'PF10128', 'PF00709', 'PF01281', 'TIGR02023…	['TIGR00544', 'PF02632', 'PF05690', 'PF02559', 'PF08338']	[]	[]	[]	6	533	5	0	0	0	d__Bacteria;p__Cyanobacteria;c__Cyanobacteriia;o__Elainellales;f__;g__;s__	N/A	N/A	N/A	N/A	N/A	N/A	N/A	N/A	N/A	d__Bacteria;p__Cyanobacteria;c__Cyanobacteriia;o__;f__;g__;s__	Placement	taxonomic novelty determined using RED	N/A
K44_KRO2020_017	99.0566	1.06132	4432392	4.47461e+06	0.538636	0.0154505	3767	0.821137	72	d__Bacteria;p__Cyanobacteria;c__Cyanobacteriia;o__Elainellales;f__;g__;s__	61561	93376	301602	11	72	93376	61561	301602	0	'p__Cyanobacteria'	89	424	544	['PF06968', 'PF02468', 'PF05299', 'TIGR00550']	['PF03602', 'PF01747', 'PF02548', 'PF08855', 'PF01509', 'PF00298', 'PF09323', 'PF13932', 'PF08847', 'TIGR01173', 'TIGR00096', 'TIGR00546', 'TIGR00543', 'PF01967', 'TIGR00409', 'PF00091', 'PF11317', 'PF00013', 'PF10150', 'TIGR00933', 'PF09261', 'TIGR01934', 'PF00742', 'PF00411', 'PF00213', 'PF02096', 'PF00189', 'PF07991', 'PF11460', 'PF02410', 'TIGR00977', 'PF01043', 'PF10128', 'PF00709', 'PF01281…	['TIGR00544', 'PF02632', 'PF05690', 'PF02559', 'PF08338']	[]	[]	[]	4	535	5	0	0	0	d__Bacteria;p__Cyanobacteria;c__Cyanobacteriia;o__Elainellales;f__;g__;s__	N/A	N/A	N/A	N/A	N/A	N/A	N/A	N/A	N/A	d__Bacteria;p__Cyanobacteria;c__Cyanobacteriia;o__;f__;g__;s__	Placement	taxonomic novelty determined using RED	N/A
M33_SRR5581334_DOE_039	99.3333	0.444444	7018248	7.06535e+06	0.408667	0.012169	5764	0.827875	116	d__Bacteria;p__Cyanobacteria;c__Cyanobacteriia;o__Cyanobacteriales;f__Nostocaceae;g__Trichormus;s__	60502.1	98020	255398	11	116	98020	60502.1	255398	0	'p__Cyanobacteria'	82	450	579	['TIGR03725', 'PF01433', 'TIGR00707']	['PF03602', 'PF01747', 'PF01668', 'PF02548', 'PF08855', 'PF01509', 'PF00298', 'PF09323', 'TIGR01521', 'PF08847', 'TIGR01173', 'TIGR00096', 'TIGR00546', 'TIGR00544', 'TIGR00543', 'PF01967', 'TIGR00409', 'PF00091', 'PF11317', 'PF10150', 'TIGR00933', 'PF09261', 'TIGR01934', 'PF00742', 'PF00411', 'PF00213', 'PF02096', 'PF00189', 'PF00831', 'PF07991', 'PF02410', 'TIGR00977', 'PF01043', 'PF10128', 'PF0…	['PF08844', 'TIGR01850']	[]	[]	[]	3	574	2	0	0	0	d__Bacteria;p__Cyanobacteria;c__Cyanobacteriia;o__Cyanobacteriales;f__Nostocaceae;g__Trichormus;s__	N/A	N/A	N/A	N/A	N/A	GCF_002896875.1	d__Bacteria;p__Cyanobacteria;c__Cyanobacteriia;o__Cyanobacteriales;f__Nostocaceae;g__Trichormus;s__Trichormus sp002896875	85.53	0.74	d__Bacteria;p__Cyanobacteria;c__Cyanobacteriia;o__Cyanobacteriales;f__Nostocaceae;g__Trichormus;s__	Placement	taxonomic classification fully defined by topology	GCF_000316645.1, s__Trichormus sp000316645, 95.0, 83.02, 0.62; GCF_001597745.1, s__Trichormus sp001597745, 95.0, 81.71, 0.65; GCF_000009705.1, s__Trichormus sp000009705, 95.0, 80.15, 0.5; GCF_000204075.1, s__Trichormus variabilis, 95.0, 79.98, 0.49; GCF_001548375.1, s__Trichormus sp001548375, 95.0, 79.45, 0.46
M33_SRR5581334_DOE_052	99.2722	0.764192	6239312	6.28505e+06	0.496858	0.0194673	5233	0.831772	317	d__Bacteria;p__Cyanobacteria;c__Cyanobacteriia;o__Cyanobacteriales;f__Oscillatoriaceae;g__;s__	19682.4	37712	170020	11	317	37712	19682.4	170020	0	'p__Cyanobacteria'	79	458	584	['PF13840', 'PF12732', 'TIGR01510', 'PF02620']	['PF03602', 'PF01747', 'PF08855', 'PF01509', 'PF00298', 'PF09323', 'PF13932', 'PF08847', 'TIGR00365', 'TIGR00096', 'TIGR00544', 'TIGR00543', 'TIGR01079', 'PF01967', 'PF02548', 'TIGR00409', 'PF00091', 'PF11317', 'PF00013', 'PF10150', 'PF01220', 'PF09261', 'TIGR01934', 'PF00742', 'PF00411', 'PF00213', 'PF02096', 'PF00189', 'PF07991', 'PF11460', 'PF02410', 'TIGR00977', 'PF01043', 'PF10128', 'PF00709…	['TIGR00546', 'TIGR01027', 'PF11347', 'PF02581']	[]	[]	[]	4	576	4	0	0	0	d__Bacteria;p__Cyanobacteria;c__Cyanobacteriia;o__Cyanobacteriales;f__Oscillatoriaceae;g__;s__	N/A	N/A	N/A	N/A	N/A	GCF_001276715.1	d__Bacteria;p__Cyanobacteria;c__Cyanobacteriia;o__Cyanobacteriales;f__Oscillatoriaceae;g__Planktothricoides;s__Planktothricoides sp001276715	77.25	0.13	d__Bacteria;p__Cyanobacteria;c__Cyanobacteriia;o__Cyanobacteriales;f__Oscillatoriaceae;g__;s__	Placement	taxonomic novelty determined using RED	N/A
M33_SRR5581334_DOE_055	68.067	4.75629	4528759	6.65338e+06	0.480869	0.0204688	5838	0.878336	2316	d__Bacteria;p__Cyanobacteria;c__Cyanobacteriia;o__Leptolyngbyales;f__Leptolyngbyaceae;g__JSC-12;s__	1955.42	2079	9921	11	2316	2079	1955.42	9921	0	'p__Cyanobacteria'	89	424	544	['PF02548', 'PF00298', 'PF13932', 'PF08847', 'TIGR00096', 'TIGR00546', 'PF11317', 'PF00013', 'PF09261', 'TIGR01934', 'PF00411', 'PF00189', 'PF00831', 'PF11460', 'PF00366', 'PF01193', 'PF01409', 'TIGR02030', 'PF03461', 'PF00830', 'PF05188', 'PF01256', 'TIGR00387', 'PF13507', 'PF09353', 'TIGR00563', 'TIGR01379', 'TIGR03723', 'PF00203', 'PF04079', 'PF03309', 'PF03719', 'PF01716', 'TIGR00608', 'PF060…	['PF03602', 'PF01747', 'PF08855', 'PF01509', 'PF09323', 'TIGR00365', 'TIGR00544', 'TIGR00543', 'PF01967', 'TIGR00409', 'PF01195', 'PF10150', 'PF01220', 'PF00213', 'PF02096', 'PF07991', 'PF02410', 'TIGR00977', 'PF01043', 'PF10128', 'PF00709', 'PF01281', 'TIGR02023', 'TIGR02028', 'PF02341', 'PF00834', 'PF06298', 'PF11016', 'TIGR00152', 'TIGR00154', 'TIGR00159', 'PF00181', 'PF00312', 'PF03454', 'TIG…	['PF00742', 'TIGR01090', 'TIGR00416', 'PF01264', 'PF03331', 'PF04998', 'PF10742', 'PF01252', 'TIGR02731', 'TIGR00630', 'PF01119', 'PF01964', 'PF00464', 'PF08459', 'TIGR00873', 'PF02565', 'PF08676', 'PF11967', 'PF03484', 'TIGR01125', 'PF04481', 'PF02575', 'TIGR03188', 'PF03483']	[]	[]	[]	183	337	24	0	0	0	d__Bacteria;p__Cyanobacteria;c__Cyanobacteriia;o__Leptolyngbyales;f__Leptolyngbyaceae;g__JSC-12;s__	N/A	N/A	N/A	N/A	N/A	GCF_000309945.1	d__Bacteria;p__Cyanobacteria;c__Cyanobacteriia;o__Leptolyngbyales;f__Leptolyngbyaceae;g__JSC-12;s__JSC-12 sp000309945	80.58	0.62	d__Bacteria;p__Cyanobacteria;c__Cyanobacteriia;o__Leptolyngbyales;f__Leptolyngbyaceae;g__;s__	Placement	taxonomic novelty determined using RED	N/A
M33_SRR5581334_DOE_064	76.6787	1.20482	4199934	5.47731e+06	0.408323	0.0192139	4157	0.798962	899	d__Bacteria;p__Cyanobacteria;c__Cyanobacteriia;o__Cyanobacteriales;f__Nostocaceae;g__Fischerella;s__Fischerella thermalis	4671.78	5527	23760	11	899	5527	4671.78	23760	0	'p__Cyanobacteria'	65	415	520	['PF01747', 'PF08855', 'TIGR01521', 'PF08847', 'PF01967', 'PF11317', 'TIGR01934', 'PF00189', 'PF02410', 'PF01043', 'PF00834', 'PF06298', 'TIGR01162', 'PF00366', 'PF03840', 'PF05190', 'PF01264', 'PF03947', 'TIGR01083', 'PF01782', 'TIGR01379', 'PF01728', 'TIGR03723', 'TIGR03725', 'PF00203', 'PF03719', 'PF01597', 'PF07516', 'PF11285', 'PF10742', 'PF01252', 'TIGR02731', 'PF01624', 'TIGR01349', 'PF003…	['PF03602', 'PF02548', 'PF01509', 'PF00298', 'TIGR01173', 'TIGR00096', 'TIGR00544', 'TIGR00543', 'PF00091', 'PF10150', 'TIGR00933', 'PF09261', 'PF00742', 'PF00411', 'PF02096', 'TIGR00977', 'PF10128', 'PF01281', 'TIGR02023', 'TIGR02028', 'PF02341', 'TIGR00152', 'TIGR00154', 'TIGR00159', 'TIGR01090', 'PF00312', 'PF04459', 'PF00121', 'PF02654', 'PF02391', 'PF04839', 'TIGR00966', 'PF01193', 'PF01765'…	['PF12631', 'PF03255', 'TIGR00392', 'TIGR00657', 'TIGR00126', 'PF03054']	[]	[]	[]	140	374	6	0	0	0	d__Bacteria;p__Cyanobacteria;c__Cyanobacteriia;o__Cyanobacteriales;f__Nostocaceae;g__Fischerella;s__Fischerella thermalis	GCF_000317225.1	95.0	d__Bacteria;p__Cyanobacteria;c__Cyanobacteriia;o__Cyanobacteriales;f__Nostocaceae;g__Fischerella;s__Fischerella thermalis	99.22	0.97	GCF_000317225.1	d__Bacteria;p__Cyanobacteria;c__Cyanobacteriia;o__Cyanobacteriales;f__Nostocaceae;g__Fischerella;s__Fischerella thermalis	99.22	0.97	d__Bacteria;p__Cyanobacteria;c__Cyanobacteriia;o__Cyanobacteriales;f__Nostocaceae;g__Fischerella;s__	ANI/Placement	topological placement and ANI have congruent species assignments	GCF_000317205.1, s__Fischerella muscicola_B, 95.0, 93.26, 0.9; GCF_000317245.1, s__Fischerella muscicola_A, 95.0, 85.78, 0.85; GCF_002368315.1, s__Fischerella sp002368315, 95.0, 85.36, 0.84; GCF_000447295.1, s__Fischerella sp000447295, 95.0, 85.0, 0.82; GCF_001990805.1, s__Fischerella laminosus, 95.0, 84.4, 0.78; GCF_000517105.1, s__Fischerella sp000517105, 95.0, 80.97, 0.73
M33_SRR5581334_DOE_097	99.5283	0.707547	6960501	6.99349e+06	0.486082	0.0255056	6277	0.816714	437	d__Bacteria;p__Cyanobacteria;c__Cyanobacteriia;o__Leptolyngbyales;f__Leptolyngbyaceae;g__;s__	15927.9	24634	125125	11	437	24634	15927.9	125125	0	'p__Cyanobacteria'	89	424	544	['PF01016', 'TIGR00278', 'PF00829']	['PF03602', 'PF01747', 'PF02548', 'PF08855', 'PF01509', 'PF00298', 'PF09323', 'PF13932', 'PF08847', 'TIGR00365', 'TIGR00096', 'TIGR00546', 'TIGR00544', 'TIGR00543', 'PF01967', 'TIGR00409', 'PF01195', 'PF11317', 'PF00013', 'PF10150', 'PF01220', 'PF09261', 'TIGR01934', 'PF00742', 'PF00411', 'PF00213', 'PF02096', 'PF00189', 'PF00831', 'PF07991', 'PF11460', 'PF02410', 'TIGR00977', 'PF01043', 'PF10128…	['PF01728', 'PF09655', 'TIGR03182']	[]	[]	[]	3	538	3	0	0	0	d__Bacteria;p__Cyanobacteria;c__Cyanobacteriia;o__Leptolyngbyales;f__Leptolyngbyaceae;g__;s__	N/A	N/A	N/A	N/A	N/A	N/A	N/A	N/A	N/A	d__Bacteria;p__Cyanobacteria;c__Cyanobacteriia;o__Leptolyngbyales;f__Leptolyngbyaceae;g__;s__	Placement	taxonomic classification fully defined by topology	N/A
M33_SRR5581334_DOE_111	57.4411	0	3328352	5.79438e+06	0.648945	0.0265482	4052	0.887671	1069	d__Bacteria;p__Cyanobacteria;c__Cyanobacteriia;o__Gloeobacterales;f__Gloeobacteraceae;g__;s__	3113.52	3322	18241	11	1069	3322	3113.52	18241	0	'k__Bacteria'	901	117	171	['TIGR00132', 'PF00707', 'PF00298', 'TIGR00096', 'PF00411', 'PF00189', 'PF00181', 'TIGR00419', 'PF00366', 'PF03840', 'PF00177', 'PF03461', 'PF04560', 'PF03947', 'TIGR03723', 'TIGR03725', 'PF03719', 'PF04998', 'PF06071', 'PF01250', 'PF00333', 'PF00318', 'PF02033', 'PF01018', 'TIGR00611', 'PF00338', 'PF04997', 'PF00380', 'TIGR00344', 'PF00252', 'PF08299', 'PF10609', 'TIGR00755', 'PF11987', 'PF05698…	['PF03602', 'PF01509', 'TIGR01173', 'PF00203', 'PF00091', 'PF02075', 'PF08478', 'PF01281', 'PF01351', 'PF00312', 'PF02132', 'TIGR01162', 'PF01193', 'PF01765', 'PF02130', 'TIGR01394', 'PF01264', 'TIGR01087', 'PF01782', 'PF02410', 'PF04563', 'PF13507', 'TIGR01951', 'PF12627', 'PF00276', 'PF04561', 'PF06421', 'TIGR00593', 'TIGR01980', 'PF02224', 'PF13167', 'TIGR01978', 'PF04565', 'PF03948', 'TIGR035…	[]	[]	[]	[]	85	86	0	0	0	0	d__Bacteria;p__Cyanobacteria;c__Cyanobacteriia;o__Gloeobacterales;f__Gloeobacteraceae;g__;s__	N/A	N/A	N/A	N/A	N/A	N/A	N/A	N/A	N/A	d__Bacteria;p__Cyanobacteria;c__Cyanobacteriia;o__;f__;g__;s__	Placement	taxonomic novelty determined using RED	N/A
M3746_SRR7905025_W2019_013	98.1132	0	2387168	2.43308e+06	0.537872	0.0191727	2307	0.905951	68	d__Bacteria;p__Cyanobacteria;c__Cyanobacteriia;o__Thermosynechococcales;f__Thermosynechococcaceae;g__Thermosynechococcus;s__Thermosynechococcus sp000505665	35105.4	53495	126671	11	68	53495	35105.4	126671	0	'p__Cyanobacteria'	89	424	544	['PF01113', 'PF02576', 'PF05173', 'PF02390', 'PF11375', 'PF02581', 'PF09210', 'TIGR00233', 'PF08529', 'PF13184', 'PF02978']	['PF03602', 'PF01747', 'PF02548', 'PF08855', 'PF01509', 'PF00298', 'PF09323', 'PF13932', 'PF08847', 'TIGR00365', 'PF02403', 'TIGR00096', 'TIGR00546', 'TIGR00544', 'TIGR00543', 'PF01967', 'TIGR00409', 'PF11317', 'PF00013', 'TIGR00933', 'PF09261', 'TIGR01934', 'PF00742', 'PF00411', 'PF00213', 'PF02096', 'PF00189', 'PF07991', 'PF02410', 'TIGR00977', 'PF01043', 'PF10128', 'PF00709', 'PF01281', 'TIGR0…	[]	[]	[]	[]	11	533	0	0	0	0	d__Bacteria;p__Cyanobacteria;c__Cyanobacteriia;o__Thermosynechococcales;f__Thermosynechococcaceae;g__Thermosynechococcus;s__Thermosynechococcus sp000505665	GCF_000505665.1	95.0	d__Bacteria;p__Cyanobacteria;c__Cyanobacteriia;o__Thermosynechococcales;f__Thermosynechococcaceae;g__Thermosynechococcus;s__Thermosynechococcus sp000505665	99.69	0.99	GCF_000505665.1	d__Bacteria;p__Cyanobacteria;c__Cyanobacteriia;o__Thermosynechococcales;f__Thermosynechococcaceae;g__Thermosynechococcus;s__Thermosynechococcus sp000505665	99.69	0.99	d__Bacteria;p__Cyanobacteria;c__Cyanobacteriia;o__Thermosynechococcales;f__Thermosynechococcaceae;g__Thermosynechococcus;s__	ANI/Placement	topological placement and ANI have congruent species assignments	GCF_000011345.1, s__Thermosynechococcus elongatus, 95.0, 93.27, 0.95
M44_SRR5580903_DOE_062	100	0	2925579	2925579	0.581545	0.0170827	2737	0.862362	90	d__Bacteria;p__Cyanobacteria;c__Cyanobacteriia;o__PCC-7336;f__JA-3-3Ab;g__JA-3-3Ab;s__	32506.4	56218	168689	11	90	56218	32506.4	168689	0	'k__Bacteria'	901	114	168	[]	['TIGR00132', 'PF03602', 'PF01509', 'PF00707', 'PF00298', 'TIGR01173', 'TIGR00096', 'PF00091', 'PF00411', 'PF00189', 'PF02410', 'PF00203', 'PF00312', 'PF01245', 'PF02132', 'PF00366', 'PF03840', 'TIGR00963', 'PF01193', 'PF01765', 'PF03461', 'PF02130', 'TIGR01394', 'PF04560', 'PF01264', 'PF03947', 'TIGR01087', 'PF01782', 'PF04563', 'PF13507', 'TIGR03723', 'TIGR03725', 'PF03719', 'PF04998', 'PF02357…	[]	[]	[]	[]	0	168	0	0	0	0	d__Bacteria;p__Cyanobacteria;c__Cyanobacteriia;o__PCC-7336;f__JA-3-3Ab;g__JA-3-3Ab;s__	N/A	N/A	N/A	N/A	N/A	GCF_000013225.1	d__Bacteria;p__Cyanobacteria;c__Cyanobacteriia;o__PCC-7336;f__JA-3-3Ab;g__JA-3-3Ab;s__JA-3-3Ab sp000013225	92.27	0.93	d__Bacteria;p__Cyanobacteria;c__Cyanobacteriia;o__PCC-7336;f__JA-3-3Ab;g__JA-3-3Ab;s__	Placement	taxonomic classification fully defined by topology	GCF_000013205.1, s__JA-3-3Ab sp000013205, 95.0, 84.06, 0.82
M4454_SRR7905024_W2019_049	99.5633	0.727802	5103222	5.1256e+06	0.508411	0.0206905	4498	0.832549	248	d__Bacteria;p__Cyanobacteria;c__Cyanobacteriia;o__Cyanobacteriales;f__Geitlerinemaceae;g__;s__	20577.5	33999	114496	11	248	33999	20577.5	114496	0	'p__Cyanobacteria'	79	458	584	['PF01039', 'PF02468']	['PF03602', 'PF01747', 'PF08855', 'PF01509', 'PF00298', 'PF09323', 'PF13932', 'PF08847', 'TIGR00365', 'TIGR00096', 'TIGR00546', 'TIGR00544', 'TIGR00543', 'TIGR01079', 'PF01967', 'PF02548', 'TIGR00409', 'PF00091', 'PF11317', 'PF00013', 'PF10150', 'PF01220', 'PF09261', 'TIGR01934', 'PF00742', 'PF00411', 'PF00213', 'PF02096', 'PF00189', 'PF07991', 'PF11460', 'PF02410', 'TIGR00977', 'PF01043', 'PF101…	['TIGR00173', 'TIGR02188', 'PF00701', 'PF01208']	[]	[]	[]	2	578	4	0	0	0	d__Bacteria;p__Cyanobacteria;c__Cyanobacteriia;o__Cyanobacteriales;f__Geitlerinemaceae;g__;s__	N/A	N/A	N/A	N/A	N/A	N/A	N/A	N/A	N/A	d__Bacteria;p__Cyanobacteria;c__Cyanobacteriia;o__Cyanobacteriales;f__Geitlerinemaceae;g__;s__	Placement	taxonomic classification fully defined by topology	N/A
M4564_SRR6941191_B2018_001	87.5516	2.71226	6826097	7.79666e+06	0.497051	0.0232781	8104	0.812815	934	d__Bacteria;p__Cyanobacteria;c__Cyanobacteriia;o__Elainellales;f__Elainellaceae;g__CCP2;s__	7308.46	9272	37784	11	934	9272	7308.46	37784	0	'p__Cyanobacteria'	89	424	544	['TIGR00096', 'TIGR00933', 'TIGR01934', 'PF00411', 'PF07991', 'PF01281', 'TIGR02023', 'TIGR02028', 'TIGR00152', 'PF00830', 'PF06968', 'PF01820', 'TIGR00563', 'PF00401', 'TIGR00595', 'PF10726', 'TIGR00761', 'PF01018', 'PF06508', 'TIGR02056', 'TIGR01981', 'TIGR01574', 'TIGR01575', 'PF01039', 'TIGR01356', 'PF09655', 'TIGR01974', 'PF02468', 'PF08501', 'TIGR01216', 'TIGR03045', 'PF02021', 'PF00885', '…	['PF03602', 'PF01747', 'PF02548', 'PF08855', 'PF01509', 'PF00298', 'PF09323', 'PF13932', 'PF08847', 'TIGR00365', 'TIGR00546', 'TIGR00544', 'TIGR00543', 'PF01967', 'TIGR00409', 'PF00091', 'PF11317', 'PF09261', 'PF00742', 'PF00213', 'PF02096', 'PF00189', 'PF11460', 'PF02410', 'TIGR00977', 'PF01043', 'PF10128', 'PF00709', 'PF02341', 'PF00834', 'PF06298', 'TIGR00392', 'TIGR00154', 'TIGR00159', 'TIGR0…	['PF00013', 'PF10664', 'PF01624', 'PF06026', 'PF02632', 'PF05690', 'TIGR01750', 'PF05491', 'PF03740', 'PF01206', 'PF02824', 'PF00584']	['TIGR02012']	[]	[]	62	469	12	1	0	0	d__Bacteria;p__Cyanobacteria;c__Cyanobacteriia;o__Elainellales;f__Elainellaceae;g__CCP2;s__	N/A	N/A	N/A	N/A	N/A	GCF_003003615.1	d__Bacteria;p__Cyanobacteria;c__Cyanobacteriia;o__Elainellales;f__Elainellaceae;g__CCP2;s__CCP2 sp003003615	77.85	0.18	d__Bacteria;p__Cyanobacteria;c__Cyanobacteriia;o__Elainellales;f__Elainellaceae;g__;s__	Placement	taxonomic novelty determined using RED	N/A
M4564_SRR6941191_B2018_003	54.0541	2.30978	2340930	4.33071e+06	0.571051	0.0258456	3827	0.794716	1289	d__Bacteria;p__Cyanobacteria;c__Cyanobacteriia;o__Elainellales;f__;g__;s__	1816.08	1905	7638	11	1289	1905	1816.08	7638	0	'p__Cyanobacteria'	129	368	472	['PF03602', 'PF02548', 'PF13932', 'TIGR00096', 'TIGR00546', 'TIGR01156', 'PF11317', 'PF00411', 'PF11460', 'PF10128', 'PF00709', 'PF01281', 'TIGR02023', 'TIGR02028', 'PF00834', 'TIGR00392', 'TIGR00152', 'TIGR00154', 'TIGR01090', 'PF00181', 'PF04459', 'PF00366', 'PF03840', 'TIGR00707', 'PF00177', 'TIGR02030', 'PF02637', 'PF05188', 'PF06968', 'PF10369', 'PF02130', 'PF04560', 'PF02681', 'PF05221', 'P…	['PF01747', 'PF08855', 'PF01509', 'PF00298', 'TIGR01173', 'TIGR00409', 'PF00091', 'PF10150', 'TIGR01934', 'PF00742', 'PF00213', 'PF02096', 'PF00189', 'PF07991', 'PF02410', 'PF01043', 'TIGR00159', 'PF00312', 'TIGR01162', 'PF13840', 'PF02654', 'PF04839', 'TIGR00966', 'PF01193', 'PF01765', 'PF01409', 'PF03461', 'PF00830', 'PF05190', 'PF02445', 'PF00183', 'PF05833', 'TIGR01394', 'PF01264', 'PF03947',…	['TIGR00544', 'PF02347', 'PF08459', 'PF02578', 'PF00162', 'PF01450', 'PF02091', 'TIGR00873', 'PF11264']	[]	[]	[]	223	240	9	0	0	0	d__Bacteria;p__Cyanobacteria;c__Cyanobacteriia;o__Elainellales;f__;g__;s__	N/A	N/A	N/A	N/A	N/A	N/A	N/A	N/A	N/A	d__Bacteria;p__Cyanobacteria;c__Cyanobacteriia;o__;f__;g__;s__	Placement	taxonomic novelty determined using RED	N/A
M46_SRR2625865_R2017_001	63.0847	1.42246	1882589	2.98422e+06	0.522683	0.022356	3438	0.844398	880	d__Bacteria;p__Cyanobacteria;c__Cyanobacteriia;o__Thermosynechococcales;f__Thermosynechococcaceae;g__Thermosynechococcus;s__	2139.31	2331	11303	11	880	2331	2139.31	11303	0	'p__Cyanobacteria'	89	424	544	['PF09323', 'PF13932', 'PF08847', 'PF02403', 'TIGR00546', 'PF01967', 'TIGR00409', 'TIGR00933', 'TIGR01934', 'PF00742', 'PF00709', 'TIGR02028', 'PF02341', 'TIGR00159', 'PF02391', 'TIGR00707', 'PF04839', 'PF07748', 'PF01409', 'TIGR00387', 'TIGR01394', 'PF03772', 'PF03331', 'TIGR01085', 'PF01782', 'PF10664', 'PF13507', 'TIGR00563', 'TIGR01379', 'TIGR03723', 'TIGR03725', 'PF03309', 'PF03719', 'PF0262…	['PF03602', 'PF01747', 'PF02548', 'PF08855', 'PF01509', 'PF00298', 'TIGR00365', 'TIGR00096', 'TIGR00544', 'TIGR00543', 'PF11317', 'PF00013', 'PF09261', 'PF00411', 'PF00213', 'PF02096', 'PF00189', 'PF07991', 'PF02410', 'TIGR00977', 'PF01043', 'PF01281', 'TIGR02023', 'PF00834', 'PF06298', 'PF11016', 'TIGR00152', 'TIGR00154', 'TIGR01090', 'PF00312', 'PF03454', 'TIGR01162', 'TIGR00416', 'PF00121', 'P…	['PF10128', 'PF03947', 'PF00701', 'PF01628', 'PF02283', 'PF00745', 'PF00311', 'PF00562', 'PF01430']	[]	[]	[]	186	349	9	0	0	0	d__Bacteria;p__Cyanobacteria;c__Cyanobacteriia;o__Thermosynechococcales;f__Thermosynechococcaceae;g__Thermosynechococcus;s__	N/A	N/A	N/A	N/A	N/A	N/A	N/A	N/A	N/A	d__Bacteria;p__Cyanobacteria;c__Cyanobacteriia;o__Thermosynechococcales;f__Thermosynechococcaceae;g__;s__	Placement	taxonomic novelty determined using RED	N/A
M46_SRR2626160_R2017_013	96.934	1.06132	2396365	2.47216e+06	0.524454	0.0181544	2707	0.88175	215	d__Bacteria;p__Cyanobacteria;c__Cyanobacteriia;o__Thermosynechococcales;f__Thermosynechococcaceae;g__Thermosynechococcus;s__	11145.9	16361	48459	11	215	16361	11145.9	48459	0	'p__Cyanobacteria'	89	424	544	['PF01967', 'TIGR00933', 'PF03454', 'PF02391', 'TIGR00707', 'TIGR03725', 'PF13735', 'TIGR01575', 'PF09655', 'PF06463', 'TIGR00132', 'TIGR01279', 'PF03453', 'TIGR01281', 'PF04025']	['PF03602', 'PF01747', 'PF02548', 'PF08855', 'PF01509', 'PF00298', 'PF09323', 'PF13932', 'PF08847', 'TIGR00365', 'PF02403', 'TIGR00096', 'TIGR00546', 'TIGR00544', 'TIGR00543', 'TIGR00409', 'PF11317', 'PF09261', 'TIGR01934', 'PF00742', 'PF00411', 'PF00213', 'PF02096', 'PF00189', 'PF07991', 'PF02410', 'TIGR00977', 'PF01043', 'PF10128', 'PF00709', 'PF01281', 'TIGR02023', 'TIGR02028', 'PF02341', 'PF0…	['PF00013', 'TIGR00023', 'TIGR00630', 'PF10674', 'PF11104']	[]	[]	[]	15	524	5	0	0	0	d__Bacteria;p__Cyanobacteria;c__Cyanobacteriia;o__Thermosynechococcales;f__Thermosynechococcaceae;g__Thermosynechococcus;s__	N/A	N/A	N/A	N/A	N/A	N/A	N/A	N/A	N/A	d__Bacteria;p__Cyanobacteria;c__Cyanobacteriia;o__Thermosynechococcales;f__Thermosynechococcaceae;g__;s__	Placement	taxonomic novelty determined using RED	N/A
M46_SRR5216251_DOE_021	71.2281	1.9316	1764837	2.47773e+06	0.603823	0.021863	2077	0.871877	580	d__Bacteria;p__Cyanobacteria;c__Cyanobacteriia;o__PCC-7336;f__JA-3-3Ab;g__JA-3-3Ab;s__	3042.82	3265	13756	11	580	3265	3042.82	13756	0	'k__Bacteria'	901	114	168	['PF01509', 'PF00707', 'PF00298', 'PF00411', 'PF02132', 'TIGR00963', 'PF01193', 'PF03461', 'PF01264', 'PF13507', 'PF02357', 'TIGR00593', 'PF00318', 'PF01018', 'PF00338', 'PF11987', 'PF05698', 'PF00988', 'TIGR02075', 'PF01000', 'TIGR01510', 'PF00627', 'TIGR00392', 'PF02978', 'TIGR00442', 'PF01795', 'TIGR00755', 'TIGR00019', 'PF03946', 'PF03726', 'PF01649', 'TIGR03631', 'PF00889', 'PF01808', 'PF123…	['TIGR00132', 'PF03602', 'TIGR01173', 'TIGR00096', 'PF00091', 'PF00189', 'PF02410', 'PF00203', 'PF00312', 'PF01245', 'PF00366', 'PF03840', 'PF01765', 'PF02130', 'TIGR01394', 'PF04560', 'TIGR01087', 'PF01782', 'PF04563', 'TIGR03723', 'TIGR03725', 'PF03719', 'PF04561', 'PF00886', 'PF06421', 'PF08478', 'PF01250', 'PF02033', 'TIGR00611', 'TIGR01980', 'PF04997', 'PF02224', 'TIGR00344', 'PF00252', 'PF1…	['PF03947', 'PF04998', 'TIGR00010', 'TIGR02012']	[]	[]	[]	48	116	4	0	0	0	d__Bacteria;p__Cyanobacteria;c__Cyanobacteriia;o__PCC-7336;f__JA-3-3Ab;g__JA-3-3Ab;s__	N/A	N/A	N/A	N/A	N/A	GCF_000013225.1	d__Bacteria;p__Cyanobacteria;c__Cyanobacteriia;o__PCC-7336;f__JA-3-3Ab;g__JA-3-3Ab;s__JA-3-3Ab sp000013225	86.9	0.98	d__Bacteria;p__Cyanobacteria;c__Cyanobacteriia;o__PCC-7336;f__JA-3-3Ab;g__JA-3-3Ab;s__	Placement	taxonomic classification fully defined by topology	GCF_000013205.1, s__JA-3-3Ab sp000013205, 95.0, 89.21, 0.96
M48_SRR5451033_A2018_028	98.5542	0.240964	5141023	5.21644e+06	0.409905	0.016488	4455	0.79817	281	d__Bacteria;p__Cyanobacteria;c__Cyanobacteriia;o__Cyanobacteriales;f__Nostocaceae;g__Fischerella;s__Fischerella thermalis	18295.5	30447	121872	11	281	30447	18295.5	121872	0	'p__Cyanobacteria'	65	415	520	['TIGR03550', 'PF13735', 'PF01039', 'PF10718', 'PF04613', 'TIGR00656', 'TIGR00657']	['PF03602', 'PF01747', 'PF02548', 'PF08855', 'PF01509', 'PF00298', 'TIGR01521', 'PF08847', 'TIGR01173', 'TIGR00096', 'TIGR00544', 'TIGR00543', 'PF01967', 'PF00091', 'PF11317', 'PF10150', 'TIGR00933', 'PF09261', 'TIGR01934', 'PF00742', 'PF00411', 'PF02096', 'PF00189', 'PF02410', 'TIGR00977', 'PF01043', 'PF10128', 'PF01281', 'TIGR02023', 'TIGR02028', 'PF02341', 'PF00834', 'PF06298', 'TIGR00152', 'T…	['TIGR00191']	[]	[]	[]	7	512	1	0	0	0	d__Bacteria;p__Cyanobacteria;c__Cyanobacteriia;o__Cyanobacteriales;f__Nostocaceae;g__Fischerella;s__Fischerella thermalis	GCF_000317225.1	95.0	d__Bacteria;p__Cyanobacteria;c__Cyanobacteriia;o__Cyanobacteriales;f__Nostocaceae;g__Fischerella;s__Fischerella thermalis	98.75	0.93	GCF_000317225.1	d__Bacteria;p__Cyanobacteria;c__Cyanobacteriia;o__Cyanobacteriales;f__Nostocaceae;g__Fischerella;s__Fischerella thermalis	98.75	0.93	d__Bacteria;p__Cyanobacteria;c__Cyanobacteriia;o__Cyanobacteriales;f__Nostocaceae;g__Fischerella;s__	ANI/Placement	topological placement and ANI have congruent species assignments	GCF_000317205.1, s__Fischerella muscicola_B, 95.0, 93.35, 0.88; GCF_000317245.1, s__Fischerella muscicola_A, 95.0, 86.04, 0.81; GCF_002368315.1, s__Fischerella sp002368315, 95.0, 85.72, 0.81; GCF_000447295.1, s__Fischerella sp000447295, 95.0, 85.47, 0.81; GCF_001990805.1, s__Fischerella laminosus, 95.0, 84.82, 0.74; GCF_000517105.1, s__Fischerella sp000517105, 95.0, 81.32, 0.72
M55_SRR7473442_K2018_002	97.5629	1.17925	5022360	5.14782e+06	0.567843	0.0221642	4498	0.815442	443	d__Bacteria;p__Cyanobacteria;c__Cyanobacteriia;o__Elainellales;f__Elainellaceae;g__O-77;s__	11337.2	17707	74366	11	443	17707	11337.2	74366	0	'p__Cyanobacteria'	89	424	544	['PF05190', 'PF01256', 'PF06508', 'TIGR01574', 'TIGR03139', 'PF10397', 'TIGR00639', 'TIGR01510', 'PF01386', 'PF08547', 'TIGR00186', 'PF02277']	['PF03602', 'PF01747', 'PF02548', 'PF08855', 'PF01509', 'PF00298', 'PF09323', 'PF13932', 'PF08847', 'TIGR00365', 'TIGR00096', 'TIGR00546', 'TIGR00544', 'TIGR00543', 'PF01967', 'TIGR00409', 'PF00091', 'PF11317', 'PF00013', 'TIGR00933', 'PF09261', 'TIGR01934', 'PF00742', 'PF00411', 'PF00213', 'PF02096', 'PF00189', 'PF07991', 'PF11460', 'PF02410', 'TIGR00977', 'PF01043', 'PF10128', 'PF00709', 'PF012…	['PF01252', 'TIGR00595', 'TIGR00347', 'PF00749', 'TIGR00528']	[]	[]	[]	12	527	5	0	0	0	d__Bacteria;p__Cyanobacteria;c__Cyanobacteriia;o__Elainellales;f__Elainellaceae;g__O-77;s__	N/A	N/A	N/A	N/A	N/A	GCF_001548395.1	d__Bacteria;p__Cyanobacteria;c__Cyanobacteriia;o__Elainellales;f__Elainellaceae;g__O-77;s__O-77 sp001548395	91.69	0.92	d__Bacteria;p__Cyanobacteria;c__Cyanobacteriia;o__Elainellales;f__Elainellaceae;g__;s__	Placement	taxonomic novelty determined using RED	N/A
M55_SRR7473442_K2018_004	97.8774	1.41509	5013995	5.12273e+06	0.536228	0.0177202	4164	0.801246	362	d__Bacteria;p__Cyanobacteria;c__Cyanobacteriia;o__Elainellales;f__Elainellaceae;g__;s__	13850.8	20366	66569	11	362	20366	13850.8	66569	0	'p__Cyanobacteria'	89	424	544	['PF06968', 'PF06508', 'PF01039', 'PF11623', 'TIGR00630', 'PF02941', 'PF01386', 'PF13603', 'TIGR01850']	['PF03602', 'PF01747', 'PF02548', 'PF08855', 'PF01509', 'PF00298', 'PF09323', 'PF13932', 'PF08847', 'TIGR00365', 'TIGR00096', 'TIGR00546', 'TIGR00543', 'PF01967', 'TIGR00409', 'PF00091', 'PF11317', 'PF00013', 'TIGR00933', 'PF09261', 'TIGR01934', 'PF00742', 'PF00411', 'PF00213', 'PF02096', 'PF00189', 'PF07991', 'PF11460', 'PF02410', 'TIGR00977', 'PF01043', 'PF10128', 'PF00709', 'PF01281', 'TIGR020…	['TIGR00544', 'PF00401', 'PF02632', 'TIGR01216', 'PF01725']	['TIGR00528']	[]	[]	9	529	5	1	0	0	d__Bacteria;p__Cyanobacteria;c__Cyanobacteriia;o__Elainellales;f__Elainellaceae;g__;s__	N/A	N/A	N/A	N/A	N/A	GCF_001548395.1	d__Bacteria;p__Cyanobacteria;c__Cyanobacteriia;o__Elainellales;f__Elainellaceae;g__O-77;s__O-77 sp001548395	76.76	0.13	d__Bacteria;p__Cyanobacteria;c__Cyanobacteriia;o__Elainellales;f__Elainellaceae;g__;s__	Placement	taxonomic novelty determined using RED	N/A
M55_SRR7473442_K2018_012	97.8381	0.235849	2399209	2.45222e+06	0.537895	0.0122906	2384	0.910331	130	d__Bacteria;p__Cyanobacteria;c__Cyanobacteriia;o__Thermosynechococcales;f__Thermosynechococcaceae;g__Thermosynechococcus;s__	18455.5	27694	99625	11	130	27694	18455.5	99625	0	'p__Cyanobacteria'	89	424	544	['PF01967', 'PF02391', 'PF00177', 'PF14221', 'PF00091', 'PF09655', 'PF06463', 'PF07005', 'PF00164', 'TIGR00656', 'PF01940', 'PF12327']	['PF03602', 'PF01747', 'PF02548', 'PF08855', 'PF01509', 'PF00298', 'PF09323', 'PF13932', 'PF08847', 'TIGR00365', 'PF02403', 'TIGR00096', 'TIGR00546', 'TIGR00544', 'TIGR00543', 'TIGR00409', 'PF11317', 'TIGR00933', 'PF09261', 'TIGR01934', 'PF00742', 'PF00411', 'PF00213', 'PF02096', 'PF00189', 'PF07991', 'PF02410', 'TIGR00977', 'PF01043', 'PF10128', 'PF00709', 'PF01281', 'TIGR02023', 'TIGR02028', 'P…	['PF00013', 'TIGR00657']	[]	[]	[]	12	530	2	0	0	0	d__Bacteria;p__Cyanobacteria;c__Cyanobacteriia;o__Thermosynechococcales;f__Thermosynechococcaceae;g__Thermosynechococcus;s__	N/A	N/A	N/A	N/A	N/A	N/A	N/A	N/A	N/A	d__Bacteria;p__Cyanobacteria;c__Cyanobacteriia;o__Thermosynechococcales;f__Thermosynechococcaceae;g__;s__	Placement	taxonomic novelty determined using RED	N/A
M55_SRR7473442_K2018_030	76.3316	1.19399	3104692	4.06738e+06	0.549555	0.0211256	3433	0.833705	784	d__Bacteria;p__Cyanobacteria;c__Cyanobacteriia;o__;f__;g__;s__	3960.07	4458	24952	11	784	4458	3960.07	24952	0	'p__Cyanobacteria'	89	424	544	['TIGR00096', 'TIGR00546', 'TIGR00543', 'PF11317', 'PF00213', 'TIGR00977', 'PF01043', 'PF00709', 'TIGR00392', 'PF00181', 'TIGR02030', 'PF03461', 'PF03947', 'TIGR00563', 'PF01728', 'TIGR03723', 'PF00203', 'TIGR00608', 'PF13567', 'PF07516', 'TIGR00173', 'PF01252', 'TIGR01349', 'PF02033', 'PF10726', 'TIGR00761', 'PF01018', 'TIGR00611', 'PF10150', 'PF06508', 'PF03147', 'PF04997', 'TIGR02188', 'PF0038…	['PF03602', 'PF01747', 'PF02548', 'PF08855', 'PF01509', 'PF00298', 'PF09323', 'PF13932', 'PF08847', 'TIGR01173', 'TIGR00544', 'PF01967', 'TIGR00409', 'PF00091', 'PF00013', 'TIGR00933', 'PF09261', 'TIGR01934', 'PF00742', 'PF00189', 'PF07991', 'PF11460', 'PF02410', 'PF10128', 'PF01281', 'TIGR02023', 'TIGR02028', 'PF02341', 'PF00834', 'PF06298', 'TIGR00152', 'TIGR00154', 'TIGR00159', 'TIGR01090', 'P…	['PF00411', 'PF02096', 'PF03309', 'PF04998', 'PF00347', 'PF06089', 'TIGR00873', 'PF01808']	[]	[]	[]	123	413	8	0	0	0	d__Bacteria;p__Cyanobacteria;c__Cyanobacteriia;o__;f__;g__;s__	N/A	N/A	N/A	N/A	N/A	N/A	N/A	N/A	N/A	d__Bacteria;p__Cyanobacteria;c__Cyanobacteriia;o__;f__;g__;s__	Placement	taxonomic classification fully defined by topology	N/A
M55_SRR7473442_K2018_032	59.9541	1.0917	2298071	3.83305e+06	0.410716	0.0330898	3211	0.889573	1108	d__Bacteria;p__Cyanobacteria;c__Cyanobacteriia;o__Cyanobacteriales;f__Microcystaceae;g__;s__	2074.07	2181	9636	11	1108	2181	2074.07	9636	0	'p__Cyanobacteria'	79	458	584	['TIGR01521', 'TIGR00096', 'TIGR00544', 'TIGR00543', 'PF00091', 'PF00013', 'PF00411', 'PF00213', 'PF02096', 'PF00189', 'PF00831', 'PF07991', 'PF11460', 'PF02410', 'TIGR00977', 'PF01043', 'PF10128', 'PF00709', 'PF06298', 'TIGR00392', 'TIGR00152', 'TIGR00154', 'TIGR00159', 'PF00181', 'PF00312', 'TIGR01162', 'TIGR00416', 'PF00366', 'PF03840', 'PF02391', 'TIGR00707', 'PF00177', 'PF03900', 'PF01193', …	['PF03602', 'PF01747', 'PF08855', 'PF01509', 'PF00298', 'PF09323', 'PF08847', 'TIGR00365', 'TIGR00546', 'PF02548', 'TIGR00409', 'PF11317', 'PF10150', 'PF01220', 'PF09261', 'TIGR01934', 'PF00742', 'PF02468', 'PF01281', 'TIGR02023', 'TIGR02028', 'PF02341', 'TIGR01090', 'PF03454', 'PF13840', 'PF04459', 'PF00121', 'PF02654', 'TIGR00705', 'PF04839', 'TIGR00966', 'PF07748', 'TIGR02030', 'PF03461', 'PF0…	['PF01967', 'PF00719', 'PF11909', 'TIGR00050', 'TIGR00436']	[]	[]	[]	244	335	5	0	0	0	d__Bacteria;p__Cyanobacteria;c__Cyanobacteriia;o__Cyanobacteriales;f__Microcystaceae;g__;s__	N/A	N/A	N/A	N/A	N/A	N/A	N/A	N/A	N/A	d__Bacteria;p__Cyanobacteria;c__Cyanobacteriia;o__Cyanobacteriales;f__Microcystaceae;g__;s__	Placement	taxonomic classification fully defined by topology	N/A
M58_SRR5451032_A2018_009	97.4699	0.240964	5203860	5.33894e+06	0.409576	0.0147595	4497	0.796389	271	d__Bacteria;p__Cyanobacteria;c__Cyanobacteriia;o__Cyanobacteriales;f__Nostocaceae;g__Fischerella;s__Fischerella thermalis	19202.4	35158	129013	11	271	35158	19202.4	129013	0	'p__Cyanobacteria'	65	415	520	['TIGR00543', 'PF06421', 'PF01252', 'PF01039', 'TIGR00656', 'PF02533', 'TIGR02235', 'PF02632', 'PF12344', 'PF05670', 'PF02403']	['PF03602', 'PF01747', 'PF02548', 'PF08855', 'PF01509', 'PF00298', 'TIGR01521', 'PF08847', 'TIGR01173', 'TIGR00096', 'TIGR00544', 'PF01967', 'PF00091', 'PF11317', 'PF10150', 'TIGR00933', 'PF09261', 'TIGR01934', 'PF00742', 'PF00411', 'PF02096', 'PF00189', 'PF02410', 'TIGR00977', 'PF01043', 'PF10128', 'PF01281', 'TIGR02023', 'TIGR02028', 'PF02341', 'PF00834', 'PF06298', 'TIGR00152', 'TIGR00154', 'T…	['TIGR00191']	[]	[]	[]	11	508	1	0	0	0	d__Bacteria;p__Cyanobacteria;c__Cyanobacteriia;o__Cyanobacteriales;f__Nostocaceae;g__Fischerella;s__Fischerella thermalis	GCF_000317225.1	95.0	d__Bacteria;p__Cyanobacteria;c__Cyanobacteriia;o__Cyanobacteriales;f__Nostocaceae;g__Fischerella;s__Fischerella thermalis	98.61	0.92	GCF_000317225.1	d__Bacteria;p__Cyanobacteria;c__Cyanobacteriia;o__Cyanobacteriales;f__Nostocaceae;g__Fischerella;s__Fischerella thermalis	98.61	0.92	d__Bacteria;p__Cyanobacteria;c__Cyanobacteriia;o__Cyanobacteriales;f__Nostocaceae;g__Fischerella;s__	ANI/Placement	topological placement and ANI have congruent species assignments	GCF_000317205.1, s__Fischerella muscicola_B, 95.0, 93.41, 0.87; GCF_000317245.1, s__Fischerella muscicola_A, 95.0, 85.98, 0.81; GCF_002368315.1, s__Fischerella sp002368315, 95.0, 85.8, 0.8; GCF_000447295.1, s__Fischerella sp000447295, 95.0, 85.36, 0.79; GCF_001990805.1, s__Fischerella laminosus, 95.0, 84.81, 0.74; GCF_000517105.1, s__Fischerella sp000517105, 95.0, 81.2, 0.7
M58_SRR5451032_A2018_015	98.9387	1.88679	5813440	5.8758e+06	0.536284	0.0228631	5026	0.832298	187	d__Bacteria;p__Cyanobacteria;c__Cyanobacteriia;o__Elainellales;f__Elainellaceae;g__;s__	31087.9	50424	171314	11	187	50424	31087.9	171314	0	'p__Cyanobacteria'	89	424	544	['PF01747', 'PF01782', 'TIGR03723', 'TIGR02188', 'TIGR03139', 'PF14306']	['PF03602', 'PF02548', 'PF08855', 'PF01509', 'PF00298', 'PF09323', 'PF13932', 'PF08847', 'TIGR01173', 'TIGR00096', 'TIGR00543', 'PF01967', 'TIGR00409', 'PF00091', 'PF11317', 'PF00013', 'TIGR00933', 'PF09261', 'TIGR01934', 'PF00742', 'PF00411', 'PF00213', 'PF02096', 'PF00189', 'PF07991', 'PF11460', 'PF02410', 'TIGR00977', 'PF01043', 'PF10128', 'PF00709', 'PF01281', 'TIGR02023', 'TIGR02028', 'PF023…	['TIGR00546', 'TIGR00544', 'PF00284', 'TIGR00347', 'TIGR00126', 'TIGR00528']	['PF06298']	[]	[]	6	531	6	1	0	0	d__Bacteria;p__Cyanobacteria;c__Cyanobacteriia;o__Elainellales;f__Elainellaceae;g__;s__	N/A	N/A	N/A	N/A	N/A	N/A	N/A	N/A	N/A	d__Bacteria;p__Cyanobacteria;c__Cyanobacteriia;o__Elainellales;f__Elainellaceae;g__;s__	Placement	taxonomic novelty determined using RED	N/A
M59_SRR7905023_W2019_015	98.5849	1.37579	5787682	5.87076e+06	0.520354	0.0283848	4574	0.830105	370	d__Bacteria;p__Cyanobacteria;c__Cyanobacteriia;o__Cyanobacteriales;f__Oscillatoriaceae;g__;s__	15642.4	22712	115172	11	370	22712	15642.4	115172	0	'p__Cyanobacteria'	89	424	544	['PF11460', 'TIGR03725', 'PF10716', 'PF01039', 'TIGR01510', 'TIGR00278', 'PF03319']	['PF03602', 'PF01747', 'PF02548', 'PF08855', 'PF01509', 'PF00298', 'PF09323', 'PF13932', 'PF08847', 'TIGR01173', 'TIGR00096', 'TIGR00546', 'TIGR00544', 'TIGR00543', 'PF01967', 'TIGR00409', 'PF11317', 'TIGR00933', 'PF09261', 'TIGR01934', 'PF00742', 'PF00411', 'PF00213', 'PF02096', 'PF00189', 'PF07991', 'PF02410', 'TIGR00977', 'PF01043', 'PF10128', 'PF00709', 'PF01281', 'TIGR02023', 'TIGR02028', 'P…	['PF00091', 'PF00013', 'PF00401', 'TIGR02188', 'TIGR01216', 'PF02943', 'PF03120', 'PF03119', 'PF12327', 'PF08529', 'PF13184']	[]	[]	[]	7	526	11	0	0	0	d__Bacteria;p__Cyanobacteria;c__Cyanobacteriia;o__Cyanobacteriales;f__Oscillatoriaceae;g__;s__	N/A	N/A	N/A	N/A	N/A	GCF_000317105.1	d__Bacteria;p__Cyanobacteria;c__Cyanobacteriia;o__Cyanobacteriales;f__Oscillatoriaceae;g__Oscillatoria;s__Oscillatoria acuminata	76.31	0.14	d__Bacteria;p__Cyanobacteria;c__Cyanobacteriia;o__Cyanobacteriales;f__Oscillatoriaceae;g__;s__	Placement	taxonomic novelty determined using RED	N/A
M59_SRR7905023_W2019_021	98.0349	0.436681	4985496	5.08543e+06	0.507969	0.0196852	4422	0.833403	212	d__Bacteria;p__Cyanobacteria;c__Cyanobacteriia;o__Cyanobacteriales;f__Geitlerinemaceae;g__;s__	23516.5	39072	114444	11	212	39072	23516.5	114444	0	'p__Cyanobacteria'	79	458	584	['TIGR00705', 'TIGR00966', 'TIGR03723', 'PF01250', 'PF06508', 'PF01039', 'TIGR00329', 'PF05491', 'TIGR02432', 'PF01837']	['PF03602', 'PF01747', 'PF08855', 'PF01509', 'PF00298', 'PF09323', 'PF13932', 'PF08847', 'TIGR00365', 'TIGR00096', 'TIGR00546', 'TIGR00544', 'TIGR00543', 'TIGR01079', 'PF01967', 'PF02548', 'TIGR00409', 'PF00091', 'PF11317', 'PF00013', 'PF10150', 'PF01220', 'PF09261', 'TIGR01934', 'PF00742', 'PF00411', 'PF00213', 'PF02096', 'PF00189', 'PF07991', 'PF11460', 'PF02410', 'TIGR00977', 'PF01043', 'PF101…	['TIGR02188', 'PF01208']	[]	[]	[]	10	572	2	0	0	0	d__Bacteria;p__Cyanobacteria;c__Cyanobacteriia;o__Cyanobacteriales;f__Geitlerinemaceae;g__;s__	N/A	N/A	N/A	N/A	N/A	N/A	N/A	N/A	N/A	d__Bacteria;p__Cyanobacteria;c__Cyanobacteriia;o__Cyanobacteriales;f__Geitlerinemaceae;g__;s__	Placement	taxonomic classification fully defined by topology	N/A
M60_SRR5248366_T2016_029	77.6294	0.877193	1957034	2.521e+06	0.608652	0.0200976	2127	0.857761	362	d__Bacteria;p__Cyanobacteria;c__Cyanobacteriia;o__PCC-7336;f__JA-3-3Ab;g__JA-3-3Ab;s__JA-3-3Ab sp000013205	5406.17	7783	23905	11	362	7783	5406.17	23905	0	'k__Bacteria'	901	114	168	['TIGR00132', 'PF03602', 'PF00707', 'TIGR01173', 'PF00189', 'PF02410', 'PF01245', 'PF00366', 'TIGR00963', 'PF03461', 'PF04560', 'PF01264', 'PF13507', 'TIGR03723', 'PF04998', 'PF04561', 'PF06421', 'TIGR01980', 'PF04997', 'PF00252', 'PF13167', 'PF10609', 'PF00988', 'PF00238', 'TIGR00329', 'PF01330', 'PF00831', 'TIGR00019', 'PF03119', 'PF01121', 'PF01649', 'PF00623', 'PF00562', 'PF04565', 'PF02844',…	['PF01509', 'PF00298', 'TIGR00096', 'PF00091', 'PF00411', 'PF00203', 'PF00312', 'PF02132', 'PF03840', 'PF01193', 'PF01765', 'PF02130', 'TIGR01394', 'PF03947', 'TIGR01087', 'PF01782', 'PF04563', 'TIGR03725', 'PF03719', 'PF02357', 'PF00886', 'PF08478', 'TIGR00593', 'PF01250', 'PF00318', 'PF02033', 'PF01018', 'TIGR00611', 'PF00338', 'PF02224', 'TIGR00344', 'TIGR03594', 'PF02075', 'TIGR01134', 'PF119…	['PF00958']	[]	[]	[]	41	126	1	0	0	0	d__Bacteria;p__Cyanobacteria;c__Cyanobacteriia;o__PCC-7336;f__JA-3-3Ab;g__JA-3-3Ab;s__JA-3-3Ab sp000013205	GCF_000013205.1	95.0	d__Bacteria;p__Cyanobacteria;c__Cyanobacteriia;o__PCC-7336;f__JA-3-3Ab;g__JA-3-3Ab;s__JA-3-3Ab sp000013205	99.13	1.0	GCF_000013205.1	d__Bacteria;p__Cyanobacteria;c__Cyanobacteriia;o__PCC-7336;f__JA-3-3Ab;g__JA-3-3Ab;s__JA-3-3Ab sp000013205	99.13	1.0	d__Bacteria;p__Cyanobacteria;c__Cyanobacteriia;o__PCC-7336;f__JA-3-3Ab;g__JA-3-3Ab;s__	ANI/Placement	topological placement and ANI have congruent species assignments	GCF_000013225.1, s__JA-3-3Ab sp000013225, 95.0, 83.69, 0.9
M60_SRR5248366_T2016_047	91.7544	0.438596	2358112	2.57003e+06	0.592289	0.0220412	2481	0.881268	806	d__Bacteria;p__Cyanobacteria;c__Cyanobacteriia;o__PCC-7336;f__JA-3-3Ab;g__JA-3-3Ab;s__JA-3-3Ab sp000013225	2925.7	3563	17424	11	806	3563	2925.7	17424	0	'k__Bacteria'	901	114	168	['PF00411', 'PF13507', 'PF00988', 'TIGR00741', 'TIGR02075', 'TIGR00855', 'PF01649', 'TIGR03631', 'PF02686', 'TIGR00064', 'PF08299', 'PF01709']	['TIGR00132', 'PF03602', 'PF01509', 'PF00707', 'PF00298', 'TIGR01173', 'TIGR00096', 'PF00091', 'PF00189', 'PF02410', 'PF00203', 'PF00312', 'PF01245', 'PF02132', 'PF00366', 'PF03840', 'TIGR00963', 'PF01193', 'PF01765', 'PF03461', 'PF02130', 'TIGR01394', 'PF04560', 'PF01264', 'PF03947', 'TIGR01087', 'PF01782', 'PF04563', 'TIGR03723', 'TIGR03725', 'PF03719', 'PF04998', 'PF02357', 'PF04561', 'PF00886…	['PF00572']	[]	[]	[]	12	155	1	0	0	0	d__Bacteria;p__Cyanobacteria;c__Cyanobacteriia;o__PCC-7336;f__JA-3-3Ab;g__JA-3-3Ab;s__JA-3-3Ab sp000013225	GCF_000013225.1	95.0	d__Bacteria;p__Cyanobacteria;c__Cyanobacteriia;o__PCC-7336;f__JA-3-3Ab;g__JA-3-3Ab;s__JA-3-3Ab sp000013225	98.37	0.98	GCF_000013225.1	d__Bacteria;p__Cyanobacteria;c__Cyanobacteriia;o__PCC-7336;f__JA-3-3Ab;g__JA-3-3Ab;s__JA-3-3Ab sp000013225	98.37	0.98	d__Bacteria;p__Cyanobacteria;c__Cyanobacteriia;o__PCC-7336;f__JA-3-3Ab;g__JA-3-3Ab;s__	ANI/Placement	topological placement and ANI have congruent species assignments	GCF_000013205.1, s__JA-3-3Ab sp000013205, 95.0, 85.54, 0.9
M60_SRR5451356_T2016_004	88.5965	1.1501	2201305	2.48464e+06	0.59129	0.0238414	2331	0.879609	755	d__Bacteria;p__Cyanobacteria;c__Cyanobacteriia;o__PCC-7336;f__JA-3-3Ab;g__JA-3-3Ab;s__JA-3-3Ab sp000013225	2915.64	3500	24164	11	755	3500	2915.64	24164	0	'k__Bacteria'	901	114	168	['PF03840', 'TIGR00611', 'PF13167', 'PF00988', 'PF05491', 'PF00162', 'PF01016', 'TIGR00010', 'PF00829', 'TIGR00419', 'PF01121', 'PF01649', 'PF08299', 'PF01709']	['TIGR00132', 'PF03602', 'PF01509', 'PF00707', 'PF00298', 'TIGR01173', 'TIGR00096', 'PF00091', 'PF00411', 'PF00189', 'PF02410', 'PF00203', 'PF00312', 'PF01245', 'PF02132', 'PF00366', 'TIGR00963', 'PF01193', 'PF01765', 'PF03461', 'PF02130', 'TIGR01394', 'PF04560', 'PF01264', 'PF03947', 'TIGR01087', 'PF01782', 'PF04563', 'PF13507', 'TIGR03723', 'TIGR03725', 'PF03719', 'PF02357', 'PF04561', 'PF00886…	['PF04998', 'PF00687', 'TIGR02012']	[]	[]	[]	14	151	3	0	0	0	d__Bacteria;p__Cyanobacteria;c__Cyanobacteriia;o__PCC-7336;f__JA-3-3Ab;g__JA-3-3Ab;s__JA-3-3Ab sp000013225	GCF_000013225.1	95.0	d__Bacteria;p__Cyanobacteria;c__Cyanobacteriia;o__PCC-7336;f__JA-3-3Ab;g__JA-3-3Ab;s__JA-3-3Ab sp000013225	98.53	0.99	GCF_000013225.1	d__Bacteria;p__Cyanobacteria;c__Cyanobacteriia;o__PCC-7336;f__JA-3-3Ab;g__JA-3-3Ab;s__JA-3-3Ab sp000013225	98.53	0.99	d__Bacteria;p__Cyanobacteria;c__Cyanobacteriia;o__PCC-7336;f__JA-3-3Ab;g__JA-3-3Ab;s__	ANI/Placement	topological placement and ANI have congruent species assignments	GCF_000013205.1, s__JA-3-3Ab sp000013205, 95.0, 85.14, 0.92
M60_SRR5451356_T2016_033	56.3694	1.41326	1200192	2.12916e+06	0.600471	0.0226183	1708	0.874109	494	d__Bacteria;p__Cyanobacteria;c__Cyanobacteriia;o__PCC-7336;f__JA-3-3Ab;g__JA-3-3Ab;s__	2429.54	2700	12104	11	494	2700	2429.54	12104	0	'k__Bacteria'	901	114	168	['TIGR00132', 'PF03602', 'PF00298', 'TIGR01173', 'TIGR00963', 'PF01765', 'PF03461', 'TIGR01394', 'PF01264', 'TIGR01087', 'TIGR03723', 'PF04998', 'PF02357', 'TIGR00593', 'TIGR01980', 'TIGR00344', 'PF13167', 'TIGR03594', 'TIGR01134', 'PF03948', 'PF00988', 'PF01281', 'TIGR01510', 'TIGR00329', 'TIGR00392', 'PF08459', 'PF02978', 'PF01016', 'TIGR00442', 'TIGR00878', 'TIGR00755', 'TIGR00019', 'TIGR00010…	['PF01509', 'PF00707', 'TIGR00096', 'PF00091', 'PF00411', 'PF00189', 'PF02410', 'PF00203', 'PF00312', 'PF01245', 'PF02132', 'PF00366', 'PF03840', 'PF01193', 'PF02130', 'PF04560', 'PF03947', 'PF01782', 'PF13507', 'TIGR03725', 'PF03719', 'PF04561', 'PF00886', 'PF06421', 'PF08478', 'PF01250', 'PF00318', 'PF02033', 'PF01018', 'TIGR00611', 'PF00338', 'PF04997', 'PF02224', 'PF00252', 'PF10609', 'PF0207…	['PF04563', 'TIGR02075', 'PF00344']	[]	[]	[]	62	103	3	0	0	0	d__Bacteria;p__Cyanobacteria;c__Cyanobacteriia;o__PCC-7336;f__JA-3-3Ab;g__JA-3-3Ab;s__	N/A	N/A	N/A	N/A	N/A	GCF_000013205.1	d__Bacteria;p__Cyanobacteria;c__Cyanobacteriia;o__PCC-7336;f__JA-3-3Ab;g__JA-3-3Ab;s__JA-3-3Ab sp000013205	83.62	0.97	d__Bacteria;p__Cyanobacteria;c__Cyanobacteriia;o__PCC-7336;f__JA-3-3Ab;g__JA-3-3Ab;s__	Placement	taxonomic classification fully defined by topology	GCF_000013225.1, s__JA-3-3Ab sp000013225, 95.0, 79.65, 0.85
M60_SRR5451356_T2016_037	92.1053	0.877193	2379147	2.58307e+06	0.609085	0.0221344	2435	0.863163	347	d__Bacteria;p__Cyanobacteria;c__Cyanobacteriia;o__PCC-7336;f__JA-3-3Ab;g__JA-3-3Ab;s__JA-3-3Ab sp000013205	6856.33	10548	40492	11	347	10548	6856.33	40492	0	'k__Bacteria'	901	114	168	['PF00707', 'TIGR01087', 'TIGR00593', 'TIGR01980', 'PF00988', 'PF00625', 'TIGR00539', 'PF02844', 'TIGR00670', 'PF01071', 'TIGR01978', 'PF02843']	['TIGR00132', 'PF03602', 'PF01509', 'PF00298', 'TIGR01173', 'TIGR00096', 'PF00091', 'PF00411', 'PF00189', 'PF02410', 'PF00203', 'PF00312', 'PF01245', 'PF02132', 'PF00366', 'PF03840', 'TIGR00963', 'PF01193', 'PF01765', 'PF03461', 'PF02130', 'TIGR01394', 'PF04560', 'PF01264', 'PF03947', 'PF01782', 'PF04563', 'PF13507', 'TIGR03723', 'TIGR03725', 'PF03719', 'PF04998', 'PF02357', 'PF04561', 'PF00886',…	['PF08459']	[]	[]	[]	12	155	1	0	0	0	d__Bacteria;p__Cyanobacteria;c__Cyanobacteriia;o__PCC-7336;f__JA-3-3Ab;g__JA-3-3Ab;s__JA-3-3Ab sp000013205	GCF_000013205.1	95.0	d__Bacteria;p__Cyanobacteria;c__Cyanobacteriia;o__PCC-7336;f__JA-3-3Ab;g__JA-3-3Ab;s__JA-3-3Ab sp000013205	99.27	0.99	GCF_000013205.1	d__Bacteria;p__Cyanobacteria;c__Cyanobacteriia;o__PCC-7336;f__JA-3-3Ab;g__JA-3-3Ab;s__JA-3-3Ab sp000013205	99.27	0.99	d__Bacteria;p__Cyanobacteria;c__Cyanobacteriia;o__PCC-7336;f__JA-3-3Ab;g__JA-3-3Ab;s__	ANI/Placement	topological placement and ANI have congruent species assignments	GCF_000013225.1, s__JA-3-3Ab sp000013225, 95.0, 84.53, 0.89
M65_SRR7473443_K2018_010	95.4031	2.98913	3894922	4.0826e+06	0.573421	0.0233139	3941	0.850095	588	d__Bacteria;p__Cyanobacteria;c__Cyanobacteriia;o__Phormidesmiales;f__Phormidesmiaceae;g__;s__	6624.02	9237	40125	11	588	9237	6624.02	40125	0	'p__Cyanobacteria'	129	368	472	['TIGR00159', 'PF00183', 'TIGR00364', 'PF02700', 'TIGR01574', 'PF01039', 'PF12631', 'PF05698', 'PF00885', 'TIGR00656', 'TIGR01830', 'PF06434', 'TIGR01073', 'TIGR02235', 'TIGR00048', 'TIGR00531', 'TIGR01125', 'PF00499', 'TIGR02393', 'PF02843']	['PF03602', 'PF01747', 'PF02548', 'PF08855', 'PF01509', 'PF00298', 'PF13932', 'TIGR00096', 'TIGR00546', 'TIGR00544', 'TIGR01156', 'TIGR00409', 'PF00091', 'PF11317', 'PF10150', 'TIGR01934', 'PF00742', 'PF00411', 'PF00213', 'PF02096', 'PF00189', 'PF07991', 'PF11460', 'PF02410', 'PF01043', 'PF10128', 'PF00709', 'PF01281', 'TIGR02023', 'TIGR02028', 'PF00834', 'TIGR00392', 'TIGR00152', 'TIGR00154', 'T…	['TIGR01173', 'PF13840', 'PF01409', 'PF04998', 'PF01933', 'TIGR00630', 'PF00883', 'PF03484', 'PF02569', 'TIGR01391', 'PF03483', 'PF06415', 'PF11152', 'TIGR02012', 'PF12046']	[]	[]	[]	20	437	15	0	0	0	d__Bacteria;p__Cyanobacteria;c__Cyanobacteriia;o__Phormidesmiales;f__Phormidesmiaceae;g__;s__	N/A	N/A	N/A	N/A	N/A	N/A	N/A	N/A	N/A	d__Bacteria;p__Cyanobacteria;c__Cyanobacteriia;o__Phormidesmiales;f__Phormidesmiaceae;g__;s__	Placement	taxonomic novelty determined using RED	N/A
M65_SRR7473443_K2018_014	62.3231	2.20126	3370404	5.40795e+06	0.501313	0.0244051	4476	0.850845	1621	d__Bacteria;p__Cyanobacteria;c__Cyanobacteriia;o__Leptolyngbyales;f__Leptolyngbyaceae;g__JSC-12;s__	2079.21	2237	12955	11	1621	2237	2079.21	12955	0	'p__Cyanobacteria'	89	424	544	['PF01747', 'PF01509', 'PF09323', 'PF08847', 'TIGR00096', 'TIGR00409', 'PF00013', 'PF09261', 'TIGR01934', 'PF00742', 'PF00411', 'PF00831', 'PF11460', 'PF01043', 'TIGR02023', 'TIGR02028', 'PF02341', 'TIGR01090', 'TIGR01162', 'TIGR00707', 'PF04839', 'TIGR02030', 'PF02637', 'PF05188', 'PF06968', 'TIGR00387', 'PF02130', 'PF04560', 'PF14221', 'TIGR01085', 'TIGR00563', 'TIGR01379', 'PF01728', 'TIGR0372…	['PF03602', 'PF02548', 'PF08855', 'PF00298', 'PF13932', 'TIGR00365', 'TIGR00546', 'TIGR00544', 'TIGR00543', 'PF01967', 'PF01195', 'PF11317', 'PF10150', 'PF01220', 'PF00213', 'PF02096', 'PF00189', 'PF07991', 'PF02410', 'TIGR00977', 'PF10128', 'PF00709', 'PF01281', 'PF00834', 'PF06298', 'PF11016', 'TIGR00152', 'TIGR00154', 'TIGR00159', 'PF00181', 'PF00312', 'PF03454', 'TIGR00416', 'PF00121', 'PF026…	['PF11285', 'PF00091', 'TIGR01216', 'TIGR00634', 'PF05173', 'PF00162', 'PF06418', 'PF05221', 'TIGR00274', 'PF00764', 'PF01208', 'PF01653']	[]	[]	[]	199	333	12	0	0	0	d__Bacteria;p__Cyanobacteria;c__Cyanobacteriia;o__Leptolyngbyales;f__Leptolyngbyaceae;g__JSC-12;s__	N/A	N/A	N/A	N/A	N/A	N/A	N/A	N/A	N/A	d__Bacteria;p__Cyanobacteria;c__Cyanobacteriia;o__Leptolyngbyales;f__Leptolyngbyaceae;g__;s__	Placement	taxonomic novelty determined using RED	N/A
M66_SRR5451031_A2018_004	98.7952	0	5271540	5.33583e+06	0.409342	0.0236341	4589	0.798004	463	d__Bacteria;p__Cyanobacteria;c__Cyanobacteriia;o__Cyanobacteriales;f__Nostocaceae;g__Fischerella;s__Fischerella thermalis	11385.6	25807	95451	11	463	25807	11385.6	95451	0	'p__Cyanobacteria'	65	415	520	['PF02096', 'PF06026', 'PF01039', 'PF00825', 'PF02620', 'PF03453']	['PF03602', 'PF01747', 'PF02548', 'PF08855', 'PF01509', 'PF00298', 'TIGR01521', 'PF08847', 'TIGR01173', 'TIGR00096', 'TIGR00544', 'TIGR00543', 'PF01967', 'PF00091', 'PF11317', 'PF10150', 'TIGR00933', 'PF09261', 'TIGR01934', 'PF00742', 'PF00411', 'PF00189', 'PF02410', 'TIGR00977', 'PF01043', 'PF10128', 'PF01281', 'TIGR02023', 'TIGR02028', 'PF02341', 'PF00834', 'PF06298', 'TIGR00152', 'TIGR00154', …	[]	[]	[]	[]	6	514	0	0	0	0	d__Bacteria;p__Cyanobacteria;c__Cyanobacteriia;o__Cyanobacteriales;f__Nostocaceae;g__Fischerella;s__Fischerella thermalis	GCF_000317225.1	95.0	d__Bacteria;p__Cyanobacteria;c__Cyanobacteriia;o__Cyanobacteriales;f__Nostocaceae;g__Fischerella;s__Fischerella thermalis	98.58	0.92	GCF_000317225.1	d__Bacteria;p__Cyanobacteria;c__Cyanobacteriia;o__Cyanobacteriales;f__Nostocaceae;g__Fischerella;s__Fischerella thermalis	98.58	0.92	d__Bacteria;p__Cyanobacteria;c__Cyanobacteriia;o__Cyanobacteriales;f__Nostocaceae;g__Fischerella;s__	ANI/Placement	topological placement and ANI have congruent species assignments	GCF_000317205.1, s__Fischerella muscicola_B, 95.0, 93.45, 0.88; GCF_000317245.1, s__Fischerella muscicola_A, 95.0, 86.16, 0.8; GCF_002368315.1, s__Fischerella sp002368315, 95.0, 85.91, 0.8; GCF_000447295.1, s__Fischerella sp000447295, 95.0, 85.54, 0.8; GCF_001990805.1, s__Fischerella laminosus, 95.0, 84.93, 0.74; GCF_000517105.1, s__Fischerella sp000517105, 95.0, 81.27, 0.71
M66_SRR5451031_A2018_013	66.6814	1.41509	3168891	4.75229e+06	0.547616	0.0166596	3064	0.850977	586	d__Bacteria;p__Cyanobacteria;c__Cyanobacteriia;o__Elainellales;f__Elainellaceae;g__;s__	5407.66	6476	36719	11	586	6476	5407.66	36719	0	'p__Cyanobacteria'	89	424	544	['PF01747', 'TIGR01173', 'TIGR00096', 'PF10150', 'TIGR01934', 'PF00411', 'PF02096', 'PF11460', 'TIGR00977', 'PF01281', 'PF06298', 'TIGR00392', 'PF00181', 'PF03840', 'PF00177', 'PF04839', 'PF01193', 'PF00830', 'PF00183', 'PF06968', 'TIGR00387', 'PF01264', 'PF03331', 'TIGR00563', 'TIGR00365', 'TIGR03725', 'PF03719', 'PF01716', 'PF02700', 'TIGR00608', 'PF04998', 'PF06071', 'PF00284', 'TIGR01770', 'P…	['PF03602', 'PF02548', 'PF08855', 'PF01509', 'PF00298', 'PF09323', 'PF13932', 'PF08847', 'TIGR00546', 'TIGR00543', 'PF01967', 'TIGR00409', 'PF00091', 'PF11317', 'PF00013', 'TIGR00933', 'PF09261', 'PF00742', 'PF00213', 'PF00189', 'PF07991', 'PF02410', 'PF01043', 'PF10128', 'PF00709', 'TIGR02023', 'TIGR02028', 'PF02341', 'PF00834', 'TIGR00152', 'TIGR00154', 'TIGR00159', 'TIGR01090', 'PF00312', 'PF0…	['TIGR00544', 'TIGR01379', 'PF08207', 'PF01132', 'TIGR00531', 'PF09285', 'TIGR01391', 'PF02401', 'TIGR02012']	[]	[]	[]	174	361	9	0	0	0	d__Bacteria;p__Cyanobacteria;c__Cyanobacteriia;o__Elainellales;f__Elainellaceae;g__;s__	N/A	N/A	N/A	N/A	N/A	N/A	N/A	N/A	N/A	d__Bacteria;p__Cyanobacteria;c__Cyanobacteriia;o__Elainellales;f__Elainellaceae;g__;s__	Placement	taxonomic novelty determined using RED	N/A
M66_SRR5451031_A2018_017	76.3758	4.81771	6099463	7.98612e+06	0.487987	0.0177294	5906	0.831162	644	d__Bacteria;p__Cyanobacteria;c__Cyanobacteriia;o__Elainellales;f__Elainellaceae;g__Elainella;s__	9471.22	12239	43352	11	644	12239	9471.22	43352	0	'p__Cyanobacteria'	89	424	544	['PF11317', 'PF00013', 'PF09261', 'TIGR01934', 'PF01043', 'PF02341', 'TIGR00392', 'PF07748', 'PF03461', 'PF02637', 'TIGR00387', 'PF02681', 'PF03331', 'TIGR01085', 'TIGR01087', 'PF13507', 'TIGR01379', 'PF01728', 'TIGR03723', 'PF03309', 'PF01010', 'PF11285', 'PF10742', 'TIGR01349', 'PF00318', 'PF00719', 'PF11267', 'PF10726', 'TIGR00615', 'PF01074', 'PF03147', 'PF06026', 'TIGR01574', 'PF01039', 'PF1…	['PF03602', 'PF02548', 'PF08855', 'PF01509', 'PF00298', 'PF09323', 'PF13932', 'PF08847', 'TIGR00365', 'TIGR00096', 'TIGR00546', 'TIGR00543', 'PF01967', 'TIGR00409', 'PF00091', 'TIGR00933', 'PF00742', 'PF00411', 'PF00213', 'PF02096', 'PF00189', 'PF07991', 'PF02410', 'TIGR00977', 'PF10128', 'PF00709', 'PF01281', 'TIGR02023', 'TIGR02028', 'PF00834', 'TIGR00152', 'TIGR00154', 'TIGR00159', 'TIGR01090'…	['PF01747', 'TIGR00544', 'PF11460', 'PF06298', 'PF03719', 'PF01252', 'PF01624', 'PF06508', 'PF10716', 'TIGR00347', 'PF06463', 'PF00828', 'PF02943', 'PF01964', 'PF11910', 'TIGR01072', 'PF03900', 'TIGR00044', 'TIGR00185', 'TIGR01133', 'TIGR01134', 'TIGR00064', 'PF00344', 'PF00163']	['PF00284']	[]	[]	123	396	24	1	0	0	d__Bacteria;p__Cyanobacteria;c__Cyanobacteriia;o__Elainellales;f__Elainellaceae;g__Elainella;s__	N/A	N/A	N/A	N/A	N/A	GCF_000733415.1	d__Bacteria;p__Cyanobacteria;c__Cyanobacteriia;o__Elainellales;f__Elainellaceae;g__Elainella;s__Elainella sp000733415	79.72	0.5	d__Bacteria;p__Cyanobacteria;c__Cyanobacteriia;o__Elainellales;f__Elainellaceae;g__Elainella;s__	Placement	taxonomic classification fully defined by topology	GCA_002796835.1, s__Elainella saxicola, 95.0, 77.22, 0.17
M7585_ERR372908_C2015_036	80.2284	2.36948	4599829	5.73342e+06	0.421963	0.0181332	4836	0.789547	1280	d__Bacteria;p__Cyanobacteria;c__Cyanobacteriia;o__Cyanobacteriales;f__Nostocaceae;g__Fischerella;s__	3593.62	4334	21799	11	1280	4334	3593.62	21799	0	'p__Cyanobacteria'	65	415	520	['TIGR01521', 'PF00742', 'PF02096', 'TIGR00977', 'TIGR02023', 'TIGR02028', 'PF00834', 'TIGR00159', 'PF02654', 'PF01193', 'TIGR02030', 'PF05190', 'TIGR01394', 'TIGR01083', 'TIGR03723', 'PF00203', 'PF03309', 'PF06071', 'PF07516', 'PF02628', 'TIGR03551', 'PF06421', 'PF10742', 'PF01252', 'TIGR01349', 'PF02033', 'PF04997', 'PF06026', 'TIGR02188', 'TIGR01574', 'PF01039', 'TIGR00299', 'PF11282', 'TIGR01…	['PF03602', 'PF01747', 'PF02548', 'PF08855', 'PF01509', 'PF00298', 'PF08847', 'TIGR01173', 'TIGR00096', 'TIGR00544', 'TIGR00543', 'PF00091', 'PF11317', 'PF10150', 'TIGR00933', 'PF09261', 'TIGR01934', 'PF00411', 'PF00189', 'PF00831', 'PF01043', 'PF10128', 'PF01281', 'PF02341', 'PF06298', 'TIGR00152', 'TIGR00154', 'TIGR01090', 'PF00312', 'TIGR01162', 'PF04459', 'PF00121', 'PF00366', 'PF03840', 'PF0…	['PF01967', 'PF02410', 'PF03702', 'TIGR02075', 'PF02392', 'TIGR00873', 'PF06418', 'PF03120', 'TIGR00067', 'PF03588', 'PF01071', 'PF02569']	[]	[]	[]	98	410	12	0	0	0	d__Bacteria;p__Cyanobacteria;c__Cyanobacteriia;o__Cyanobacteriales;f__Nostocaceae;g__Fischerella;s__	N/A	N/A	N/A	N/A	N/A	GCF_000517105.1	d__Bacteria;p__Cyanobacteria;c__Cyanobacteriia;o__Cyanobacteriales;f__Nostocaceae;g__Fischerella;s__Fischerella sp000517105	90.66	0.9	d__Bacteria;p__Cyanobacteria;c__Cyanobacteriia;o__Cyanobacteriales;f__Nostocaceae;g__Fischerella;s__	Placement	taxonomic classification fully defined by topology	GCF_000317205.1, s__Fischerella muscicola_B, 95.0, 80.38, 0.63; GCF_000317225.1, s__Fischerella thermalis, 95.0, 80.23, 0.62; GCF_002368315.1, s__Fischerella sp002368315, 95.0, 79.9, 0.6; GCF_000317245.1, s__Fischerella muscicola_A, 95.0, 79.73, 0.6; GCF_000447295.1, s__Fischerella sp000447295, 95.0, 79.62, 0.57; GCF_001990805.1, s__Fischerella laminosus, 95.0, 79.26, 0.53
M7585_ERR372908_C2015_104	98.7423	0.218341	2823523	2.85949e+06	0.446294	0.0201137	2645	0.839958	108	d__Bacteria;p__Cyanobacteria;c__Cyanobacteriia;o__Cyanobacteriales;f__Cyanobacteriaceae;g__Geminocystis;s__	26143.7	49155	117422	11	108	49155	26143.7	117422	0	'p__Cyanobacteria'	79	458	584	['PF01967', 'PF00189', 'PF13840', 'PF02391', 'PF00203', 'TIGR00326', 'TIGR00656', 'PF13603', 'PF00237', 'PF11344']	['PF03602', 'PF01747', 'PF02548', 'PF08855', 'PF01509', 'PF00298', 'PF09323', 'TIGR01521', 'PF08847', 'TIGR01173', 'TIGR00096', 'TIGR00546', 'TIGR00544', 'TIGR00543', 'TIGR00409', 'PF11317', 'PF00013', 'PF04613', 'TIGR00933', 'PF09261', 'TIGR01934', 'PF00742', 'PF00411', 'PF00213', 'PF02096', 'PF00831', 'PF07991', 'PF11460', 'PF02410', 'TIGR00977', 'PF01043', 'PF10128', 'PF00709', 'PF01281', 'TIG…	['TIGR00595']	[]	[]	[]	10	573	1	0	0	0	d__Bacteria;p__Cyanobacteria;c__Cyanobacteriia;o__Cyanobacteriales;f__Cyanobacteriaceae;g__Geminocystis;s__	N/A	N/A	N/A	N/A	N/A	GCF_000317675.1	d__Bacteria;p__Cyanobacteria;c__Cyanobacteriia;o__Cyanobacteriales;f__Cyanobacteriaceae;g__Geminocystis;s__Geminocystis aponinum	75.69	0.06	d__Bacteria;p__Cyanobacteria;c__Cyanobacteriia;o__Cyanobacteriales;f__Cyanobacteriaceae;g__Geminocystis;s__	Placement	taxonomic classification fully defined by topology	N/A
M7585_ERR372908_C2015_266	99.5997	0	3979146	3.99514e+06	0.438887	0.0135301	3395	0.84432	35	d__Bacteria;p__Cyanobacteria;c__Cyanobacteriia;o__Cyanobacteriales;f__Oscillatoriaceae;g__;s__	113690	248514	536368	11	35	248514	113690	536368	0	'p__Cyanobacteria'	79	458	584	['PF02341', 'PF13840', 'PF08848']	['PF03602', 'PF01747', 'PF08855', 'PF01509', 'PF00298', 'PF09323', 'PF13932', 'PF08847', 'TIGR00365', 'TIGR00096', 'TIGR00546', 'TIGR00544', 'TIGR00543', 'TIGR01079', 'PF01967', 'PF02548', 'TIGR00409', 'PF00091', 'PF11317', 'PF00013', 'PF10150', 'PF01220', 'PF09261', 'TIGR01934', 'PF00742', 'PF00411', 'PF00213', 'PF02096', 'PF00189', 'PF07991', 'PF11460', 'PF02410', 'TIGR00977', 'PF01043', 'PF101…	[]	[]	[]	[]	3	581	0	0	0	0	d__Bacteria;p__Cyanobacteria;c__Cyanobacteriia;o__Cyanobacteriales;f__Oscillatoriaceae;g__;s__	N/A	N/A	N/A	N/A	N/A	GCF_000332335.1	d__Bacteria;p__Cyanobacteria;c__Cyanobacteriia;o__Cyanobacteriales;f__Oscillatoriaceae;g__PCC-10802;s__PCC-10802 sp000332335	76.49	0.14	d__Bacteria;p__Cyanobacteria;c__Cyanobacteriia;o__Cyanobacteriales;f__Oscillatoriaceae;g__;s__	Placement	taxonomic novelty determined using RED	N/A
T60_TAT2020_003	95.2446	0.769928	4020528	4.22127e+06	0.518373	0.0164303	3982	0.826374	403	d__Bacteria;p__Cyanobacteria;c__Cyanobacteriia;o__Elainellales;f__;g__;s__	9976.5	13660	69394	11	403	13660	9976.5	69394	0	'p__Cyanobacteria'	129	368	472	['PF00830', 'PF02637', 'PF02445', 'PF01039', 'PF00398', 'PF03320', 'PF01245', 'PF01713', 'TIGR00658', 'TIGR01830', 'TIGR00278', 'TIGR01073', 'PF02934', 'PF01668', 'PF13603', 'TIGR01133', 'PF00163', 'TIGR00552', 'TIGR01082']	['PF03602', 'PF01747', 'PF02548', 'PF08855', 'PF01509', 'PF00298', 'PF13932', 'TIGR01173', 'TIGR00096', 'TIGR00546', 'TIGR00544', 'TIGR01156', 'TIGR00409', 'PF00091', 'PF11317', 'PF10150', 'TIGR01934', 'PF00742', 'PF00411', 'PF00213', 'PF02096', 'PF00189', 'PF07991', 'PF11460', 'PF02410', 'PF01043', 'PF10128', 'PF00709', 'PF01281', 'TIGR02023', 'TIGR02028', 'PF00834', 'TIGR00392', 'TIGR00152', 'T…	['PF01409', 'PF04560', 'PF05221', 'PF00311', 'PF03484', 'PF03483']	[]	[]	[]	19	447	6	0	0	0	d__Bacteria;p__Cyanobacteria;c__Cyanobacteriia;o__Elainellales;f__;g__;s__	N/A	N/A	N/A	N/A	N/A	N/A	N/A	N/A	N/A	d__Bacteria;p__Cyanobacteria;c__Cyanobacteriia;o__;f__;g__;s__	Placement	taxonomic novelty determined using RED	N/A
T60_TAT2020_004	83.3333	2.13675	4167372	5.00085e+06	0.571679	0.0282782	3865	0.922104	273	d__Bacteria;p__Cyanobacteria;c__Sericytochromatia;o__UBA7694;f__;g__;s__	15265.1	23104	111588	11	273	23104	15265.1	111588	0	'k__Bacteria'	901	117	171	['TIGR00392', 'TIGR01162', 'PF03461', 'PF13507', 'TIGR03725', 'PF12627', 'TIGR00611', 'PF02224', 'PF00988', 'PF02844', 'TIGR02075', 'PF01330', 'PF09190', 'TIGR00878', 'TIGR00670', 'PF01649', 'PF02686', 'PF01808', 'PF01071', 'TIGR01059', 'TIGR01134', 'PF02843']	['TIGR00132', 'PF03602', 'PF01509', 'PF00707', 'PF00298', 'TIGR00096', 'PF00203', 'PF00411', 'PF02075', 'PF00189', 'PF01281', 'PF01351', 'PF00181', 'PF00312', 'PF02132', 'TIGR00419', 'PF00366', 'PF03840', 'PF00177', 'PF01193', 'PF01765', 'PF02130', 'TIGR01394', 'PF04560', 'PF01264', 'PF03947', 'TIGR01087', 'PF01782', 'PF02410', 'PF04563', 'TIGR01173', 'TIGR03723', 'PF03719', 'TIGR01951', 'PF04998…	['PF00091', 'PF05698', 'PF01416', 'PF12327']	[]	[]	[]	22	145	4	0	0	0	d__Bacteria;p__Cyanobacteria;c__Sericytochromatia;o__UBA7694;f__;g__;s__	N/A	N/A	N/A	N/A	N/A	N/A	N/A	N/A	N/A	d__Bacteria;p__Cyanobacteria;c__Sericytochromatia;o__;f__;g__;s__	Placement	taxonomic novelty determined using RED	N/A
T60_TAT2020_040	99.1111	0.666667	6018129	6.0721e+06	0.373165	0.0152965	5143	0.794376	139	d__Bacteria;p__Cyanobacteria;c__Cyanobacteriia;o__Cyanobacteriales;f__Nostocaceae;g__Rivularia;s__	43295.9	76632	420677	11	139	76632	43295.9	420677	0	'p__Cyanobacteria'	82	450	579	['PF01039', 'PF11189', 'PF03881', 'TIGR00191']	['PF03602', 'PF01747', 'PF08855', 'PF01509', 'PF00298', 'PF09323', 'TIGR01521', 'PF08847', 'TIGR00365', 'TIGR00096', 'TIGR00546', 'TIGR00544', 'TIGR00543', 'PF01967', 'PF02548', 'TIGR00409', 'PF00091', 'PF11317', 'PF00013', 'PF10150', 'TIGR00933', 'PF09261', 'TIGR01934', 'PF00742', 'PF00411', 'PF00213', 'PF02096', 'PF00189', 'PF00831', 'PF07991', 'PF11460', 'PF02410', 'TIGR00977', 'PF01043', 'PF1…	['PF14221', 'TIGR00586', 'PF11283']	[]	[]	[]	4	572	3	0	0	0	d__Bacteria;p__Cyanobacteria;c__Cyanobacteriia;o__Cyanobacteriales;f__Nostocaceae;g__Rivularia;s__	N/A	N/A	N/A	N/A	N/A	N/A	N/A	N/A	N/A	d__Bacteria;p__Cyanobacteria;c__Cyanobacteriia;o__Cyanobacteriales;f__Nostocaceae;g__;s__	Placement	taxonomic novelty determined using RED	N/A
T60_TAT2020_044	86.3478	2.00472	3677935	4.25944e+06	0.538771	0.0253976	4081	0.838179	1023	d__Bacteria;p__Cyanobacteria;c__Cyanobacteriia;o__Leptolyngbyales;f__Leptolyngbyaceae;g__Alkalinema;s__	3595.24	4445	18302	11	1023	4445	3595.24	18302	0	'p__Cyanobacteria'	89	424	544	['PF01747', 'TIGR00365', 'PF01967', 'PF00831', 'TIGR00977', 'TIGR01162', 'PF02654', 'PF00366', 'PF02391', 'TIGR00707', 'TIGR02030', 'TIGR00387', 'PF02130', 'PF13507', 'TIGR01379', 'TIGR03723', 'PF02700', 'PF06421', 'PF13735', 'TIGR01349', 'PF00410', 'TIGR02188', 'TIGR01575', 'TIGR01198', 'TIGR01357', 'PF10458', 'PF14306', 'TIGR01750', 'PF05698', 'PF07005', 'TIGR00020', 'PF00670', 'PF12049', 'TIGR…	['PF03602', 'PF02548', 'PF08855', 'PF01509', 'PF00298', 'PF09323', 'PF13932', 'PF08847', 'TIGR00096', 'TIGR00546', 'TIGR00544', 'TIGR00543', 'TIGR00409', 'PF01195', 'PF11317', 'PF10150', 'PF01220', 'PF09261', 'TIGR01934', 'PF00742', 'PF00411', 'PF00213', 'PF02096', 'PF00189', 'PF07991', 'PF11460', 'PF02410', 'PF01043', 'PF10128', 'PF01281', 'TIGR02023', 'TIGR02028', 'PF02341', 'PF00834', 'PF06298…	['PF00013', 'PF00709', 'PF11016', 'PF02628', 'PF04998', 'TIGR02048', 'PF10726', 'TIGR00586', 'PF01478', 'PF01259']	[]	[]	[]	74	460	10	0	0	0	d__Bacteria;p__Cyanobacteria;c__Cyanobacteriia;o__Leptolyngbyales;f__Leptolyngbyaceae;g__Alkalinema;s__	N/A	N/A	N/A	N/A	N/A	GCA_002148405.1	d__Bacteria;p__Cyanobacteria;c__Cyanobacteriia;o__Leptolyngbyales;f__Leptolyngbyaceae;g__Alkalinema;s__Alkalinema sp002148405	76.07	0.1	d__Bacteria;p__Cyanobacteria;c__Cyanobacteriia;o__Leptolyngbyales;f__Leptolyngbyaceae;g__;s__	Placement	taxonomic novelty determined using RED	N/A
T60_TAT2020_046	97.7808	0.543478	4202921	4.29831e+06	0.572559	0.0221787	3943	0.820126	250	d__Bacteria;p__Cyanobacteria;c__Cyanobacteriia;o__Phormidesmiales;f__Phormidesmiaceae;g__;s__	16811.7	26054	114543	11	250	26054	16811.7	114543	0	'p__Cyanobacteria'	129	368	472	['PF08855', 'TIGR00364', 'PF01039', 'PF00750', 'PF02283', 'PF06434', 'TIGR02432', 'PF00625', 'PF00584']	['PF03602', 'PF01747', 'PF02548', 'PF01509', 'PF00298', 'PF13932', 'TIGR01173', 'TIGR00096', 'TIGR00546', 'TIGR00544', 'TIGR01156', 'TIGR00409', 'PF00091', 'PF11317', 'PF10150', 'TIGR01934', 'PF00742', 'PF00411', 'PF00213', 'PF02096', 'PF00189', 'PF07991', 'PF11460', 'PF02410', 'PF01043', 'PF10128', 'PF00709', 'PF01281', 'TIGR02023', 'TIGR02028', 'PF00834', 'TIGR00392', 'TIGR00152', 'TIGR00154', …	['PF13840', 'PF01409', 'PF00883', 'PF03484', 'PF03483']	[]	[]	[]	9	458	5	0	0	0	d__Bacteria;p__Cyanobacteria;c__Cyanobacteriia;o__Phormidesmiales;f__Phormidesmiaceae;g__;s__	N/A	N/A	N/A	N/A	N/A	GCF_000332095.2	d__Bacteria;p__Cyanobacteria;c__Cyanobacteriia;o__Phormidesmiales;f__Phormidesmiaceae;g__PCC-6406;s__PCC-6406 sp000332095	76.61	0.19	d__Bacteria;p__Cyanobacteria;c__Cyanobacteriia;o__Phormidesmiales;f__Phormidesmiaceae;g__;s__	Placement	taxonomic novelty determined using RED	N/A
T60_TAT2020_053	99.1266	0	3360103	3.38971e+06	0.366302	0.015736	3188	0.808002	118	d__Bacteria;p__Cyanobacteria;c__Cyanobacteriia;o__Cyanobacteriales;f__Cyanobacteriaceae;g__Cyanobacterium;s__	28475.4	40718	201514	11	118	40718	28475.4	201514	0	'p__Cyanobacteria'	79	458	584	['PF01256', 'PF03853', 'PF01039', 'PF01084', 'TIGR00299']	['PF03602', 'PF01747', 'PF02548', 'PF08855', 'PF01509', 'PF00298', 'PF09323', 'TIGR01521', 'PF08847', 'TIGR00365', 'TIGR00096', 'PF00203', 'TIGR00546', 'TIGR00544', 'TIGR00543', 'PF01967', 'TIGR00409', 'PF00091', 'PF11317', 'PF00013', 'PF04613', 'PF01220', 'PF09261', 'TIGR01934', 'PF00742', 'PF00411', 'PF00213', 'PF02096', 'PF00189', 'PF00831', 'PF07991', 'PF11460', 'PF02410', 'TIGR00977', 'PF010…	[]	[]	[]	[]	5	579	0	0	0	0	d__Bacteria;p__Cyanobacteria;c__Cyanobacteriia;o__Cyanobacteriales;f__Cyanobacteriaceae;g__Cyanobacterium;s__	N/A	N/A	N/A	N/A	N/A	N/A	N/A	N/A	N/A	d__Bacteria;p__Cyanobacteria;c__Cyanobacteriia;o__Cyanobacteriales;f__Cyanobacteriaceae;g__;s__	Placement	taxonomic novelty determined using RED	N/A
GCA_000007925.1	100	0	1751080	1751080	0.364421	0	1908	0.889111	1	d__Bacteria;p__Cyanobacteria;c__Cyanobacteriia;o__Synechococcales;f__Cyanobiaceae;g__Prochlorococcus;s__Prochlorococcus marinus	1751080	1751080	1751080	11	1	1751080	1751080	1751080	0	'p__Cyanobacteria'	129	368	472	[]	['PF03602', 'PF01747', 'PF02548', 'PF08855', 'PF01509', 'PF00298', 'TIGR00364', 'TIGR00365', 'TIGR00096', 'TIGR00546', 'TIGR00544', 'TIGR01156', 'TIGR00409', 'PF11317', 'PF10150', 'TIGR01934', 'PF00742', 'PF00411', 'PF00213', 'PF02096', 'PF00189', 'PF07991', 'PF02410', 'PF01043', 'PF10128', 'PF00709', 'PF01281', 'TIGR02023', 'TIGR02028', 'PF00834', 'PF11016', 'TIGR00152', 'TIGR00154', 'TIGR00159'…	[]	[]	[]	[]	0	472	0	0	0	0	d__Bacteria;p__Cyanobacteria;c__Cyanobacteriia;o__Synechococcales;f__Cyanobiaceae;g__Prochlorococcus;s__Prochlorococcus marinus	GCF_000007925.1	950	d__Bacteria;p__Cyanobacteria;c__Cyanobacteriia;o__Synechococcales;f__Cyanobiaceae;g__Prochlorococcus;s__Prochlorococcus marinus	1000	10	GCF_000007925.1	d__Bacteria;p__Cyanobacteria;c__Cyanobacteriia;o__Synechococcales;f__Cyanobiaceae;g__Prochlorococcus;s__Prochlorococcus marinus	100.0	1.0	d__Bacteria;p__Cyanobacteria;c__Cyanobacteriia;o__Synechococcales;f__Cyanobiaceae;g__Prochlorococcus;s__	ANI/Placement	topological placement and ANI have congruent species assignments	GCA_003215475.1, s__Prochlorococcus sp003215475, 95.0, 79.47, 0.39; GCA_003215795.1, s__Prochlorococcus sp003215795, 95.0, 79.33, 0.44; GCA_003212515.1, s__Prochlorococcus sp003212515, 95.0, 79.22, 0.43; GCA_003278425.1, s__Prochlorococcus sp003278425, 95.0, 79.08, 0.42; GCA_003212695.1, s__Prochlorococcus sp003212695, 95.0, 78.97, 0.39; GCA_003212555.1, s__Prochlorococcus sp003212555, 95.0, 78.7…
GCA_000010625.1	99.8904	0.511696	5842795	5.84921e+06	0.423306	0	5605	0.800814	1	d__Bacteria;p__Cyanobacteria;c__Cyanobacteriia;o__Cyanobacteriales;f__Microcystaceae;g__Microcystis;s__Microcystis aeruginosa_B	5842795	5842795	5842795	11	1	5842795	5842795	5842795	0	'p__Cyanobacteria'	79	456	582	['PF10555']	['PF03602', 'PF01747', 'PF02548', 'PF08855', 'PF01509', 'PF00298', 'PF09323', 'PF13932', 'PF08847', 'TIGR00365', 'TIGR00096', 'TIGR00546', 'TIGR00544', 'TIGR00543', 'PF01967', 'TIGR00409', 'PF00091', 'PF11317', 'PF00013', 'PF04613', 'TIGR00933', 'PF09261', 'TIGR01934', 'PF00742', 'PF00411', 'PF00213', 'PF02096', 'PF00189', 'PF07991', 'TIGR03943', 'PF11460', 'PF02410', 'TIGR00977', 'PF01043', 'PF1…	['PF02468', 'PF13840', 'PF00926', 'TIGR00505']	[]	[]	[]	1	577	4	0	0	0	d__Bacteria;p__Cyanobacteria;c__Cyanobacteriia;o__Cyanobacteriales;f__Microcystaceae;g__Microcystis;s__Microcystis aeruginosa_B	GCF_000010625.1	9516	d__Bacteria;p__Cyanobacteria;c__Cyanobacteriia;o__Cyanobacteriales;f__Microcystaceae;g__Microcystis;s__Microcystis aeruginosa_B	1000	10	GCF_000010625.1	d__Bacteria;p__Cyanobacteria;c__Cyanobacteriia;o__Cyanobacteriales;f__Microcystaceae;g__Microcystis;s__Microcystis aeruginosa_B	100.0	1.0	d__Bacteria;p__Cyanobacteria;c__Cyanobacteriia;o__Cyanobacteriales;f__Microcystaceae;g__Microcystis;s__	ANI/Placement	topological placement and ANI have congruent species assignments	GCA_001264245.1, s__Microcystis panniformis, 95.16, 95.16, 0.77; GCA_002282935.1, s__Microcystis sp002282935, 95.0, 94.94, 0.86; GCA_002282955.1, s__Microcystis wesenbergii, 95.0, 94.89, 0.88; GCF_000981785.2, s__Microcystis aeruginosa_C, 95.0, 94.63, 0.82; GCF_000297435.1, s__Microcystis sp000297435, 95.0, 94.63, 0.85; GCF_002095975.1, s__Microcystis aeruginosa_A, 95.0, 94.1, 0.76
GCA_000011345.1	99.7642	0.117925	2593857	2.59999e+06	0.539179	0	2520	0.896532	1	d__Bacteria;p__Cyanobacteria;c__Cyanobacteriia;o__Thermosynechococcales;f__Thermosynechococcaceae;g__Thermosynechococcus;s__Thermosynechococcus elongatus	2593857	2593857	2593857	11	1	2593857	2593857	2593857	0	'p__Cyanobacteria'	89	424	544	['TIGR00634']	['PF03602', 'PF01747', 'PF02548', 'PF08855', 'PF01509', 'PF00298', 'PF09323', 'PF13932', 'PF08847', 'TIGR00365', 'PF02403', 'TIGR00096', 'TIGR00546', 'TIGR00544', 'TIGR00543', 'PF01967', 'TIGR00409', 'PF11317', 'TIGR00933', 'PF09261', 'TIGR01934', 'PF00742', 'PF00411', 'PF00213', 'PF02096', 'PF00189', 'PF07991', 'PF02410', 'TIGR00977', 'PF01043', 'PF10128', 'PF00709', 'PF01281', 'TIGR02023', 'TIG…	['PF00013']	[]	[]	[]	1	542	1	0	0	0	d__Bacteria;p__Cyanobacteria;c__Cyanobacteriia;o__Thermosynechococcales;f__Thermosynechococcaceae;g__Thermosynechococcus;s__Thermosynechococcus elongatus	GCF_000011345.1	950	d__Bacteria;p__Cyanobacteria;c__Cyanobacteriia;o__Thermosynechococcales;f__Thermosynechococcaceae;g__Thermosynechococcus;s__Thermosynechococcus elongatus	1000	10	GCF_000011345.1	d__Bacteria;p__Cyanobacteria;c__Cyanobacteriia;o__Thermosynechococcales;f__Thermosynechococcaceae;g__Thermosynechococcus;s__Thermosynechococcus elongatus	100.0	1.0	d__Bacteria;p__Cyanobacteria;c__Cyanobacteriia;o__Thermosynechococcales;f__Thermosynechococcaceae;g__Thermosynechococcus;s__	ANI/Placement	topological placement and ANI have congruent species assignments	GCF_000505665.1, s__Thermosynechococcus sp000505665, 95.0, 93.15, 0.93
GCA_000011385.1	99.1453	0.854701	4659019	4.69918e+06	0.619979	0	4517	0.889574	1	d__Bacteria;p__Cyanobacteria;c__Cyanobacteriia;o__Gloeobacterales;f__Gloeobacteraceae;g__Gloeobacter;s__Gloeobacter violaceus	4659019	4659019	4659019	11	1	4659019	4659019	4659019	0	'k__Bacteria'	901	117	171	['TIGR01455']	['TIGR00132', 'PF03602', 'PF01509', 'PF00707', 'PF00298', 'TIGR01173', 'TIGR00096', 'PF00203', 'PF00091', 'PF00411', 'PF02075', 'PF00189', 'PF08478', 'PF01281', 'PF01351', 'PF00181', 'PF00312', 'PF02132', 'TIGR01162', 'TIGR00419', 'PF00366', 'PF03840', 'PF00177', 'PF01193', 'PF01765', 'PF03461', 'PF02130', 'TIGR01394', 'PF04560', 'PF01264', 'PF03947', 'TIGR01087', 'PF01782', 'PF02410', 'PF04563',…	['PF12627']	[]	[]	[]	1	169	1	0	0	0	d__Bacteria;p__Cyanobacteria;c__Cyanobacteriia;o__Gloeobacterales;f__Gloeobacteraceae;g__Gloeobacter;s__Gloeobacter violaceus	GCF_000011385.1	950	d__Bacteria;p__Cyanobacteria;c__Cyanobacteriia;o__Gloeobacterales;f__Gloeobacteraceae;g__Gloeobacter;s__Gloeobacter violaceus	1000	10	GCF_000011385.1	d__Bacteria;p__Cyanobacteria;c__Cyanobacteriia;o__Gloeobacterales;f__Gloeobacteraceae;g__Gloeobacter;s__Gloeobacter violaceus	100.0	1.0	d__Bacteria;p__Cyanobacteria;c__Cyanobacteriia;o__Gloeobacterales;f__Gloeobacteraceae;g__Gloeobacter;s__	ANI/Placement	topological placement and ANI have congruent species assignments	GCF_000484535.1, s__Gloeobacter kilaueensis, 95.0, 78.93, 0.41
GCA_000011465.1	99.4565	0.271739	1657990	1.66705e+06	0.307992	0	1921	0.901435	1	d__Bacteria;p__Cyanobacteria;c__Cyanobacteriia;o__Synechococcales;f__Cyanobiaceae;g__Prochlorococcus_A;s__Prochlorococcus_A marinus_S	1657990	1657990	1657990	11	1	1657990	1657990	1657990	0	'p__Cyanobacteria'	129	368	472	['TIGR00278', 'PF12095']	['PF03602', 'PF01747', 'PF02548', 'PF08855', 'PF01509', 'PF00298', 'TIGR00364', 'TIGR00365', 'TIGR00096', 'TIGR00546', 'TIGR00544', 'TIGR01156', 'TIGR00409', 'PF00091', 'PF11317', 'TIGR01934', 'PF00742', 'PF00411', 'PF00213', 'PF02096', 'PF00189', 'PF07991', 'PF11460', 'PF02410', 'PF01043', 'PF10128', 'PF00709', 'PF01281', 'TIGR02023', 'TIGR02028', 'PF00834', 'PF11016', 'TIGR00152', 'TIGR00154', …	['PF03881']	[]	[]	[]	2	469	1	0	0	0	d__Bacteria;p__Cyanobacteria;c__Cyanobacteriia;o__Synechococcales;f__Cyanobiaceae;g__Prochlorococcus_A;s__Prochlorococcus_A marinus_S	GCF_000011465.1	950	d__Bacteria;p__Cyanobacteria;c__Cyanobacteriia;o__Synechococcales;f__Cyanobiaceae;g__Prochlorococcus_A;s__Prochlorococcus_A marinus_S	1000	10	GCF_000011465.1	d__Bacteria;p__Cyanobacteria;c__Cyanobacteriia;o__Synechococcales;f__Cyanobiaceae;g__Prochlorococcus_A;s__Prochlorococcus_A marinus_S	100.0	1.0	d__Bacteria;p__Cyanobacteria;c__Cyanobacteriia;o__Synechococcales;f__Cyanobiaceae;g__Prochlorococcus_A;s__	ANI/Placement	topological placement and ANI have congruent species assignments	GCA_003211655.1, s__Prochlorococcus_A sp003211655, 95.0, 94.88, 0.84; GCA_003279935.1, s__Prochlorococcus_A sp003279935, 95.0, 94.86, 0.91; GCA_003282425.1, s__Prochlorococcus_A sp003282425, 95.0, 94.61, 0.89; GCA_003279855.1, s__Prochlorococcus_A sp003279855, 95.0, 94.6, 0.91; GCA_003282225.1, s__Prochlorococcus_A sp003282225, 95.0, 94.35, 0.93; GCA_003210915.1, s__Prochlorococcus_A sp003210915,…
GCA_000011485.1	99.455	0.13624	2410873	2.42408e+06	0.507398	0	2565	0.832881	1	d__Bacteria;p__Cyanobacteria;c__Cyanobacteriia;o__Synechococcales;f__Cyanobiaceae;g__Prochlorococcus_C;s__Prochlorococcus_C marinus_B	2410872	2410872	2410872	11	1	2410873	2410873	2410873	1	'p__Cyanobacteria'	129	367	471	['TIGR01934', 'PF11910']	['PF03602', 'PF01747', 'PF02548', 'PF08855', 'PF01509', 'PF00298', 'TIGR00364', 'TIGR01173', 'PF02403', 'TIGR00096', 'TIGR00546', 'TIGR01079', 'TIGR01156', 'TIGR00409', 'PF01195', 'PF11317', 'PF00742', 'PF00411', 'PF00213', 'PF02096', 'PF00189', 'PF00831', 'PF07991', 'PF11460', 'PF02410', 'PF01043', 'PF10128', 'PF00709', 'PF01281', 'TIGR02023', 'TIGR02028', 'PF00834', 'PF11016', 'TIGR00152', 'TIG…	['PF05697']	[]	[]	[]	2	468	1	0	0	0	d__Bacteria;p__Cyanobacteria;c__Cyanobacteriia;o__Synechococcales;f__Cyanobiaceae;g__Prochlorococcus_C;s__Prochlorococcus_C marinus_B	GCF_000011485.1	950	d__Bacteria;p__Cyanobacteria;c__Cyanobacteriia;o__Synechococcales;f__Cyanobiaceae;g__Prochlorococcus_C;s__Prochlorococcus_C marinus_B	1000	10	GCF_000011485.1	d__Bacteria;p__Cyanobacteria;c__Cyanobacteriia;o__Synechococcales;f__Cyanobiaceae;g__Prochlorococcus_C;s__Prochlorococcus_C marinus_B	100.0	1.0	d__Bacteria;p__Cyanobacteria;c__Cyanobacteriia;o__Synechococcales;f__Cyanobiaceae;g__Prochlorococcus_C;s__	ANI/Placement	topological placement and ANI have congruent species assignments	GCA_003214855.1, s__Prochlorococcus_C sp003214855, 95.0, 94.33, 0.78; GCF_000760295.1, s__Prochlorococcus_C sp000760295, 95.0, 93.25, 0.87
GCA_000012465.1	99.4521	0	1842899	1.85305e+06	0.35123	0	2117	0.871554	1	d__Bacteria;p__Cyanobacteria;c__Cyanobacteriia;o__Synechococcales;f__Cyanobiaceae;g__Prochlorococcus_B;s__Prochlorococcus_B marinus_B	1842899	1842899	1842899	11	1	1842899	1842899	1842899	0	'p__Cyanobacteria'	129	365	469	['PF01039', 'PF13603']	['PF03602', 'PF01747', 'PF02548', 'PF08855', 'PF01509', 'PF00298', 'TIGR00364', 'TIGR01173', 'TIGR00096', 'TIGR00546', 'TIGR01156', 'TIGR00409', 'PF11317', 'TIGR01934', 'PF00742', 'PF00411', 'PF00213', 'PF02096', 'PF00189', 'PF07991', 'PF02410', 'PF01043', 'PF10128', 'PF00709', 'PF01281', 'TIGR02023', 'TIGR02028', 'PF00834', 'PF11016', 'TIGR00152', 'TIGR00154', 'TIGR00159', 'TIGR01090', 'PF00181'…	[]	[]	[]	[]	2	467	0	0	0	0	d__Bacteria;p__Cyanobacteria;c__Cyanobacteriia;o__Synechococcales;f__Cyanobiaceae;g__Prochlorococcus_B;s__Prochlorococcus_B marinus_B	GCF_000012465.1	950	d__Bacteria;p__Cyanobacteria;c__Cyanobacteriia;o__Synechococcales;f__Cyanobiaceae;g__Prochlorococcus_B;s__Prochlorococcus_B marinus_B	1000	10	GCF_000012465.1	d__Bacteria;p__Cyanobacteria;c__Cyanobacteriia;o__Synechococcales;f__Cyanobiaceae;g__Prochlorococcus_B;s__Prochlorococcus_B marinus_B	100.0	1.0	d__Bacteria;p__Cyanobacteria;c__Cyanobacteriia;o__Synechococcales;f__Cyanobiaceae;g__Prochlorococcus_B;s__	ANI/Placement	topological placement and ANI have congruent species assignments	GCA_003279635.1, s__Prochlorococcus_B sp003279635, 95.0, 94.43, 0.86; GCA_003213355.1, s__Prochlorococcus_B sp003213355, 95.0, 93.98, 0.92; GCF_000757865.1, s__Prochlorococcus_B sp000757865, 95.0, 93.36, 0.92; GCA_003284375.1, s__Prochlorococcus_B sp003284375, 95.0, 91.07, 0.9; GCA_003284445.1, s__Prochlorococcus_B sp003284445, 95.0, 90.85, 0.91; GCA_003216175.1, s__Prochlorococcus_B sp003216175,…
GCA_000012505.1	99.4565	0	2234828	2.24704e+06	0.541645	0	2461	0.903578	1	d__Bacteria;p__Cyanobacteria;c__Cyanobacteriia;o__Synechococcales;f__Cyanobiaceae;g__Synechococcus_C;s__Synechococcus_C sp000012505	2234828	2234828	2234828	11	1	2234828	2234828	2234828	0	'p__Cyanobacteria'	129	368	472	['PF01039', 'TIGR00278']	['PF03602', 'PF01747', 'PF02548', 'PF08855', 'PF01509', 'PF00298', 'TIGR00364', 'TIGR00365', 'TIGR00096', 'TIGR00546', 'TIGR01079', 'TIGR01156', 'TIGR00409', 'PF00091', 'PF11317', 'TIGR01934', 'PF00742', 'PF00411', 'PF00213', 'PF02096', 'PF00189', 'PF07991', 'PF11460', 'PF02410', 'PF01043', 'PF10128', 'PF00709', 'PF01281', 'TIGR02023', 'TIGR02028', 'PF00834', 'PF11016', 'TIGR00152', 'TIGR00154', …	[]	[]	[]	[]	2	470	0	0	0	0	d__Bacteria;p__Cyanobacteria;c__Cyanobacteriia;o__Synechococcales;f__Cyanobiaceae;g__Synechococcus_C;s__Synechococcus_C sp000012505	GCF_000012505.1	950	d__Bacteria;p__Cyanobacteria;c__Cyanobacteriia;o__Synechococcales;f__Cyanobiaceae;g__Synechococcus_C;s__Synechococcus_C sp000012505	1000	10	GCF_000012505.1	d__Bacteria;p__Cyanobacteria;c__Cyanobacteriia;o__Synechococcales;f__Cyanobiaceae;g__Synechococcus_C;s__Synechococcus_C sp000012505	100.0	1.0	d__Bacteria;p__Cyanobacteria;c__Cyanobacteriia;o__Synechococcales;f__Cyanobiaceae;g__Synechococcus_C;s__	ANI/Placement	topological placement and ANI have congruent species assignments	GCF_000153805.1, s__Synechococcus_C sp000153805, 95.0, 90.27, 0.89; GCA_003208835.1, s__Synechococcus_C sp003208835, 95.0, 86.57, 0.77; GCA_002500205.1, s__Synechococcus_C sp002500205, 95.0, 79.66, 0.18; GCF_000161795.2, s__Synechococcus_C sp000161795, 95.0, 78.63, 0.32; GCF_000012625.1, s__Synechococcus_C sp000012625, 95.0, 78.56, 0.31; GCA_002724845.1, s__Synechococcus_C sp002724845, 95.0, 78.4…
GCA_000012525.1	100	0	2742269	2742269	0.554264	0.0179524	2725	0.888709	2	d__Bacteria;p__Cyanobacteria;c__Cyanobacteriia;o__Synechococcales;f__Synechococcaceae;g__Synechococcus;s__Synechococcus elongatus	1.37113e+06	2695903	2695903	11	2	2695903	1.37113e+06	2695903	0	'p__Cyanobacteria'	129	368	472	[]	['TIGR00132', 'PF01430', 'PF03602', 'PF01747', 'PF00670', 'PF08855', 'PF01509', 'PF00298', 'PF00562', 'TIGR01173', 'TIGR00096', 'TIGR01156', 'PF02548', 'TIGR00409', 'PF00091', 'PF11317', 'TIGR03188', 'PF07733', 'PF02938', 'TIGR01934', 'PF00742', 'PF00411', 'PF00213', 'PF02096', 'PF00189', 'PF07991', 'PF11460', 'TIGR00514', 'PF10128', 'PF00709', 'PF00203', 'TIGR02023', 'TIGR02028', 'PF11016', 'TIG…	[]	[]	[]	[]	0	472	0	0	0	0	d__Bacteria;p__Cyanobacteria;c__Cyanobacteriia;o__Synechococcales;f__Synechococcaceae;g__Synechococcus;s__Synechococcus elongatus	GCF_000010065.1	950	d__Bacteria;p__Cyanobacteria;c__Cyanobacteriia;o__Synechococcales;f__Synechococcaceae;g__Synechococcus;s__Synechococcus elongatus	9991	10	GCF_000010065.1	d__Bacteria;p__Cyanobacteria;c__Cyanobacteriia;o__Synechococcales;f__Synechococcaceae;g__Synechococcus;s__Synechococcus elongatus	99.91	1.0	d__Bacteria;p__Cyanobacteria;c__Cyanobacteriia;o__Synechococcales;f__;g__;s__	ANI/Placement	topological placement and ANI have congruent species assignments	N/A
GCA_000012625.1	99.7283	0	2510659	2.5175e+06	0.592176	0	2892	0.878596	1	d__Bacteria;p__Cyanobacteria;c__Cyanobacteriia;o__Synechococcales;f__Cyanobiaceae;g__Synechococcus_C;s__Synechococcus_C sp000012625	2510659	2510659	2510659	11	1	2510659	2510659	2510659	0	'p__Cyanobacteria'	129	368	472	['PF03745']	['PF03602', 'PF01747', 'PF02548', 'PF08855', 'PF01509', 'PF00298', 'TIGR01173', 'TIGR00096', 'TIGR00546', 'TIGR01079', 'TIGR01156', 'TIGR00409', 'PF01195', 'PF11317', 'TIGR01934', 'PF00742', 'PF00411', 'PF00213', 'PF02096', 'PF00189', 'PF00831', 'PF07991', 'PF11460', 'PF05690', 'PF01043', 'PF10128', 'PF00709', 'PF01281', 'TIGR02023', 'TIGR02028', 'PF00834', 'PF11016', 'TIGR00152', 'TIGR00154', 'T…	[]	[]	[]	[]	1	471	0	0	0	0	d__Bacteria;p__Cyanobacteria;c__Cyanobacteriia;o__Synechococcales;f__Cyanobiaceae;g__Synechococcus_C;s__Synechococcus_C sp000012625	GCF_000012625.1	950	d__Bacteria;p__Cyanobacteria;c__Cyanobacteriia;o__Synechococcales;f__Cyanobiaceae;g__Synechococcus_C;s__Synechococcus_C sp000012625	1000	10	GCF_000012625.1	d__Bacteria;p__Cyanobacteria;c__Cyanobacteriia;o__Synechococcales;f__Cyanobiaceae;g__Synechococcus_C;s__Synechococcus_C sp000012625	100.0	1.0	d__Bacteria;p__Cyanobacteria;c__Cyanobacteriia;o__Synechococcales;f__Cyanobiaceae;g__Synechococcus_C;s__	ANI/Placement	topological placement and ANI have congruent species assignments	GCA_002724845.1, s__Synechococcus_C sp002724845, 95.0, 93.06, 0.97; GCF_000161795.2, s__Synechococcus_C sp000161795, 95.0, 91.38, 0.91; GCF_000737595.1, s__Synechococcus_C sp000737595, 95.0, 88.36, 0.8; GCA_003209165.1, s__Synechococcus_C sp003209165, 95.0, 87.46, 0.82; GCA_003211535.1, s__Synechococcus_C sp003211535, 95.0, 80.79, 0.49; GCF_000195975.1, s__Synechococcus_C sp000195975, 95.0, 80.76…
GCA_000012645.1	99.7283	0	1709204	1.71386e+06	0.312105	0	1922	0.901246	1	d__Bacteria;p__Cyanobacteria;c__Cyanobacteriia;o__Synechococcales;f__Cyanobiaceae;g__Prochlorococcus_A;s__Prochlorococcus_A marinus_L	1709204	1709204	1709204	11	1	1709204	1709204	1709204	0	'p__Cyanobacteria'	129	368	472	['PF11282']	['PF03602', 'PF01747', 'PF02548', 'PF08855', 'PF01509', 'PF00298', 'TIGR00364', 'TIGR00365', 'TIGR00096', 'TIGR00546', 'TIGR00544', 'TIGR01156', 'TIGR00409', 'PF00091', 'PF11317', 'TIGR01934', 'PF00742', 'PF00411', 'PF00213', 'PF02096', 'PF00189', 'PF07991', 'PF02410', 'PF01043', 'PF10128', 'PF00709', 'PF01281', 'TIGR02023', 'TIGR02028', 'PF00834', 'PF11016', 'TIGR00152', 'TIGR00154', 'TIGR00159'…	[]	[]	[]	[]	1	471	0	0	0	0	d__Bacteria;p__Cyanobacteria;c__Cyanobacteriia;o__Synechococcales;f__Cyanobiaceae;g__Prochlorococcus_A;s__Prochlorococcus_A marinus_L	GCF_000012645.1	950	d__Bacteria;p__Cyanobacteria;c__Cyanobacteriia;o__Synechococcales;f__Cyanobiaceae;g__Prochlorococcus_A;s__Prochlorococcus_A marinus_L	1000	10	GCF_000012645.1	d__Bacteria;p__Cyanobacteria;c__Cyanobacteriia;o__Synechococcales;f__Cyanobiaceae;g__Prochlorococcus_A;s__Prochlorococcus_A marinus_L	100.0	1.0	d__Bacteria;p__Cyanobacteria;c__Cyanobacteriia;o__Synechococcales;f__Cyanobiaceae;g__Prochlorococcus_A;s__	ANI/Placement	topological placement and ANI have congruent species assignments	GCF_000759975.1, s__Prochlorococcus_A marinus_M, 95.0, 91.45, 0.89; GCA_003212755.1, s__Prochlorococcus_A sp003212755, 95.0, 90.93, 0.9; GCA_003214235.1, s__Prochlorococcus_A sp003214235, 95.0, 90.78, 0.87; GCA_003214975.1, s__Prochlorococcus_A sp003214975, 95.0, 90.59, 0.9; GCA_003213275.1, s__Prochlorococcus_A sp003213275, 95.0, 90.56, 0.9; GCA_003212615.1, s__Prochlorococcus_A sp003212615, 95.…
GCA_000013205.1	100	1.31579	2932766	2932766	0.602373	0	2750	0.860324	1	d__Bacteria;p__Cyanobacteria;c__Cyanobacteriia;o__PCC-7336;f__JA-3-3Ab;g__JA-3-3Ab;s__JA-3-3Ab sp000013205	2932766	2932766	2932766	11	1	2932766	2932766	2932766	0	'k__Bacteria'	901	114	168	[]	['TIGR00132', 'PF03602', 'PF01509', 'PF00707', 'PF00298', 'TIGR01173', 'TIGR00096', 'PF00091', 'PF00411', 'PF00189', 'PF02410', 'PF00203', 'PF00312', 'PF01245', 'PF02132', 'PF00366', 'PF03840', 'TIGR00963', 'PF01193', 'PF03461', 'PF02130', 'TIGR01394', 'PF04560', 'PF01264', 'PF03947', 'TIGR01087', 'PF01782', 'PF04563', 'PF13507', 'TIGR03723', 'TIGR03725', 'PF03719', 'PF04998', 'PF02357', 'PF04561…	['PF01765', 'PF05491']	[]	[]	[]	0	166	2	0	0	0	d__Bacteria;p__Cyanobacteria;c__Cyanobacteriia;o__PCC-7336;f__JA-3-3Ab;g__JA-3-3Ab;s__JA-3-3Ab sp000013205	GCF_000013205.1	950	d__Bacteria;p__Cyanobacteria;c__Cyanobacteriia;o__PCC-7336;f__JA-3-3Ab;g__JA-3-3Ab;s__JA-3-3Ab sp000013205	1000	10	GCF_000013205.1	d__Bacteria;p__Cyanobacteria;c__Cyanobacteriia;o__PCC-7336;f__JA-3-3Ab;g__JA-3-3Ab;s__JA-3-3Ab sp000013205	100.0	1.0	d__Bacteria;p__Cyanobacteria;c__Cyanobacteriia;o__PCC-7336;f__JA-3-3Ab;g__JA-3-3Ab;s__	ANI/Placement	topological placement and ANI have congruent species assignments	GCF_000013225.1, s__JA-3-3Ab sp000013225, 95.0, 85.84, 0.82
GCA_000013225.1	100	0	3046682	3046682	0.584504	0	2844	0.860206	1	d__Bacteria;p__Cyanobacteria;c__Cyanobacteriia;o__PCC-7336;f__JA-3-3Ab;g__JA-3-3Ab;s__JA-3-3Ab sp000013225	3046682	3046682	3046682	11	1	3046682	3046682	3046682	0	'k__Bacteria'	901	114	168	[]	['TIGR00132', 'PF03602', 'PF01509', 'PF00707', 'PF00298', 'TIGR01173', 'TIGR00096', 'PF00091', 'PF00411', 'PF00189', 'PF02410', 'PF00203', 'PF00312', 'PF01245', 'PF02132', 'PF00366', 'PF03840', 'TIGR00963', 'PF01193', 'PF01765', 'PF03461', 'PF02130', 'TIGR01394', 'PF04560', 'PF01264', 'PF03947', 'TIGR01087', 'PF01782', 'PF04563', 'PF13507', 'TIGR03723', 'TIGR03725', 'PF03719', 'PF04998', 'PF02357…	[]	[]	[]	[]	0	168	0	0	0	0	d__Bacteria;p__Cyanobacteria;c__Cyanobacteriia;o__PCC-7336;f__JA-3-3Ab;g__JA-3-3Ab;s__JA-3-3Ab sp000013225	GCF_000013225.1	950	d__Bacteria;p__Cyanobacteria;c__Cyanobacteriia;o__PCC-7336;f__JA-3-3Ab;g__JA-3-3Ab;s__JA-3-3Ab sp000013225	1000	10	GCF_000013225.1	d__Bacteria;p__Cyanobacteria;c__Cyanobacteriia;o__PCC-7336;f__JA-3-3Ab;g__JA-3-3Ab;s__JA-3-3Ab sp000013225	100.0	1.0	d__Bacteria;p__Cyanobacteria;c__Cyanobacteriia;o__PCC-7336;f__JA-3-3Ab;g__JA-3-3Ab;s__	ANI/Placement	topological placement and ANI have congruent species assignments	GCF_000013205.1, s__JA-3-3Ab sp000013205, 95.0, 85.84, 0.82
GCA_000014265.1	99.7089	0.436681	7750108	7.77274e+06	0.341434	0	5431	0.624891	1	d__Bacteria;p__Cyanobacteria;c__Cyanobacteriia;o__Cyanobacteriales;f__Phormidiaceae;g__Trichodesmium;s__Trichodesmium erythraeum	7750108	7750108	7750108	11	1	7750108	7750108	7750108	0	'p__Cyanobacteria'	79	458	584	['PF13840', 'PF01039']	['PF03602', 'PF01747', 'PF02548', 'PF08855', 'PF01509', 'PF00298', 'PF09323', 'TIGR01521', 'PF08847', 'TIGR00365', 'TIGR00096', 'TIGR00546', 'TIGR00544', 'TIGR00543', 'TIGR01079', 'PF01967', 'TIGR00409', 'PF00091', 'PF11317', 'PF00013', 'PF04613', 'TIGR00933', 'PF09261', 'TIGR01934', 'PF00742', 'PF00411', 'PF00213', 'PF02096', 'PF00189', 'PF07991', 'PF11460', 'PF02410', 'TIGR00977', 'PF01043', 'P…	['PF10128', 'TIGR00023']	[]	[]	[]	2	580	2	0	0	0	d__Bacteria;p__Cyanobacteria;c__Cyanobacteriia;o__Cyanobacteriales;f__Phormidiaceae;g__Trichodesmium;s__Trichodesmium erythraeum	GCF_000014265.1	950	d__Bacteria;p__Cyanobacteria;c__Cyanobacteriia;o__Cyanobacteriales;f__Phormidiaceae;g__Trichodesmium;s__Trichodesmium erythraeum	1000	10	GCF_000014265.1	d__Bacteria;p__Cyanobacteria;c__Cyanobacteriia;o__Cyanobacteriales;f__Phormidiaceae;g__Trichodesmium;s__Trichodesmium erythraeum	100.0	1.0	d__Bacteria;p__Cyanobacteria;c__Cyanobacteriia;o__Cyanobacteriales;f__Phormidiaceae;g__;s__	ANI/Placement	topological placement and ANI have congruent species assignments	N/A
GCA_000014585.1	99.7283	0	2606748	2.61385e+06	0.524473	0	2879	0.873158	1	d__Bacteria;p__Cyanobacteria;c__Cyanobacteriia;o__Synechococcales;f__Cyanobiaceae;g__Synechococcus_C;s__Synechococcus_C sp000014585	2606748	2606748	2606748	11	1	2606748	2606748	2606748	0	'p__Cyanobacteria'	129	368	472	['PF13603']	['PF03602', 'PF01747', 'PF02548', 'PF08855', 'PF01509', 'PF00298', 'TIGR00364', 'TIGR01173', 'TIGR00096', 'TIGR00546', 'TIGR01156', 'TIGR00409', 'PF00091', 'PF01195', 'PF11317', 'TIGR01934', 'PF00742', 'PF00411', 'PF00213', 'PF02096', 'PF00189', 'PF00831', 'PF07991', 'PF11460', 'PF02410', 'PF01043', 'PF10128', 'PF00709', 'PF01281', 'TIGR02023', 'TIGR02028', 'PF00834', 'PF11016', 'TIGR00152', 'TIG…	[]	[]	[]	[]	1	471	0	0	0	0	d__Bacteria;p__Cyanobacteria;c__Cyanobacteriia;o__Synechococcales;f__Cyanobiaceae;g__Synechococcus_C;s__Synechococcus_C sp000014585	GCF_000014585.1	950	d__Bacteria;p__Cyanobacteria;c__Cyanobacteriia;o__Synechococcales;f__Cyanobiaceae;g__Synechococcus_C;s__Synechococcus_C sp000014585	1000	10	GCF_000014585.1	d__Bacteria;p__Cyanobacteria;c__Cyanobacteriia;o__Synechococcales;f__Cyanobiaceae;g__Synechococcus_C;s__Synechococcus_C sp000014585	100.0	1.0	d__Bacteria;p__Cyanobacteria;c__Cyanobacteriia;o__Synechococcales;f__Cyanobiaceae;g__Synechococcus_C;s__	ANI/Placement	topological placement and ANI have congruent species assignments	GCF_001040845.1, s__Synechococcus_C sp001040845, 95.0, 91.36, 0.89; GCA_003210555.1, s__Synechococcus_C sp003210555, 95.0, 88.96, 0.8; GCA_003210315.1, s__Synechococcus_C sp003210315, 95.0, 88.95, 0.83; GCA_002500205.1, s__Synechococcus_C sp002500205, 95.0, 88.57, 0.95; GCA_003208775.1, s__Synechococcus_C sp003208775, 95.0, 87.8, 0.83; GCF_000230675.1, s__Synechococcus_C sp000230675, 95.0, 86.78,…
GCA_000015645.1	99.6377	0	1669886	1.67596e+06	0.313215	0	1891	0.908428	1	d__Bacteria;p__Cyanobacteria;c__Cyanobacteriia;o__Synechococcales;f__Cyanobiaceae;g__Prochlorococcus_A;s__Prochlorococcus_A marinus_O	1669886	1669886	1669886	11	1	1669886	1669886	1669886	0	'p__Cyanobacteria'	129	368	472	['PF13840', 'PF04079']	['PF03602', 'PF01747', 'PF02548', 'PF08855', 'PF01509', 'PF00298', 'TIGR00364', 'TIGR00365', 'TIGR00096', 'TIGR00546', 'TIGR00544', 'TIGR01156', 'TIGR00409', 'PF00091', 'PF11317', 'TIGR01934', 'PF00742', 'PF00411', 'PF00213', 'PF02096', 'PF00189', 'PF07991', 'PF02410', 'PF01043', 'PF10128', 'PF00709', 'PF01281', 'TIGR02023', 'TIGR02028', 'PF00834', 'PF11016', 'TIGR00152', 'TIGR00154', 'TIGR00159'…	[]	[]	[]	[]	2	470	0	0	0	0	d__Bacteria;p__Cyanobacteria;c__Cyanobacteriia;o__Synechococcales;f__Cyanobiaceae;g__Prochlorococcus_A;s__Prochlorococcus_A marinus_O	GCF_000015645.1	950	d__Bacteria;p__Cyanobacteria;c__Cyanobacteriia;o__Synechococcales;f__Cyanobiaceae;g__Prochlorococcus_A;s__Prochlorococcus_A marinus_O	1000	10	GCF_000015645.1	d__Bacteria;p__Cyanobacteria;c__Cyanobacteriia;o__Synechococcales;f__Cyanobiaceae;g__Prochlorococcus_A;s__Prochlorococcus_A marinus_O	100.0	1.0	d__Bacteria;p__Cyanobacteria;c__Cyanobacteriia;o__Synechococcales;f__Cyanobiaceae;g__Prochlorococcus_A;s__	ANI/Placement	topological placement and ANI have congruent species assignments	GCA_000635495.1, s__Prochlorococcus_A sp000635495, 95.0, 94.33, 0.9; GCA_003280995.1, s__Prochlorococcus_A sp003280995, 95.0, 94.27, 0.89; GCF_001180285.1, s__Prochlorococcus_A marinus_C, 95.0, 94.26, 0.97; GCF_001989455.1, s__Prochlorococcus_A sp001989455, 95.0, 94.23, 0.91; GCA_003209675.1, s__Prochlorococcus_A sp003209675, 95.0, 94.2, 0.91; GCA_003278705.1, s__Prochlorococcus_A sp003278705, 95…
GCA_000015665.1	100	0	1704176	1704176	0.307942	0	1901	0.886892	1	d__Bacteria;p__Cyanobacteria;c__Cyanobacteriia;o__Synechococcales;f__Cyanobiaceae;g__Prochlorococcus_A;s__Prochlorococcus_A marinus_P	1704176	1704176	1704176	11	1	1704176	1704176	1704176	0	'p__Cyanobacteria'	129	368	472	[]	['PF03602', 'PF01747', 'PF02548', 'PF08855', 'PF01509', 'PF00298', 'TIGR00364', 'TIGR00365', 'TIGR00096', 'TIGR00546', 'TIGR00544', 'TIGR01156', 'TIGR00409', 'PF00091', 'PF11317', 'TIGR01934', 'PF00742', 'PF00411', 'PF00213', 'PF02096', 'PF00189', 'PF07991', 'PF11460', 'PF02410', 'PF01043', 'PF10128', 'PF00709', 'PF01281', 'TIGR02023', 'TIGR02028', 'PF00834', 'PF11016', 'TIGR00152', 'TIGR00154', …	[]	[]	[]	[]	0	472	0	0	0	0	d__Bacteria;p__Cyanobacteria;c__Cyanobacteriia;o__Synechococcales;f__Cyanobiaceae;g__Prochlorococcus_A;s__Prochlorococcus_A marinus_P	GCF_000015665.1	950	d__Bacteria;p__Cyanobacteria;c__Cyanobacteriia;o__Synechococcales;f__Cyanobiaceae;g__Prochlorococcus_A;s__Prochlorococcus_A marinus_P	1000	10	GCF_000015665.1	d__Bacteria;p__Cyanobacteria;c__Cyanobacteriia;o__Synechococcales;f__Cyanobiaceae;g__Prochlorococcus_A;s__Prochlorococcus_A marinus_P	100.0	1.0	d__Bacteria;p__Cyanobacteria;c__Cyanobacteriia;o__Synechococcales;f__Cyanobiaceae;g__Prochlorococcus_A;s__	ANI/Placement	topological placement and ANI have congruent species assignments	GCA_003209065.1, s__Prochlorococcus_A sp003209065, 95.0, 86.75, 0.93; GCA_003279875.1, s__Prochlorococcus_A sp003279875, 95.0, 86.71, 0.9; GCA_003210655.1, s__Prochlorococcus_A sp003210655, 95.0, 86.57, 0.9; GCA_003210285.1, s__Prochlorococcus_A sp003210285, 95.0, 86.45, 0.88; GCA_003210275.1, s__Prochlorococcus_A sp003210275, 95.0, 86.41, 0.84; GCA_003210915.1, s__Prochlorococcus_A sp003210915, …
GCA_000015685.1	99.726	0	1864731	1.86985e+06	0.349793	0	2155	0.869488	1	d__Bacteria;p__Cyanobacteria;c__Cyanobacteriia;o__Synechococcales;f__Cyanobiaceae;g__Prochlorococcus_B;s__Prochlorococcus_B marinus_B	1864731	1864731	1864731	11	1	1864731	1864731	1864731	0	'p__Cyanobacteria'	129	365	469	['TIGR01770']	['PF03602', 'PF01747', 'PF02548', 'PF08855', 'PF01509', 'PF00298', 'TIGR00364', 'TIGR01173', 'TIGR00096', 'TIGR00546', 'TIGR01156', 'TIGR00409', 'PF11317', 'TIGR01934', 'PF00742', 'PF00411', 'PF00213', 'PF02096', 'PF00189', 'PF07991', 'PF02410', 'PF01043', 'PF10128', 'PF00709', 'PF01281', 'TIGR02023', 'TIGR02028', 'PF00834', 'PF11016', 'TIGR00152', 'TIGR00154', 'TIGR00159', 'TIGR01090', 'PF00181'…	[]	[]	[]	[]	1	468	0	0	0	0	d__Bacteria;p__Cyanobacteria;c__Cyanobacteriia;o__Synechococcales;f__Cyanobiaceae;g__Prochlorococcus_B;s__Prochlorococcus_B marinus_B	GCF_000012465.1	950	d__Bacteria;p__Cyanobacteria;c__Cyanobacteriia;o__Synechococcales;f__Cyanobiaceae;g__Prochlorococcus_B;s__Prochlorococcus_B marinus_B	9697	94	GCF_000012465.1	d__Bacteria;p__Cyanobacteria;c__Cyanobacteriia;o__Synechococcales;f__Cyanobiaceae;g__Prochlorococcus_B;s__Prochlorococcus_B marinus_B	96.97	0.94	d__Bacteria;p__Cyanobacteria;c__Cyanobacteriia;o__Synechococcales;f__Cyanobiaceae;g__Prochlorococcus_B;s__	ANI/Placement	topological placement and ANI have congruent species assignments	GCA_003279635.1, s__Prochlorococcus_B sp003279635, 95.0, 94.58, 0.86; GCA_003213355.1, s__Prochlorococcus_B sp003213355, 95.0, 93.83, 0.93; GCF_000757865.1, s__Prochlorococcus_B sp000757865, 95.0, 93.35, 0.91; GCA_003284375.1, s__Prochlorococcus_B sp003284375, 95.0, 91.17, 0.91; GCA_003284445.1, s__Prochlorococcus_B sp003284445, 95.0, 90.96, 0.9; GCA_003216175.1, s__Prochlorococcus_B sp003216175,…
GCA_000015705.1	100	0.13624	2682675	2682675	0.500076	0	2742	0.832193	1	d__Bacteria;p__Cyanobacteria;c__Cyanobacteriia;o__Synechococcales;f__Cyanobiaceae;g__Prochlorococcus_C;s__Prochlorococcus_C marinus_B	2682675	2682675	2682675	11	1	2682675	2682675	2682675	0	'p__Cyanobacteria'	129	367	471	[]	['PF03602', 'PF01747', 'PF02548', 'PF08855', 'PF01509', 'PF00298', 'TIGR00364', 'TIGR01173', 'PF02403', 'TIGR00096', 'TIGR00546', 'TIGR01079', 'TIGR01156', 'TIGR00409', 'PF01195', 'PF11317', 'TIGR01934', 'PF00742', 'PF00411', 'PF00213', 'PF02096', 'PF00189', 'PF00831', 'PF07991', 'PF11460', 'PF02410', 'PF01043', 'PF10128', 'PF00709', 'PF01281', 'TIGR02023', 'TIGR02028', 'PF00834', 'PF11016', 'TIG…	['PF05697']	[]	[]	[]	0	470	1	0	0	0	d__Bacteria;p__Cyanobacteria;c__Cyanobacteriia;o__Synechococcales;f__Cyanobiaceae;g__Prochlorococcus_C;s__Prochlorococcus_C marinus_B	GCF_000011485.1	950	d__Bacteria;p__Cyanobacteria;c__Cyanobacteriia;o__Synechococcales;f__Cyanobiaceae;g__Prochlorococcus_C;s__Prochlorococcus_C marinus_B	9528	92	N/A	N/A	N/A	N/A	d__Bacteria;p__Cyanobacteria;c__Cyanobacteriia;o__Synechococcales;f__Cyanobiaceae;g__Prochlorococcus_C;s__	ANI/Placement	topological placement and ANI have incongruent species assignments	GCA_003214855.1, s__Prochlorococcus_C sp003214855, 95.0, 94.17, 0.8; GCF_000760295.1, s__Prochlorococcus_C sp000760295, 95.0, 93.8, 0.86
GCA_000015965.1	99.4565	0	1641879	1.65085e+06	0.313399	0	1875	0.907413	1	d__Bacteria;p__Cyanobacteria;c__Cyanobacteriia;o__Synechococcales;f__Cyanobiaceae;g__Prochlorococcus_A;s__Prochlorococcus_A marinus_E	1641879	1641879	1641879	11	1	1641879	1641879	1641879	0	'p__Cyanobacteria'	129	368	472	['PF04079', 'PF11282']	['PF03602', 'PF01747', 'PF02548', 'PF08855', 'PF01509', 'PF00298', 'TIGR00364', 'TIGR00365', 'TIGR00096', 'TIGR00546', 'TIGR00544', 'TIGR01156', 'TIGR00409', 'PF00091', 'PF11317', 'TIGR01934', 'PF00742', 'PF00411', 'PF00213', 'PF02096', 'PF00189', 'PF07991', 'PF02410', 'PF01043', 'PF10128', 'PF00709', 'PF01281', 'TIGR02023', 'TIGR02028', 'PF00834', 'PF11016', 'TIGR00152', 'TIGR00154', 'TIGR00159'…	[]	[]	[]	[]	2	470	0	0	0	0	d__Bacteria;p__Cyanobacteria;c__Cyanobacteriia;o__Synechococcales;f__Cyanobiaceae;g__Prochlorococcus_A;s__Prochlorococcus_A marinus_E	GCF_000015965.1	950	d__Bacteria;p__Cyanobacteria;c__Cyanobacteriia;o__Synechococcales;f__Cyanobiaceae;g__Prochlorococcus_A;s__Prochlorococcus_A marinus_E	1000	10	GCF_000015965.1	d__Bacteria;p__Cyanobacteria;c__Cyanobacteriia;o__Synechococcales;f__Cyanobiaceae;g__Prochlorococcus_A;s__Prochlorococcus_A marinus_E	100.0	1.0	d__Bacteria;p__Cyanobacteria;c__Cyanobacteriia;o__Synechococcales;f__Cyanobiaceae;g__Prochlorococcus_A;s__	ANI/Placement	topological placement and ANI have congruent species assignments	GCA_003281605.1, s__Prochlorococcus_A sp003281605, 95.0, 94.45, 0.93; GCA_003281405.1, s__Prochlorococcus_A sp003281405, 95.0, 94.14, 0.91; GCA_003213255.1, s__Prochlorococcus_A sp003213255, 95.0, 93.91, 0.92; GCF_001989455.1, s__Prochlorococcus_A sp001989455, 95.0, 93.78, 0.92; GCA_003278705.1, s__Prochlorococcus_A sp003278705, 95.0, 93.76, 0.85; GCA_003209675.1, s__Prochlorococcus_A sp003209675…
GCA_000017845.1	99.9563	0	5460377	5.46276e+06	0.379419	0.0158322	5091	0.858941	6	d__Bacteria;p__Cyanobacteria;c__Cyanobacteriia;o__Cyanobacteriales;f__Microcystaceae;g__Crocosphaera;s__Crocosphaera sp000017845	910063	4934271	4934271	11	6	4934271	910063	4934271	0	'p__Cyanobacteria'	79	458	584	['PF00584']	['TIGR00132', 'PF03602', 'PF01747', 'PF00670', 'PF08855', 'PF01509', 'PF00298', 'PF09323', 'PF00562', 'TIGR01521', 'PF08847', 'TIGR01173', 'TIGR00096', 'PF01967', 'PF02548', 'TIGR00409', 'PF00091', 'PF11317', 'TIGR01479', 'PF00013', 'TIGR03188', 'PF04613', 'TIGR00933', 'PF02938', 'PF09261', 'TIGR01934', 'PF00742', 'PF00411', 'PF14306', 'PF00213', 'PF02096', 'PF00189', 'PF07991', 'TIGR03943', 'PF1…	[]	[]	[]	[]	1	583	0	0	0	0	d__Bacteria;p__Cyanobacteria;c__Cyanobacteriia;o__Cyanobacteriales;f__Microcystaceae;g__Crocosphaera;s__Crocosphaera sp000017845	GCF_000017845.1	950	d__Bacteria;p__Cyanobacteria;c__Cyanobacteriia;o__Cyanobacteriales;f__Microcystaceae;g__Crocosphaera;s__Crocosphaera sp000017845	1000	10	GCF_000017845.1	d__Bacteria;p__Cyanobacteria;c__Cyanobacteriia;o__Cyanobacteriales;f__Microcystaceae;g__Crocosphaera;s__Crocosphaera sp000017845	100.0	1.0	d__Bacteria;p__Cyanobacteria;c__Cyanobacteriia;o__Cyanobacteriales;f__Microcystaceae;g__Crocosphaera;s__	ANI/Placement	topological placement and ANI have congruent species assignments	GCF_003013815.1, s__Crocosphaera sp003013815, 95.0, 87.46, 0.73; GCF_002172675.1, s__Crocosphaera sp002172675, 95.0, 86.78, 0.73; GCF_000169335.1, s__Crocosphaera sp000169335, 95.0, 86.77, 0.72; GCF_000167195.1, s__Crocosphaera watsonii, 95.0, 81.33, 0.55
GCA_000018065.1	99.7283	0.271739	1738790	1.74353e+06	0.31145	0	1986	0.896787	1	d__Bacteria;p__Cyanobacteria;c__Cyanobacteriia;o__Synechococcales;f__Cyanobiaceae;g__Prochlorococcus_A;s__Prochlorococcus_A marinus_A	1738790	1738790	1738790	11	1	1738790	1738790	1738790	0	'p__Cyanobacteria'	129	368	472	['PF04079']	['PF03602', 'PF01747', 'PF08478', 'PF02548', 'PF08855', 'PF01509', 'PF00298', 'TIGR00364', 'TIGR01173', 'TIGR00096', 'TIGR00546', 'TIGR01156', 'TIGR00409', 'PF00091', 'PF11317', 'TIGR01934', 'PF00742', 'PF00411', 'PF00213', 'PF02096', 'PF00189', 'PF07991', 'PF02410', 'PF01043', 'PF10128', 'PF00709', 'PF01281', 'TIGR02023', 'TIGR02028', 'PF00834', 'PF11016', 'TIGR00152', 'TIGR00154', 'TIGR00159', …	['TIGR01090']	[]	[]	[]	1	470	1	0	0	0	d__Bacteria;p__Cyanobacteria;c__Cyanobacteriia;o__Synechococcales;f__Cyanobiaceae;g__Prochlorococcus_A;s__Prochlorococcus_A marinus_A	GCF_000018065.1	950	d__Bacteria;p__Cyanobacteria;c__Cyanobacteriia;o__Synechococcales;f__Cyanobiaceae;g__Prochlorococcus_A;s__Prochlorococcus_A marinus_A	1000	10	GCF_000018065.1	d__Bacteria;p__Cyanobacteria;c__Cyanobacteriia;o__Synechococcales;f__Cyanobiaceae;g__Prochlorococcus_A;s__Prochlorococcus_A marinus_A	100.0	1.0	d__Bacteria;p__Cyanobacteria;c__Cyanobacteriia;o__Synechococcales;f__Cyanobiaceae;g__Prochlorococcus_A;s__	ANI/Placement	topological placement and ANI have congruent species assignments	GCA_000635535.1, s__Prochlorococcus_A sp000635535, 95.0, 91.99, 0.89; GCA_003216355.1, s__Prochlorococcus_A sp003216355, 95.0, 91.96, 0.93; GCA_003278705.1, s__Prochlorococcus_A sp003278705, 95.0, 91.74, 0.86; GCA_003209675.1, s__Prochlorococcus_A sp003209675, 95.0, 91.73, 0.91; GCA_003281525.1, s__Prochlorococcus_A sp003281525, 95.0, 91.71, 0.87; GCA_003210155.1, s__Prochlorococcus_A sp003210155…
GCA_000018105.1	99.5283	5.07075	8361599	8.40123e+06	0.469559	0.0190419	7769	0.839249	10	d__Bacteria;p__Cyanobacteria;c__Cyanobacteriia;o__Thermosynechococcales;f__Thermosynechococcaceae;g__Acaryochloris;s__Acaryochloris marina	836160	6503724	6503724	11	10	6503724	836160	6503724	1	'p__Cyanobacteria'	89	424	544	['PF01386', 'PF12600']	['PF03602', 'PF01747', 'PF02548', 'PF08855', 'PF01509', 'PF00298', 'PF09323', 'PF00562', 'PF13932', 'PF08847', 'TIGR00365', 'TIGR00096', 'TIGR00546', 'TIGR00544', 'PF01967', 'TIGR00409', 'PF00091', 'PF11317', 'PF00013', 'PF10150', 'TIGR00933', 'PF09261', 'TIGR01934', 'PF00742', 'PF00411', 'PF00213', 'PF02096', 'PF00189', 'PF00831', 'PF07991', 'PF02410', 'TIGR00977', 'PF01043', 'PF10128', 'PF00709…	['TIGR00543', 'PF01252', 'PF00284', 'TIGR01974', 'PF03320', 'TIGR00873', 'TIGR00050']	['TIGR00109', 'TIGR00278', 'PF11068']	['TIGR00595']	['TIGR02012']	2	530	7	3	1	1	d__Bacteria;p__Cyanobacteria;c__Cyanobacteriia;o__Thermosynechococcales;f__Thermosynechococcaceae;g__Acaryochloris;s__Acaryochloris marina	GCF_000018105.1	950	d__Bacteria;p__Cyanobacteria;c__Cyanobacteriia;o__Thermosynechococcales;f__Thermosynechococcaceae;g__Acaryochloris;s__Acaryochloris marina	1000	10	GCF_000018105.1	d__Bacteria;p__Cyanobacteria;c__Cyanobacteriia;o__Thermosynechococcales;f__Thermosynechococcaceae;g__Acaryochloris;s__Acaryochloris marina	100.0	1.0	d__Bacteria;p__Cyanobacteria;c__Cyanobacteriia;o__Thermosynechococcales;f__Thermosynechococcaceae;g__Acaryochloris;s__	ANI/Placement	topological placement and ANI have congruent species assignments	GCF_000238775.1, s__Acaryochloris sp000238775, 95.0, 93.61, 0.79
GCA_000018585.1	99.7283	0	1688963	1.69357e+06	0.380095	0	1854	0.896353	2	d__Bacteria;p__Cyanobacteria;c__Cyanobacteriia;o__Synechococcales;f__Cyanobiaceae;g__Prochlorococcus_D;s__Prochlorococcus_D marinus_B	844432	1357840	1357840	11	1	1688963	1688963	1688963	100	'p__Cyanobacteria'	129	368	472	['PF13603']	['PF03602', 'PF01747', 'PF02548', 'PF08855', 'PF01509', 'PF00298', 'TIGR00364', 'TIGR00365', 'TIGR00096', 'TIGR00546', 'TIGR00544', 'TIGR01156', 'TIGR00409', 'PF11317', 'PF10150', 'TIGR01934', 'PF00742', 'PF00411', 'PF00213', 'PF02096', 'PF00189', 'PF07991', 'PF02410', 'PF01043', 'PF10128', 'PF00709', 'PF01281', 'TIGR02023', 'TIGR02028', 'PF00834', 'PF11016', 'TIGR00152', 'TIGR00154', 'TIGR00159'…	[]	[]	[]	[]	1	471	0	0	0	0	d__Bacteria;p__Cyanobacteria;c__Cyanobacteriia;o__Synechococcales;f__Cyanobiaceae;g__Prochlorococcus_D;s__Prochlorococcus_D marinus_B	GCF_000018585.1	950	d__Bacteria;p__Cyanobacteria;c__Cyanobacteriia;o__Synechococcales;f__Cyanobiaceae;g__Prochlorococcus_D;s__Prochlorococcus_D marinus_B	1000	10	GCF_000018585.1	d__Bacteria;p__Cyanobacteria;c__Cyanobacteriia;o__Synechococcales;f__Cyanobiaceae;g__Prochlorococcus_D;s__Prochlorococcus_D marinus_B	100.0	1.0	d__Bacteria;p__Cyanobacteria;c__Cyanobacteriia;o__Synechococcales;f__Cyanobiaceae;g__Prochlorococcus_D;s__	ANI/Placement	topological placement and ANI have congruent species assignments	GCF_000760175.1, s__Prochlorococcus_D sp000760175, 95.0, 78.49, 0.37; GCA_003217035.1, s__Prochlorococcus_D sp003217035, 95.0, 78.48, 0.4
GCA_000019485.1	100	0	3409935	3409935	0.49187	0.0377934	3233	0.877635	7	d__Bacteria;p__Cyanobacteria;c__Cyanobacteriia;o__Cyanobacteriales;f__Limnotrichaceae;g__Limnothrix;s__Limnothrix sp001693275	487134	3008047	3008047	11	7	3008047	487134	3008047	0	'p__Cyanobacteria'	79	458	584	[]	['TIGR00132', 'PF03602', 'PF01747', 'PF00670', 'PF08855', 'PF01509', 'PF00298', 'PF09323', 'TIGR01521', 'PF08847', 'TIGR01173', 'TIGR00096', 'PF01967', 'PF02548', 'TIGR00409', 'PF00091', 'PF11317', 'TIGR01479', 'PF00013', 'TIGR03188', 'PF04613', 'TIGR00933', 'PF02938', 'PF09261', 'TIGR01934', 'PF00742', 'PF00411', 'PF14306', 'PF00213', 'PF02096', 'PF00189', 'PF07991', 'PF11460', 'PF02410', 'TIGR0…	[]	[]	[]	[]	0	584	0	0	0	0	d__Bacteria;p__Cyanobacteria;c__Cyanobacteriia;o__Cyanobacteriales;f__Limnotrichaceae;g__Limnothrix;s__Limnothrix sp001693275	GCF_001693275.1	950	d__Bacteria;p__Cyanobacteria;c__Cyanobacteriia;o__Cyanobacteriales;f__Limnotrichaceae;g__Limnothrix;s__Limnothrix sp001693275	9673	91	GCF_001693275.1	d__Bacteria;p__Cyanobacteria;c__Cyanobacteriia;o__Cyanobacteriales;f__Limnotrichaceae;g__Limnothrix;s__Limnothrix sp001693275	96.73	0.91	d__Bacteria;p__Cyanobacteria;c__Cyanobacteriia;o__Cyanobacteriales;f__Limnotrichaceae;g__Limnothrix;s__	ANI/Placement	topological placement and ANI have congruent species assignments	GCF_001693255.1, s__Limnothrix sp001693255, 95.0, 90.51, 0.87; GCF_002356215.1, s__Limnothrix sp002356215, 95.0, 80.7, 0.65; GCF_000316605.1, s__Limnothrix sp000316605, 95.0, 76.9, 0.2; GCF_001904615.1, s__Limnothrix rosea, 95.0, 76.77, 0.27
GCA_000020025.1	99.5556	0.444444	9059191	9.09963e+06	0.413545	0.00625499	7754	0.814058	6	d__Bacteria;p__Cyanobacteria;c__Cyanobacteriia;o__Cyanobacteriales;f__Nostocaceae;g__Nostoc;s__Nostoc punctiforme	1.50987e+06	8234322	8234322	11	6	8234322	1.50987e+06	8234322	0	'p__Cyanobacteria'	82	450	579	['PF01039', 'TIGR01510']	['PF03602', 'PF01747', 'PF08855', 'PF01509', 'PF00298', 'PF09323', 'TIGR01521', 'PF08847', 'TIGR01173', 'TIGR00096', 'TIGR00546', 'TIGR00544', 'TIGR00543', 'PF01967', 'PF02548', 'TIGR00409', 'PF00091', 'PF11317', 'PF00013', 'PF10150', 'TIGR00933', 'PF09261', 'TIGR01934', 'PF00742', 'PF00411', 'PF00213', 'PF02096', 'PF00189', 'PF07991', 'PF11460', 'PF02410', 'TIGR00977', 'PF01043', 'PF10128', 'PF0…	['PF08844', 'PF02581']	[]	[]	[]	2	575	2	0	0	0	d__Bacteria;p__Cyanobacteria;c__Cyanobacteriia;o__Cyanobacteriales;f__Nostocaceae;g__Nostoc;s__Nostoc punctiforme	GCF_000020025.1	950	d__Bacteria;p__Cyanobacteria;c__Cyanobacteriia;o__Cyanobacteriales;f__Nostocaceae;g__Nostoc;s__Nostoc punctiforme	1000	10	GCF_000020025.1	d__Bacteria;p__Cyanobacteria;c__Cyanobacteriia;o__Cyanobacteriales;f__Nostocaceae;g__Nostoc;s__Nostoc punctiforme	100.0	1.0	d__Bacteria;p__Cyanobacteria;c__Cyanobacteriia;o__Cyanobacteriales;f__Nostocaceae;g__Nostoc;s__	ANI/Placement	topological placement and ANI have congruent species assignments	GCF_002949735.1, s__Nostoc sp002949735, 95.0, 89.56, 0.66; GCF_002813575.1, s__Nostoc flagelliforme, 95.0, 88.33, 0.63; GCF_003113895.1, s__Nostoc commune, 95.0, 88.24, 0.67; GCF_002246015.1, s__Nostoc sp002246015, 95.0, 88.12, 0.71; GCF_001712795.1, s__Nostoc sp001712795, 95.0, 88.11, 0.66; GCF_002949795.1, s__Nostoc sp002949795, 95.0, 87.74, 0.74; GCF_001904715.1, s__Nostoc calcicola, 95.0, 84.…
GCA_000021805.1	99.5624	0	4787694	4.80874e+06	0.397578	0.00614526	4540	0.859721	4	d__Bacteria;p__Cyanobacteria;c__Cyanobacteriia;o__Cyanobacteriales;f__Microcystaceae;g__Cyanothece_A;s__Cyanothece_A sp000021805	1.19692e+06	4679413	4679413	11	4	4679413	1.19692e+06	4679413	0	'p__Cyanobacteria'	79	457	583	['TIGR00615', 'PF13603']	['TIGR00132', 'PF03602', 'PF01747', 'PF00670', 'PF08855', 'PF01509', 'PF00298', 'PF09323', 'PF00562', 'TIGR01521', 'PF08847', 'PF02578', 'PF10396', 'TIGR01173', 'TIGR00096', 'PF01967', 'PF02548', 'TIGR00409', 'PF00091', 'PF11317', 'TIGR01479', 'PF00013', 'TIGR03188', 'PF04613', 'TIGR00933', 'PF02938', 'PF09261', 'TIGR01934', 'PF00742', 'PF00411', 'PF00213', 'PF02096', 'PF00189', 'PF07991', 'TIGR0…	[]	[]	[]	[]	2	581	0	0	0	0	d__Bacteria;p__Cyanobacteria;c__Cyanobacteriia;o__Cyanobacteriales;f__Microcystaceae;g__Cyanothece_A;s__Cyanothece_A sp000021805	GCF_000021805.1	950	d__Bacteria;p__Cyanobacteria;c__Cyanobacteriia;o__Cyanobacteriales;f__Microcystaceae;g__Cyanothece_A;s__Cyanothece_A sp000021805	1000	10	GCF_000021805.1	d__Bacteria;p__Cyanobacteria;c__Cyanobacteriia;o__Cyanobacteriales;f__Microcystaceae;g__Cyanothece_A;s__Cyanothece_A sp000021805	100.0	1.0	d__Bacteria;p__Cyanobacteria;c__Cyanobacteriia;o__Cyanobacteriales;f__Microcystaceae;g__Cyanothece_A;s__	ANI/Placement	topological placement and ANI have congruent species assignments	GCF_002110465.1, s__Cyanothece_A sp002110465, 95.0, 78.42, 0.39; GCF_000829235.1, s__Cyanothece_A sp000829235, 95.0, 76.77, 0.24
GCA_000021825.1	99.7082	0	6554169	6.57335e+06	0.385098	0.0129192	5914	0.827561	7	d__Bacteria;p__Cyanobacteria;c__Cyanobacteriia;o__Cyanobacteriales;f__Microcystaceae;g__Cyanothece_B;s__Cyanothece_B sp000021825	936310	5942652	5942652	11	7	5942652	936310	5942652	0	'p__Cyanobacteria'	79	457	583	['PF13840', 'PF01039']	['PF03602', 'PF01747', 'PF01668', 'PF02548', 'PF08855', 'PF01509', 'PF00298', 'PF09323', 'TIGR01521', 'PF08847', 'TIGR00365', 'TIGR00096', 'TIGR00546', 'TIGR00544', 'TIGR00543', 'PF01967', 'TIGR00409', 'PF01195', 'PF11317', 'PF00013', 'PF10150', 'TIGR00933', 'PF09261', 'TIGR01934', 'PF00742', 'PF00411', 'PF00213', 'PF02096', 'PF00189', 'PF00831', 'PF07991', 'PF11460', 'PF02410', 'TIGR00977', 'PF0…	[]	[]	[]	[]	2	581	0	0	0	0	d__Bacteria;p__Cyanobacteria;c__Cyanobacteriia;o__Cyanobacteriales;f__Microcystaceae;g__Cyanothece_B;s__Cyanothece_B sp000021825	GCF_000021825.1	950	d__Bacteria;p__Cyanobacteria;c__Cyanobacteriia;o__Cyanobacteriales;f__Microcystaceae;g__Cyanothece_B;s__Cyanothece_B sp000021825	1000	10	GCF_000021825.1	d__Bacteria;p__Cyanobacteria;c__Cyanobacteriia;o__Cyanobacteriales;f__Microcystaceae;g__Cyanothece_B;s__Cyanothece_B sp000021825	100.0	1.0	d__Bacteria;p__Cyanobacteria;c__Cyanobacteriia;o__Cyanobacteriales;f__Microcystaceae;g__Cyanothece_B;s__	ANI/Placement	topological placement and ANI have congruent species assignments	GCF_000147335.1, s__Cyanothece_B sp000147335, 95.0, 79.77, 0.53
GCA_000022045.1	99.2925	0.235849	5786110	5.82734e+06	0.506484	0.0211946	5440	0.868249	4	d__Bacteria;p__Cyanobacteria;c__Cyanobacteriia;o__Thermosynechococcales;f__Thermosynechococcaceae;g__Cyanothece;s__Cyanothece sp000022045	1.44653e+06	5374574	5374574	11	4	5374574	1.44653e+06	5374574	0	'p__Cyanobacteria'	89	424	544	['TIGR00977', 'PF01039', 'PF10693']	['PF03602', 'PF01747', 'PF02548', 'PF08855', 'PF01509', 'PF00298', 'PF09323', 'PF13932', 'PF08847', 'TIGR00365', 'PF02403', 'TIGR00096', 'TIGR00546', 'TIGR00544', 'TIGR00543', 'PF01967', 'TIGR00409', 'PF11317', 'PF00013', 'PF10150', 'PF09261', 'TIGR01934', 'PF00742', 'PF00411', 'PF00213', 'PF02096', 'PF00189', 'PF07991', 'PF05690', 'PF01043', 'PF10128', 'PF00709', 'PF01281', 'TIGR02023', 'TIGR020…	['TIGR00933']	[]	[]	[]	3	540	1	0	0	0	d__Bacteria;p__Cyanobacteria;c__Cyanobacteriia;o__Thermosynechococcales;f__Thermosynechococcaceae;g__Cyanothece;s__Cyanothece sp000022045	GCF_000022045.1	950	d__Bacteria;p__Cyanobacteria;c__Cyanobacteriia;o__Thermosynechococcales;f__Thermosynechococcaceae;g__Cyanothece;s__Cyanothece sp000022045	1000	10	GCF_000022045.1	d__Bacteria;p__Cyanobacteria;c__Cyanobacteriia;o__Thermosynechococcales;f__Thermosynechococcaceae;g__Cyanothece;s__Cyanothece sp000022045	100.0	1.0	d__Bacteria;p__Cyanobacteria;c__Cyanobacteriia;o__Thermosynechococcales;f__Thermosynechococcaceae;g__;s__	ANI/Placement	topological placement and ANI have congruent species assignments	N/A
GCA_000063505.1	99.1848	0	2366980	2.38643e+06	0.60236	0	2558	0.930052	1	d__Bacteria;p__Cyanobacteria;c__Cyanobacteriia;o__Synechococcales;f__Cyanobiaceae;g__Synechococcus_C;s__Synechococcus_C sp000063505	2366980	2366980	2366980	11	1	2366980	2366980	2366980	0	'p__Cyanobacteria'	129	368	472	['TIGR00278', 'PF02367', 'PF13603']	['PF03602', 'PF01747', 'PF02548', 'PF08855', 'PF01509', 'PF00298', 'TIGR00364', 'TIGR01173', 'TIGR00096', 'TIGR00546', 'TIGR01079', 'TIGR01156', 'TIGR00409', 'PF00091', 'PF01195', 'PF11317', 'PF01220', 'TIGR01934', 'PF00742', 'PF00411', 'PF00213', 'PF02096', 'PF00189', 'PF00831', 'PF07991', 'PF11460', 'PF02410', 'PF01043', 'PF10128', 'PF00709', 'PF01281', 'TIGR02023', 'TIGR02028', 'PF00834', 'PF1…	[]	[]	[]	[]	3	469	0	0	0	0	d__Bacteria;p__Cyanobacteria;c__Cyanobacteriia;o__Synechococcales;f__Cyanobiaceae;g__Synechococcus_C;s__Synechococcus_C sp000063505	GCF_000063505.1	950	d__Bacteria;p__Cyanobacteria;c__Cyanobacteriia;o__Synechococcales;f__Cyanobiaceae;g__Synechococcus_C;s__Synechococcus_C sp000063505	1000	10	GCF_000063505.1	d__Bacteria;p__Cyanobacteria;c__Cyanobacteriia;o__Synechococcales;f__Cyanobiaceae;g__Synechococcus_C;s__Synechococcus_C sp000063505	100.0	1.0	d__Bacteria;p__Cyanobacteria;c__Cyanobacteriia;o__Synechococcales;f__Cyanobiaceae;g__Synechococcus_C;s__	ANI/Placement	topological placement and ANI have congruent species assignments	GCA_002172935.1, s__Synechococcus_C sp002172935, 95.0, 88.03, 0.9; GCF_000153285.1, s__Synechococcus_C sp000153285, 95.0, 85.74, 0.8; GCF_000195975.1, s__Synechococcus_C sp000195975, 95.0, 79.75, 0.34; GCF_000737575.1, s__Synechococcus_C sp000737575, 95.0, 79.71, 0.36; GCF_000012625.1, s__Synechococcus_C sp000012625, 95.0, 79.39, 0.33; GCA_003209165.1, s__Synechococcus_C sp003209165, 95.0, 79.38,…
GCA_000063525.1	99.6377	0	2224914	2.233e+06	0.608435	0	2540	0.924724	1	d__Bacteria;p__Cyanobacteria;c__Cyanobacteriia;o__Synechococcales;f__Cyanobiaceae;g__RCC307;s__RCC307 sp000063525	2224913	2224913	2224913	11	1	2224914	2224914	2224914	1	'p__Cyanobacteria'	129	368	472	['PF13840', 'PF13603']	['PF03602', 'PF01747', 'PF02548', 'PF08855', 'PF01509', 'PF00298', 'TIGR01173', 'TIGR00096', 'TIGR00546', 'TIGR01156', 'TIGR00409', 'PF00091', 'PF01195', 'PF11317', 'PF10150', 'TIGR01934', 'PF00742', 'PF00411', 'PF00213', 'PF02096', 'PF00189', 'PF00831', 'PF07991', 'PF11460', 'PF05690', 'PF01043', 'PF10128', 'PF00709', 'PF01281', 'TIGR02023', 'TIGR02028', 'PF00834', 'PF11016', 'TIGR00152', 'TIGR0…	[]	[]	[]	[]	2	470	0	0	0	0	d__Bacteria;p__Cyanobacteria;c__Cyanobacteriia;o__Synechococcales;f__Cyanobiaceae;g__RCC307;s__RCC307 sp000063525	GCF_000063525.1	950	d__Bacteria;p__Cyanobacteria;c__Cyanobacteriia;o__Synechococcales;f__Cyanobiaceae;g__RCC307;s__RCC307 sp000063525	1000	10	GCF_000063525.1	d__Bacteria;p__Cyanobacteria;c__Cyanobacteriia;o__Synechococcales;f__Cyanobiaceae;g__RCC307;s__RCC307 sp000063525	100.0	1.0	d__Bacteria;p__Cyanobacteria;c__Cyanobacteriia;o__Synechococcales;f__Cyanobiaceae;g__RCC307;s__	ANI/Placement	topological placement and ANI have congruent species assignments	GCA_002470305.1, s__RCC307 sp002470305, 95.0, 79.76, 0.61; GCA_002168155.1, s__RCC307 sp002168155, 95.0, 79.22, 0.49
GCA_000147335.1	99.8177	0.875274	7841948	7.85627e+06	0.398958	0.0321806	6996	0.848957	7	d__Bacteria;p__Cyanobacteria;c__Cyanobacteriia;o__Cyanobacteriales;f__Microcystaceae;g__Cyanothece_B;s__Cyanothece_B sp000147335	1.12028e+06	6091620	6091620	11	7	6091620	1.12028e+06	6091620	0	'p__Cyanobacteria'	79	457	583	['PF13840', 'PF10716']	['PF03602', 'PF01747', 'PF01668', 'PF02548', 'PF08855', 'PF01509', 'PF00298', 'PF09323', 'TIGR01521', 'PF08847', 'TIGR00365', 'TIGR00096', 'TIGR00546', 'TIGR00544', 'TIGR00543', 'PF01967', 'TIGR00409', 'PF01195', 'PF11317', 'PF00013', 'PF10150', 'TIGR00933', 'PF09261', 'TIGR01934', 'PF00742', 'PF00411', 'PF00213', 'PF02096', 'PF00189', 'PF00831', 'PF07991', 'PF11460', 'PF02410', 'TIGR00977', 'PF0…	['PF11360', 'PF06574', 'TIGR01391', 'PF04025']	[]	[]	[]	2	577	4	0	0	0	d__Bacteria;p__Cyanobacteria;c__Cyanobacteriia;o__Cyanobacteriales;f__Microcystaceae;g__Cyanothece_B;s__Cyanothece_B sp000147335	GCF_000147335.1	950	d__Bacteria;p__Cyanobacteria;c__Cyanobacteriia;o__Cyanobacteriales;f__Microcystaceae;g__Cyanothece_B;s__Cyanothece_B sp000147335	1000	10	GCF_000147335.1	d__Bacteria;p__Cyanobacteria;c__Cyanobacteriia;o__Cyanobacteriales;f__Microcystaceae;g__Cyanothece_B;s__Cyanothece_B sp000147335	100.0	1.0	d__Bacteria;p__Cyanobacteria;c__Cyanobacteriia;o__Cyanobacteriales;f__Microcystaceae;g__Cyanothece_B;s__	ANI/Placement	topological placement and ANI have congruent species assignments	GCF_000021825.1, s__Cyanothece_B sp000021825, 95.0, 79.77, 0.53
GCA_000153045.1	99.1848	7.83926	3280236	3.3072e+06	0.653882	0.119049	3330	0.837718	135	d__Bacteria;p__Cyanobacteria;c__Cyanobacteriia;o__Synechococcales;f__Cyanobiaceae;g__WH-5701;s__WH-5701 sp000153045	22546.9	271681	428863	11	116	1792002	28277.9	1792002	236402	'p__Cyanobacteria'	129	368	472	['TIGR00132', 'PF08206', 'PF13603']	['PF03602', 'PF01747', 'PF02548', 'PF08855', 'PF01509', 'PF00298', 'TIGR01173', 'PF02403', 'TIGR00096', 'PF00203', 'TIGR00546', 'TIGR01156', 'TIGR00409', 'PF00091', 'PF01195', 'PF11317', 'PF10150', 'TIGR01934', 'PF00411', 'PF02844', 'PF00213', 'PF00189', 'PF00831', 'PF07991', 'PF11460', 'PF02410', 'PF01043', 'PF10128', 'PF01281', 'TIGR02023', 'TIGR02028', 'PF00834', 'PF11016', 'TIGR00152', 'TIGR0…	['TIGR01079', 'PF00742', 'PF02096', 'PF00709', 'PF00312', 'PF02654', 'PF00366', 'PF01409', 'PF01113', 'PF13507', 'PF02700', 'PF06421', 'TIGR00761', 'TIGR01980', 'PF06026', 'TIGR01356', 'TIGR00528', 'PF07005', 'TIGR00113', 'TIGR00633', 'PF00238', 'PF00466', 'PF05173', 'TIGR01027', 'PF01330', 'PF02938', 'PF01472', 'TIGR02235', 'TIGR00250', 'PF00281', 'TIGR00044', 'PF01808', 'TIGR01279', 'PF11947', …	['TIGR00195']	[]	[]	3	431	37	1	0	0	d__Bacteria;p__Cyanobacteria;c__Cyanobacteriia;o__Synechococcales;f__Cyanobiaceae;g__WH-5701;s__WH-5701 sp000153045	GCF_000153045.1	950	d__Bacteria;p__Cyanobacteria;c__Cyanobacteriia;o__Synechococcales;f__Cyanobiaceae;g__WH-5701;s__WH-5701 sp000153045	1000	92	GCF_000153045.1	d__Bacteria;p__Cyanobacteria;c__Cyanobacteriia;o__Synechococcales;f__Cyanobiaceae;g__WH-5701;s__WH-5701 sp000153045	100.0	0.92	d__Bacteria;p__Cyanobacteria;c__Cyanobacteriia;o__Synechococcales;f__Cyanobiaceae;g__WH-5701;s__	ANI/Placement	topological placement and ANI have congruent species assignments	GCF_002252625.1, s__WH-5701 sp002252625, 95.0, 88.33, 0.71; GCF_002252635.1, s__WH-5701 sp002252635, 95.0, 81.33, 0.56; GCF_001885215.1, s__WH-5701 sp001885215, 95.0, 81.06, 0.57; GCA_003249115.1, s__WH-5701 sp003249115, 95.0, 81.01, 0.58
GCA_000153065.1	99.4565	0	2584918	2.59904e+06	0.644592	0	2702	0.926354	9	d__Bacteria;p__Cyanobacteria;c__Cyanobacteriia;o__Synechococcales;f__Cyanobiaceae;g__Synechococcus_C;s__Synechococcus_C sp000153065	286616	378064	595814	11	1	2584918	2584918	2584918	5376	'p__Cyanobacteria'	129	368	472	['PF10742', 'TIGR00478']	['PF03602', 'PF01747', 'PF02548', 'PF08855', 'PF01509', 'PF00298', 'TIGR01173', 'TIGR00096', 'TIGR00546', 'TIGR01079', 'TIGR01156', 'TIGR00409', 'PF00091', 'PF01195', 'PF11317', 'TIGR01934', 'PF00742', 'PF00411', 'PF00213', 'PF02096', 'PF00189', 'PF00831', 'PF07991', 'PF11460', 'PF05690', 'PF01043', 'PF10128', 'PF00709', 'PF01281', 'TIGR02023', 'TIGR02028', 'PF00834', 'PF11016', 'TIGR00152', 'TIG…	[]	[]	[]	[]	2	470	0	0	0	0	d__Bacteria;p__Cyanobacteria;c__Cyanobacteriia;o__Synechococcales;f__Cyanobiaceae;g__Synechococcus_C;s__Synechococcus_C sp000153065	GCF_000153065.1	950	d__Bacteria;p__Cyanobacteria;c__Cyanobacteriia;o__Synechococcales;f__Cyanobiaceae;g__Synechococcus_C;s__Synechococcus_C sp000153065	1000	10	GCF_000153065.1	d__Bacteria;p__Cyanobacteria;c__Cyanobacteriia;o__Synechococcales;f__Cyanobiaceae;g__Synechococcus_C;s__Synechococcus_C sp000153065	100.0	1.0	d__Bacteria;p__Cyanobacteria;c__Cyanobacteriia;o__Synechococcales;f__Cyanobiaceae;g__Synechococcus_C;s__	ANI/Placement	topological placement and ANI have congruent species assignments	GCF_000153825.1, s__Synechococcus_C sp000153825, 95.0, 79.6, 0.49; GCA_002724845.1, s__Synechococcus_C sp002724845, 95.0, 79.42, 0.5; GCF_000737575.1, s__Synechococcus_C sp000737575, 95.0, 79.37, 0.4; GCF_000063505.1, s__Synechococcus_C sp000063505, 95.0, 79.32, 0.44; GCF_000012625.1, s__Synechococcus_C sp000012625, 95.0, 79.13, 0.37; GCF_000153285.1, s__Synechococcus_C sp000153285, 95.0, 79.13, …
GCA_000153285.1	99.7283	0	2627046	2.6342e+06	0.576326	0.127092	2741	0.905244	13	d__Bacteria;p__Cyanobacteria;c__Cyanobacteriia;o__Synechococcales;f__Cyanobiaceae;g__Synechococcus_C;s__Synechococcus_C sp000153285	201567	470273	597712	11	3	2621166	875682	2621166	6679	'p__Cyanobacteria'	129	368	472	['TIGR00096']	['PF03602', 'PF01747', 'PF02548', 'PF08855', 'PF01509', 'PF00298', 'TIGR00364', 'TIGR01173', 'TIGR00546', 'TIGR01079', 'TIGR01156', 'TIGR00409', 'PF00091', 'PF01195', 'PF11317', 'PF01220', 'TIGR01934', 'PF00742', 'PF00411', 'PF00213', 'PF02096', 'PF00189', 'PF00831', 'PF07991', 'PF11460', 'PF02410', 'PF01043', 'PF10128', 'PF00709', 'PF01281', 'TIGR02023', 'TIGR02028', 'PF00834', 'PF11016', 'TIGR0…	[]	[]	[]	[]	1	471	0	0	0	0	d__Bacteria;p__Cyanobacteria;c__Cyanobacteriia;o__Synechococcales;f__Cyanobiaceae;g__Synechococcus_C;s__Synechococcus_C sp000153285	GCF_000153285.1	950	d__Bacteria;p__Cyanobacteria;c__Cyanobacteriia;o__Synechococcales;f__Cyanobiaceae;g__Synechococcus_C;s__Synechococcus_C sp000153285	1000	10	GCF_000153285.1	d__Bacteria;p__Cyanobacteria;c__Cyanobacteriia;o__Synechococcales;f__Cyanobiaceae;g__Synechococcus_C;s__Synechococcus_C sp000153285	100.0	1.0	d__Bacteria;p__Cyanobacteria;c__Cyanobacteriia;o__Synechococcales;f__Cyanobiaceae;g__Synechococcus_C;s__	ANI/Placement	topological placement and ANI have congruent species assignments	GCA_002172935.1, s__Synechococcus_C sp002172935, 95.0, 88.29, 0.87; GCF_000063505.1, s__Synechococcus_C sp000063505, 95.0, 85.74, 0.8; GCF_000737575.1, s__Synechococcus_C sp000737575, 95.0, 79.45, 0.3; GCF_000195975.1, s__Synechococcus_C sp000195975, 95.0, 79.27, 0.32; GCF_000153065.1, s__Synechococcus_C sp000153065, 95.0, 79.13, 0.37; GCF_000737595.1, s__Synechococcus_C sp000737595, 95.0, 79.11,…
GCA_000153805.1	99.4565	0	2285034	2.29752e+06	0.542443	0	2516	0.900054	6	d__Bacteria;p__Cyanobacteria;c__Cyanobacteriia;o__Synechococcales;f__Cyanobiaceae;g__Synechococcus_C;s__Synechococcus_C sp000153805	380563	725965	916208	11	1	2285034	2285034	2285034	1657	'p__Cyanobacteria'	129	368	472	['TIGR00278', 'TIGR01143']	['PF03602', 'PF01747', 'PF02548', 'PF08855', 'PF01509', 'PF00298', 'TIGR00364', 'TIGR00365', 'TIGR00096', 'TIGR00546', 'TIGR01079', 'TIGR01156', 'TIGR00409', 'PF00091', 'PF11317', 'TIGR01934', 'PF00742', 'PF00411', 'PF00213', 'PF02096', 'PF00189', 'PF07991', 'PF11460', 'PF02410', 'PF01043', 'PF10128', 'PF00709', 'PF01281', 'TIGR02023', 'TIGR02028', 'PF00834', 'PF11016', 'TIGR00152', 'TIGR00154', …	[]	[]	[]	[]	2	470	0	0	0	0	d__Bacteria;p__Cyanobacteria;c__Cyanobacteriia;o__Synechococcales;f__Cyanobiaceae;g__Synechococcus_C;s__Synechococcus_C sp000153805	GCF_000153805.1	950	d__Bacteria;p__Cyanobacteria;c__Cyanobacteriia;o__Synechococcales;f__Cyanobiaceae;g__Synechococcus_C;s__Synechococcus_C sp000153805	1000	10	GCF_000153805.1	d__Bacteria;p__Cyanobacteria;c__Cyanobacteriia;o__Synechococcales;f__Cyanobiaceae;g__Synechococcus_C;s__Synechococcus_C sp000153805	100.0	1.0	d__Bacteria;p__Cyanobacteria;c__Cyanobacteriia;o__Synechococcales;f__Cyanobiaceae;g__Synechococcus_C;s__	ANI/Placement	topological placement and ANI have congruent species assignments	GCF_000012505.1, s__Synechococcus_C sp000012505, 95.0, 90.27, 0.89; GCA_003208835.1, s__Synechococcus_C sp003208835, 95.0, 86.14, 0.75; GCA_002500205.1, s__Synechococcus_C sp002500205, 95.0, 78.75, 0.2; GCA_002724845.1, s__Synechococcus_C sp002724845, 95.0, 78.62, 0.39; GCF_000012625.1, s__Synechococcus_C sp000012625, 95.0, 78.58, 0.33; GCA_003211235.1, s__Synechococcus_C sp003211235, 95.0, 78.55…
GCA_000153825.1	99.7283	0	2664873	2.67213e+06	0.598072	0	2830	0.896728	4	d__Bacteria;p__Cyanobacteria;c__Cyanobacteriia;o__Synechococcales;f__Cyanobiaceae;g__Synechococcus_C;s__Synechococcus_C sp000153825	666116	1516738	1516738	11	1	2664873	2664873	2664873	408	'p__Cyanobacteria'	129	368	472	['PF13603']	['PF03602', 'PF01747', 'PF02548', 'PF08855', 'PF01509', 'PF00298', 'TIGR01173', 'TIGR00096', 'TIGR00546', 'TIGR01079', 'TIGR01156', 'TIGR00409', 'PF00091', 'PF01195', 'PF11317', 'TIGR01934', 'PF00742', 'PF00411', 'PF00213', 'PF02096', 'PF00189', 'PF00831', 'PF07991', 'PF11460', 'PF05690', 'PF01043', 'PF10128', 'PF00709', 'PF01281', 'TIGR02023', 'TIGR02028', 'PF00834', 'PF11016', 'TIGR00152', 'TIG…	[]	[]	[]	[]	1	471	0	0	0	0	d__Bacteria;p__Cyanobacteria;c__Cyanobacteriia;o__Synechococcales;f__Cyanobiaceae;g__Synechococcus_C;s__Synechococcus_C sp000153825	GCF_000153825.1	950	d__Bacteria;p__Cyanobacteria;c__Cyanobacteriia;o__Synechococcales;f__Cyanobiaceae;g__Synechococcus_C;s__Synechococcus_C sp000153825	1000	10	GCF_000153825.1	d__Bacteria;p__Cyanobacteria;c__Cyanobacteriia;o__Synechococcales;f__Cyanobiaceae;g__Synechococcus_C;s__Synechococcus_C sp000153825	100.0	1.0	d__Bacteria;p__Cyanobacteria;c__Cyanobacteriia;o__Synechococcales;f__Cyanobiaceae;g__Synechococcus_C;s__	ANI/Placement	topological placement and ANI have congruent species assignments	GCA_002698505.1, s__Synechococcus_C sp002698505, 95.0, 79.74, 0.54; GCF_000737595.1, s__Synechococcus_C sp000737595, 95.0, 79.73, 0.35; GCF_000161795.2, s__Synechococcus_C sp000161795, 95.0, 79.68, 0.44; GCF_000012625.1, s__Synechococcus_C sp000012625, 95.0, 79.64, 0.38; GCF_000153065.1, s__Synechococcus_C sp000153065, 95.0, 79.6, 0.49; GCA_002171995.1, s__Synechococcus_C sp002171995, 95.0, 79.58…
GCA_000155555.1	98.9259	0.962963	8679041	8.77327e+06	0.454292	0.0111512	7176	0.810097	142	d__Bacteria;p__Cyanobacteria;c__Cyanobacteriia;o__Cyanobacteriales;f__Coleofasciculaceae;g__Coleofasciculus;s__Coleofasciculus chthonoplastes	60926.9	120446	359989	11	57	269427	152264	523263	27418	'p__Cyanobacteria'	82	450	579	['PF13840', 'TIGR02048', 'PF00401', 'PF01039', 'TIGR01216', 'TIGR03042', 'PF01016']	['PF03602', 'PF01747', 'PF02548', 'PF08855', 'PF01509', 'PF00298', 'PF09323', 'TIGR01521', 'PF08847', 'TIGR01173', 'TIGR00096', 'TIGR00546', 'TIGR00544', 'TIGR00543', 'PF01967', 'TIGR00409', 'PF00091', 'PF11317', 'PF04613', 'TIGR00933', 'PF12452', 'PF09261', 'TIGR01934', 'PF00742', 'PF00411', 'PF00213', 'PF02096', 'PF00189', 'PF00831', 'PF07991', 'PF11460', 'PF05690', 'TIGR00977', 'PF01043', 'PF1…	['PF01250', 'PF01624', 'PF06508', 'PF00745', 'PF02581', 'PF05201']	[]	[]	[]	7	566	6	0	0	0	d__Bacteria;p__Cyanobacteria;c__Cyanobacteriia;o__Cyanobacteriales;f__Coleofasciculaceae;g__Coleofasciculus;s__Coleofasciculus chthonoplastes	GCF_000155555.1	950	d__Bacteria;p__Cyanobacteria;c__Cyanobacteriia;o__Cyanobacteriales;f__Coleofasciculaceae;g__Coleofasciculus;s__Coleofasciculus chthonoplastes	1000	10	GCF_000155555.1	d__Bacteria;p__Cyanobacteria;c__Cyanobacteriia;o__Cyanobacteriales;f__Coleofasciculaceae;g__Coleofasciculus;s__Coleofasciculus chthonoplastes	100.0	1.0	d__Bacteria;p__Cyanobacteria;c__Cyanobacteriia;o__Cyanobacteriales;f__Coleofasciculaceae;g__Coleofasciculus;s__	ANI/Placement	topological placement and ANI have congruent species assignments	GCF_000317515.1, s__Coleofasciculus sp000317515, 95.0, 76.57, 0.13; GCA_003511885.1, s__Coleofasciculus sp003511885, 95.0, 75.98, 0.13
GCA_000155595.1	98.913	0.543478	5973558	6.0392e+06	0.482366	0.0259265	5259	0.83501	38	d__Bacteria;p__Cyanobacteria;c__Cyanobacteriia;o__Phormidesmiales;f__Phormidesmiaceae;g__Phormidesmis;s__Phormidesmis sp000155595	156950	486182	725277	11	11	4720099	543051	4720099	9452	'p__Cyanobacteria'	129	368	471	['PF04839', 'PF01016', 'PF00825', 'TIGR00230', 'TIGR01850']	['PF03602', 'PF01747', 'PF02548', 'PF08855', 'PF01509', 'PF00298', 'PF13932', 'TIGR00365', 'PF06470', 'TIGR00096', 'TIGR01296', 'TIGR00546', 'TIGR00544', 'TIGR01156', 'TIGR00409', 'PF00091', 'PF11317', 'TIGR01934', 'PF00742', 'PF00411', 'PF00213', 'PF02096', 'PF00189', 'PF07991', 'PF02410', 'PF01043', 'PF10128', 'PF00709', 'PF01281', 'TIGR02023', 'TIGR02028', 'PF00834', 'PF11016', 'TIGR00152', 'T…	['PF01716', 'TIGR00528']	[]	[]	[]	5	464	2	0	0	0	d__Bacteria;p__Cyanobacteria;c__Cyanobacteriia;o__Phormidesmiales;f__Phormidesmiaceae;g__Phormidesmis;s__Phormidesmis sp000155595	GCF_000155595.1	950	d__Bacteria;p__Cyanobacteria;c__Cyanobacteriia;o__Phormidesmiales;f__Phormidesmiaceae;g__Phormidesmis;s__Phormidesmis sp000155595	1000	10	GCF_000155595.1	d__Bacteria;p__Cyanobacteria;c__Cyanobacteriia;o__Phormidesmiales;f__Phormidesmiaceae;g__Phormidesmis;s__Phormidesmis sp000155595	100.0	1.0	d__Bacteria;p__Cyanobacteria;c__Cyanobacteriia;o__Phormidesmiales;f__Phormidesmiaceae;g__Phormidesmis;s__	ANI/Placement	topological placement and ANI have congruent species assignments	GCA_003242035.1, s__Phormidesmis foveolarum, 95.0, 76.67, 0.11; GCA_002286735.1, s__Phormidesmis sp002286735, 95.0, 76.66, 0.14; GCA_001314865.1, s__Phormidesmis priestleyi_B, 95.0, 76.61, 0.11; GCA_003242115.1, s__Phormidesmis priestleyi_A, 95.0, 76.37, 0.12
GCA_000155635.1	99.4565	0.271739	2834252	2.84974e+06	0.687376	0.0548668	2826	0.896746	18	d__Bacteria;p__Cyanobacteria;c__Cyanobacteriia;o__Synechococcales;f__Cyanobiaceae;g__PCC7001;s__PCC7001 sp000155635	157372	255422	527806	11	2	2832412	1417126	2832412	1555	'p__Cyanobacteria'	129	368	472	['PF01010', 'TIGR01974', 'PF13603']	['PF03602', 'PF01747', 'PF02548', 'PF08855', 'PF01509', 'PF00298', 'TIGR01173', 'PF02403', 'TIGR00096', 'PF00203', 'TIGR00546', 'TIGR01079', 'TIGR01156', 'TIGR00409', 'PF00091', 'PF01195', 'PF11317', 'PF10150', 'TIGR01934', 'PF00742', 'PF00411', 'PF02844', 'PF00213', 'PF02096', 'PF00189', 'PF00831', 'PF07991', 'PF11460', 'PF02410', 'PF01043', 'PF10128', 'PF00709', 'PF01281', 'TIGR02023', 'TIGR020…	['TIGR01143']	[]	[]	[]	3	468	1	0	0	0	d__Bacteria;p__Cyanobacteria;c__Cyanobacteriia;o__Synechococcales;f__Cyanobiaceae;g__PCC7001;s__PCC7001 sp000155635	GCF_000155635.1	950	d__Bacteria;p__Cyanobacteria;c__Cyanobacteriia;o__Synechococcales;f__Cyanobiaceae;g__PCC7001;s__PCC7001 sp000155635	1000	10	GCF_000155635.1	d__Bacteria;p__Cyanobacteria;c__Cyanobacteriia;o__Synechococcales;f__Cyanobiaceae;g__PCC7001;s__PCC7001 sp000155635	100.0	1.0	d__Bacteria;p__Cyanobacteria;c__Cyanobacteriia;o__Synechococcales;f__Cyanobiaceae;g__PCC7001;s__	ANI/Placement	topological placement and ANI have congruent species assignments	GCF_900088535.1, s__PCC7001 sp900088535, 95.0, 89.07, 0.83; GCF_001039265.1, s__PCC7001 sp001039265, 95.0, 82.53, 0.62; GCF_002252665.1, s__PCC7001 sp002252665, 95.0, 81.98, 0.66; GCF_003011885.1, s__PCC7001 sp003011885, 95.0, 80.31, 0.55; GCA_002396505.1, s__PCC7001 sp002396505, 95.0, 79.39, 0.43
GCA_000158595.1	98.7772	0.271739	1691453	1.71239e+06	0.310966	0	1961	0.89725	6	d__Bacteria;p__Cyanobacteria;c__Cyanobacteriia;o__Synechococcales;f__Cyanobiaceae;g__Prochlorococcus_A;s__Prochlorococcus_A marinus_A	281731	1025927	1025927	11	1	1691453	1691453	1691453	1066	'p__Cyanobacteria'	129	368	472	['PF13710', 'PF04079', 'TIGR00172', 'TIGR00023', 'TIGR00278']	['PF03602', 'PF01747', 'PF08478', 'PF02548', 'PF08855', 'PF01509', 'PF00298', 'TIGR00364', 'TIGR01173', 'TIGR00096', 'TIGR00546', 'TIGR01156', 'TIGR00409', 'PF00091', 'PF11317', 'TIGR01934', 'PF00742', 'PF00411', 'PF00213', 'PF02096', 'PF00189', 'PF07991', 'PF02410', 'PF01043', 'PF10128', 'PF00709', 'PF01281', 'TIGR02023', 'TIGR02028', 'PF00834', 'PF11016', 'TIGR00152', 'TIGR00154', 'TIGR00159', …	['PF08501']	[]	[]	[]	5	466	1	0	0	0	d__Bacteria;p__Cyanobacteria;c__Cyanobacteriia;o__Synechococcales;f__Cyanobiaceae;g__Prochlorococcus_A;s__Prochlorococcus_A marinus_A	GCF_000018065.1	950	d__Bacteria;p__Cyanobacteria;c__Cyanobacteriia;o__Synechococcales;f__Cyanobiaceae;g__Prochlorococcus_A;s__Prochlorococcus_A marinus_A	9713	93	GCF_000018065.1	d__Bacteria;p__Cyanobacteria;c__Cyanobacteriia;o__Synechococcales;f__Cyanobiaceae;g__Prochlorococcus_A;s__Prochlorococcus_A marinus_A	97.13	0.93	d__Bacteria;p__Cyanobacteria;c__Cyanobacteriia;o__Synechococcales;f__Cyanobiaceae;g__Prochlorococcus_A;s__	ANI/Placement	topological placement and ANI have congruent species assignments	GCA_000635535.1, s__Prochlorococcus_A sp000635535, 95.0, 92.18, 0.88; GCA_003216355.1, s__Prochlorococcus_A sp003216355, 95.0, 92.03, 0.92; GCF_001180285.1, s__Prochlorococcus_A marinus_C, 95.0, 91.89, 0.94; GCA_003210155.1, s__Prochlorococcus_A sp003210155, 95.0, 91.86, 0.9; GCA_003209675.1, s__Prochlorococcus_A sp003209675, 95.0, 91.86, 0.89; GCA_003213375.1, s__Prochlorococcus_A sp003213375, 9…
GCA_000161795.2	99.4565	0	2111515	2.12305e+06	0.600861	0	2407	0.887222	1	d__Bacteria;p__Cyanobacteria;c__Cyanobacteriia;o__Synechococcales;f__Cyanobiaceae;g__Synechococcus_C;s__Synechococcus_C sp000161795	2111515	2111515	2111515	11	1	2111515	2111515	2111515	0	'p__Cyanobacteria'	129	368	472	['PF13603', 'PF12095']	['PF03602', 'PF01747', 'PF02548', 'PF08855', 'PF01509', 'PF00298', 'TIGR01173', 'TIGR00096', 'TIGR00546', 'TIGR01079', 'TIGR01156', 'TIGR00409', 'PF01195', 'PF11317', 'TIGR01934', 'PF00742', 'PF00411', 'PF00213', 'PF02096', 'PF00189', 'PF00831', 'PF07991', 'PF11460', 'PF05690', 'PF01043', 'PF10128', 'PF00709', 'PF01281', 'TIGR02023', 'TIGR02028', 'PF00834', 'PF11016', 'TIGR00152', 'TIGR00154', 'T…	[]	[]	[]	[]	2	470	0	0	0	0	d__Bacteria;p__Cyanobacteria;c__Cyanobacteriia;o__Synechococcales;f__Cyanobiaceae;g__Synechococcus_C;s__Synechococcus_C sp000161795	GCF_000161795.2	950	d__Bacteria;p__Cyanobacteria;c__Cyanobacteriia;o__Synechococcales;f__Cyanobiaceae;g__Synechococcus_C;s__Synechococcus_C sp000161795	1000	10	GCF_000161795.2	d__Bacteria;p__Cyanobacteria;c__Cyanobacteriia;o__Synechococcales;f__Cyanobiaceae;g__Synechococcus_C;s__Synechococcus_C sp000161795	100.0	1.0	d__Bacteria;p__Cyanobacteria;c__Cyanobacteriia;o__Synechococcales;f__Cyanobiaceae;g__Synechococcus_C;s__	ANI/Placement	topological placement and ANI have congruent species assignments	GCA_002724845.1, s__Synechococcus_C sp002724845, 95.0, 94.87, 0.98; GCF_000012625.1, s__Synechococcus_C sp000012625, 95.0, 91.38, 0.91; GCF_000737595.1, s__Synechococcus_C sp000737595, 95.0, 88.65, 0.86; GCA_003209165.1, s__Synechococcus_C sp003209165, 95.0, 87.23, 0.74; GCA_003211535.1, s__Synechococcus_C sp003211535, 95.0, 80.64, 0.48; GCF_000195975.1, s__Synechococcus_C sp000195975, 95.0, 80.6…
GCA_000167195.1	99.738	0.873362	6238156	6.25454e+06	0.371116	0.023703	6794	0.819702	325	d__Bacteria;p__Cyanobacteria;c__Cyanobacteriia;o__Cyanobacteriales;f__Microcystaceae;g__Crocosphaera;s__Crocosphaera watsonii	19193.7	32719	720107	11	323	32719	19313.2	720107	204	'p__Cyanobacteria'	79	458	584	['PF00298', 'TIGR00232']	['PF03602', 'PF01747', 'PF02548', 'PF08855', 'PF01509', 'PF09323', 'TIGR01521', 'PF08847', 'TIGR00365', 'TIGR00096', 'TIGR00546', 'TIGR00544', 'TIGR00543', 'PF01967', 'TIGR00409', 'PF00091', 'PF01195', 'PF11317', 'PF04613', 'TIGR00933', 'PF09261', 'TIGR01934', 'PF00742', 'PF00411', 'PF00213', 'PF02096', 'PF00189', 'PF00831', 'PF07991', 'PF02410', 'TIGR00977', 'PF01043', 'PF10128', 'PF00709', 'PF0…	[]	['PF11104', 'PF02824']	[]	[]	2	580	0	2	0	0	d__Bacteria;p__Cyanobacteria;c__Cyanobacteriia;o__Cyanobacteriales;f__Microcystaceae;g__Crocosphaera;s__Crocosphaera watsonii	GCF_000167195.1	950	d__Bacteria;p__Cyanobacteria;c__Cyanobacteriia;o__Cyanobacteriales;f__Microcystaceae;g__Crocosphaera;s__Crocosphaera watsonii	1000	99	GCF_000167195.1	d__Bacteria;p__Cyanobacteria;c__Cyanobacteriia;o__Cyanobacteriales;f__Microcystaceae;g__Crocosphaera;s__Crocosphaera watsonii	100.0	0.99	d__Bacteria;p__Cyanobacteria;c__Cyanobacteriia;o__Cyanobacteriales;f__Microcystaceae;g__Crocosphaera;s__	ANI/Placement	topological placement and ANI have congruent species assignments	GCF_000169335.1, s__Crocosphaera sp000169335, 95.0, 81.42, 0.5; GCF_000017845.1, s__Crocosphaera sp000017845, 95.0, 81.33, 0.55; GCF_003013815.1, s__Crocosphaera sp003013815, 95.0, 81.31, 0.54; GCF_002172675.1, s__Crocosphaera sp002172675, 95.0, 81.24, 0.54
GCA_000169095.1	99.3013	0.655022	7037511	7.08703e+06	0.411068	0.0175126	5935	0.837022	110	d__Bacteria;p__Cyanobacteria;c__Cyanobacteriia;o__Cyanobacteriales;f__Phormidiaceae;g__Lyngbya;s__Lyngbya sp000169095	63977.4	130196	306111	11	110	130196	63977.4	306111	0	'p__Cyanobacteria'	79	458	584	['TIGR00543', 'TIGR00392', 'PF02575', 'PF00584']	['PF03602', 'PF01747', 'PF02548', 'PF08855', 'PF01509', 'PF00298', 'PF09323', 'TIGR01521', 'PF08847', 'TIGR00365', 'TIGR00096', 'TIGR00546', 'TIGR00544', 'PF01967', 'TIGR00409', 'PF11317', 'PF00013', 'PF04613', 'PF09261', 'TIGR01934', 'PF00742', 'PF00411', 'PF00213', 'PF02096', 'PF00189', 'PF00831', 'PF07991', 'PF11460', 'PF02410', 'TIGR00977', 'PF01043', 'PF10128', 'PF00709', 'PF01281', 'TIGR020…	['TIGR00933', 'PF06508', 'PF02367']	[]	[]	[]	4	577	3	0	0	0	d__Bacteria;p__Cyanobacteria;c__Cyanobacteriia;o__Cyanobacteriales;f__Phormidiaceae;g__Lyngbya;s__Lyngbya sp000169095	GCF_000169095.1	950	d__Bacteria;p__Cyanobacteria;c__Cyanobacteriia;o__Cyanobacteriales;f__Phormidiaceae;g__Lyngbya;s__Lyngbya sp000169095	1000	10	GCF_000169095.1	d__Bacteria;p__Cyanobacteria;c__Cyanobacteriia;o__Cyanobacteriales;f__Phormidiaceae;g__Lyngbya;s__Lyngbya sp000169095	100.0	1.0	d__Bacteria;p__Cyanobacteria;c__Cyanobacteriia;o__Cyanobacteriales;f__Phormidiaceae;g__Lyngbya;s__	ANI/Placement	topological placement and ANI have congruent species assignments	GCF_000478195.2, s__Lyngbya aestuarii, 95.0, 92.67, 0.86; GCF_000972705.2, s__Lyngbya robusta, 95.0, 84.05, 0.65
GCA_000169335.1	99.7817	0.218341	5880532	5.8934e+06	0.366935	0.0252735	5700	0.856153	163	d__Bacteria;p__Cyanobacteria;c__Cyanobacteriia;o__Cyanobacteriales;f__Microcystaceae;g__Crocosphaera;s__Crocosphaera sp000169335	36076.9	81955	246579	11	163	81955	36076.9	246579	0	'p__Cyanobacteria'	79	458	584	['PF12344']	['PF03602', 'PF01747', 'PF02548', 'PF08855', 'PF01509', 'PF00298', 'PF09323', 'TIGR01521', 'PF08847', 'TIGR00365', 'TIGR00096', 'TIGR00546', 'TIGR00544', 'TIGR00543', 'PF01967', 'TIGR00409', 'PF00091', 'PF01195', 'PF11317', 'PF00013', 'PF10150', 'PF01220', 'PF09261', 'TIGR01934', 'PF00742', 'PF00411', 'PF00213', 'PF02096', 'PF00189', 'PF00831', 'PF07991', 'PF11460', 'PF02410', 'TIGR00977', 'PF010…	['PF05491']	[]	[]	[]	1	582	1	0	0	0	d__Bacteria;p__Cyanobacteria;c__Cyanobacteriia;o__Cyanobacteriales;f__Microcystaceae;g__Crocosphaera;s__Crocosphaera sp000169335	GCF_000169335.1	950	d__Bacteria;p__Cyanobacteria;c__Cyanobacteriia;o__Cyanobacteriales;f__Microcystaceae;g__Crocosphaera;s__Crocosphaera sp000169335	1000	99	GCF_000169335.1	d__Bacteria;p__Cyanobacteria;c__Cyanobacteriia;o__Cyanobacteriales;f__Microcystaceae;g__Crocosphaera;s__Crocosphaera sp000169335	100.0	0.99	d__Bacteria;p__Cyanobacteria;c__Cyanobacteriia;o__Cyanobacteriales;f__Microcystaceae;g__Crocosphaera;s__	ANI/Placement	topological placement and ANI have congruent species assignments	GCF_002172675.1, s__Crocosphaera sp002172675, 95.0, 88.93, 0.75; GCF_003013815.1, s__Crocosphaera sp003013815, 95.0, 87.24, 0.73; GCF_000017845.1, s__Crocosphaera sp000017845, 95.0, 86.77, 0.72; GCF_000167195.1, s__Crocosphaera watsonii, 95.0, 81.42, 0.5
GCA_000175835.1	99.8519	0	3879030	3.88479e+06	0.402344	0.0188633	3515	0.862948	93	d__Bacteria;p__Cyanobacteria;c__Cyanobacteriia;o__Cyanobacteriales;f__Nostocaceae;g__Raphidiopsis;s__Raphidiopsis raciborskii	41709.8	91518	259538	11	93	91518	41710	259538	16	'p__Cyanobacteria'	82	450	579	['PF13840', 'PF00825']	['PF03602', 'PF01747', 'PF02548', 'PF08855', 'PF01509', 'PF00298', 'PF09323', 'TIGR01521', 'TIGR01173', 'TIGR00096', 'TIGR00546', 'TIGR00544', 'TIGR00543', 'PF01967', 'TIGR00409', 'PF00091', 'PF11317', 'PF00013', 'PF04613', 'PF01220', 'PF09261', 'TIGR01934', 'PF00742', 'PF00411', 'PF00213', 'PF02096', 'PF00189', 'PF07991', 'TIGR03943', 'PF11460', 'PF02410', 'TIGR00977', 'PF01043', 'PF10128', 'PF0…	[]	[]	[]	[]	2	577	0	0	0	0	d__Bacteria;p__Cyanobacteria;c__Cyanobacteriia;o__Cyanobacteriales;f__Nostocaceae;g__Raphidiopsis;s__Raphidiopsis raciborskii	GCF_001676585.1	9561	d__Bacteria;p__Cyanobacteria;c__Cyanobacteriia;o__Cyanobacteriales;f__Nostocaceae;g__Raphidiopsis;s__Raphidiopsis raciborskii	9997	10	GCF_001676585.1	d__Bacteria;p__Cyanobacteria;c__Cyanobacteriia;o__Cyanobacteriales;f__Nostocaceae;g__Raphidiopsis;s__Raphidiopsis raciborskii	99.97	1.0	d__Bacteria;p__Cyanobacteria;c__Cyanobacteriia;o__Cyanobacteriales;f__Nostocaceae;g__Raphidiopsis;s__	ANI/Placement	topological placement and ANI have congruent species assignments	GCF_002368135.1, s__Raphidiopsis curvata, 95.61, 95.61, 0.84; GCF_000175855.1, s__Raphidiopsis brookii, 95.0, 93.18, 0.82
GCA_000175855.1	99.3704	0	3186511	3.2067e+06	0.400568	0.032077	3088	0.872358	47	d__Bacteria;p__Cyanobacteria;c__Cyanobacteriia;o__Cyanobacteriales;f__Nostocaceae;g__Raphidiopsis;s__Raphidiopsis brookii	67798.1	127752	526794	11	47	127752	67798.1	526794	2	'p__Cyanobacteria'	82	450	579	['PF13840', 'PF11267', 'PF10716', 'PF02632']	['PF03602', 'PF01747', 'PF02548', 'PF08855', 'PF01509', 'PF00298', 'PF09323', 'TIGR01521', 'TIGR01173', 'TIGR00096', 'TIGR00546', 'TIGR00544', 'TIGR00543', 'PF01967', 'TIGR00409', 'PF00091', 'PF11317', 'PF00013', 'PF04613', 'PF01220', 'PF09261', 'TIGR01934', 'PF00742', 'PF00411', 'PF00213', 'PF02096', 'PF00189', 'PF07991', 'TIGR03943', 'PF11460', 'PF02410', 'TIGR00977', 'PF01043', 'PF10128', 'PF0…	[]	[]	[]	[]	4	575	0	0	0	0	d__Bacteria;p__Cyanobacteria;c__Cyanobacteriia;o__Cyanobacteriales;f__Nostocaceae;g__Raphidiopsis;s__Raphidiopsis brookii	GCF_000175855.1	950	d__Bacteria;p__Cyanobacteria;c__Cyanobacteriia;o__Cyanobacteriales;f__Nostocaceae;g__Raphidiopsis;s__Raphidiopsis brookii	1000	10	GCF_000175855.1	d__Bacteria;p__Cyanobacteria;c__Cyanobacteriia;o__Cyanobacteriales;f__Nostocaceae;g__Raphidiopsis;s__Raphidiopsis brookii	100.0	1.0	d__Bacteria;p__Cyanobacteria;c__Cyanobacteriia;o__Cyanobacteriales;f__Nostocaceae;g__Raphidiopsis;s__	ANI/Placement	topological placement and ANI have congruent species assignments	GCF_002368135.1, s__Raphidiopsis curvata, 95.61, 93.44, 0.85; GCF_001676585.1, s__Raphidiopsis raciborskii, 95.61, 93.13, 0.84
GCA_000179235.2	100	0.543478	2789647	2789647	0.640596	0	3071	0.899889	1	d__Bacteria;p__Cyanobacteria;c__Cyanobacteriia;o__Synechococcales;f__Cyanobiaceae;g__Vulcanococcus;s__Vulcanococcus sp000179235	2789626	2789626	2789626	11	1	2789647	2789647	2789647	21	'p__Cyanobacteria'	129	368	472	[]	['PF03602', 'PF01747', 'PF02548', 'PF08855', 'PF01509', 'PF00298', 'TIGR00365', 'PF02403', 'TIGR00096', 'TIGR00546', 'TIGR01079', 'TIGR01156', 'TIGR00409', 'PF00091', 'PF01195', 'PF11317', 'TIGR01934', 'PF00742', 'PF00411', 'PF00213', 'PF02096', 'PF00189', 'PF00831', 'PF07991', 'PF11460', 'PF02410', 'PF01043', 'PF10128', 'PF00709', 'PF01281', 'TIGR02023', 'TIGR02028', 'PF00834', 'PF11016', 'TIGR0…	['PF08501', 'TIGR01391']	[]	[]	[]	0	470	2	0	0	0	d__Bacteria;p__Cyanobacteria;c__Cyanobacteriia;o__Synechococcales;f__Cyanobiaceae;g__Vulcanococcus;s__Vulcanococcus sp000179235	GCF_000179235.1	950	d__Bacteria;p__Cyanobacteria;c__Cyanobacteriia;o__Synechococcales;f__Cyanobiaceae;g__Vulcanococcus;s__Vulcanococcus sp000179235	9997	10	GCF_000179235.1	d__Bacteria;p__Cyanobacteria;c__Cyanobacteriia;o__Synechococcales;f__Cyanobiaceae;g__Vulcanococcus;s__Vulcanococcus sp000179235	99.97	1.0	d__Bacteria;p__Cyanobacteria;c__Cyanobacteriia;o__Synechococcales;f__Cyanobiaceae;g__Vulcanococcus;s__	ANI/Placement	topological placement and ANI have congruent species assignments	GCF_002252705.1, s__Vulcanococcus limneticus, 95.0, 81.97, 0.58; GCF_000179255.1, s__Vulcanococcus sp000179255, 95.0, 81.53, 0.62
GCA_000179255.1	99.1848	0.271739	2427308	2.44726e+06	0.629675	0.0490534	2729	0.908188	78	d__Bacteria;p__Cyanobacteria;c__Cyanobacteriia;o__Synechococcales;f__Cyanobiaceae;g__Vulcanococcus;s__Vulcanococcus sp000179255	31119.3	63410	165794	11	78	63410	31119.3	165794	0	'p__Cyanobacteria'	129	368	472	['PF00284', 'TIGR00109', 'PF02817']	['PF03602', 'PF01747', 'PF02548', 'PF08855', 'PF01509', 'PF00298', 'TIGR00365', 'PF02403', 'TIGR00096', 'TIGR00546', 'TIGR01079', 'TIGR01156', 'TIGR00409', 'PF00091', 'PF01195', 'PF11317', 'TIGR01934', 'PF00742', 'PF00411', 'PF00213', 'PF02096', 'PF00189', 'PF00831', 'PF07991', 'PF11460', 'PF02410', 'PF01043', 'PF10128', 'PF00709', 'PF01281', 'TIGR02023', 'TIGR02028', 'PF00834', 'PF11016', 'TIGR0…	['TIGR01391']	[]	[]	[]	3	468	1	0	0	0	d__Bacteria;p__Cyanobacteria;c__Cyanobacteriia;o__Synechococcales;f__Cyanobiaceae;g__Vulcanococcus;s__Vulcanococcus sp000179255	GCF_000179255.1	950	d__Bacteria;p__Cyanobacteria;c__Cyanobacteriia;o__Synechococcales;f__Cyanobiaceae;g__Vulcanococcus;s__Vulcanococcus sp000179255	1000	99	GCF_000179255.1	d__Bacteria;p__Cyanobacteria;c__Cyanobacteriia;o__Synechococcales;f__Cyanobiaceae;g__Vulcanococcus;s__Vulcanococcus sp000179255	100.0	0.99	d__Bacteria;p__Cyanobacteria;c__Cyanobacteriia;o__Synechococcales;f__Cyanobiaceae;g__Vulcanococcus;s__	ANI/Placement	topological placement and ANI have congruent species assignments	GCF_000179235.1, s__Vulcanococcus sp000179235, 95.0, 81.53, 0.59; GCF_002252705.1, s__Vulcanococcus limneticus, 95.0, 80.2, 0.56
GCA_000195975.1	99.4565	0	2434428	2.44773e+06	0.594126	0	2719	0.902864	1	d__Bacteria;p__Cyanobacteria;c__Cyanobacteriia;o__Synechococcales;f__Cyanobiaceae;g__Synechococcus_C;s__Synechococcus_C sp000195975	2434428	2434428	2434428	11	1	2434428	2434428	2434428	0	'p__Cyanobacteria'	129	368	472	['PF11623', 'PF13603']	['PF03602', 'PF01747', 'PF02548', 'PF08855', 'PF01509', 'PF00298', 'TIGR00364', 'TIGR01173', 'TIGR00096', 'TIGR00546', 'TIGR01156', 'TIGR00409', 'PF00091', 'PF01195', 'PF11317', 'TIGR01934', 'PF00742', 'PF00411', 'PF00213', 'PF02096', 'PF00189', 'PF00831', 'PF07991', 'PF11460', 'PF02410', 'PF01043', 'PF10128', 'PF00709', 'PF01281', 'TIGR02023', 'TIGR02028', 'PF00834', 'TIGR00392', 'TIGR00152', 'T…	[]	[]	[]	[]	2	470	0	0	0	0	d__Bacteria;p__Cyanobacteria;c__Cyanobacteriia;o__Synechococcales;f__Cyanobiaceae;g__Synechococcus_C;s__Synechococcus_C sp000195975	GCF_000195975.1	950	d__Bacteria;p__Cyanobacteria;c__Cyanobacteriia;o__Synechococcales;f__Cyanobiaceae;g__Synechococcus_C;s__Synechococcus_C sp000195975	1000	10	GCF_000195975.1	d__Bacteria;p__Cyanobacteria;c__Cyanobacteriia;o__Synechococcales;f__Cyanobiaceae;g__Synechococcus_C;s__Synechococcus_C sp000195975	100.0	1.0	d__Bacteria;p__Cyanobacteria;c__Cyanobacteriia;o__Synechococcales;f__Cyanobiaceae;g__Synechococcus_C;s__	ANI/Placement	topological placement and ANI have congruent species assignments	GCA_003211535.1, s__Synechococcus_C sp003211535, 95.0, 84.73, 0.81; GCA_002724845.1, s__Synechococcus_C sp002724845, 95.0, 81.05, 0.66; GCA_002170825.1, s__Synechococcus_C sp002170825, 95.0, 80.8, 0.63; GCF_000012625.1, s__Synechococcus_C sp000012625, 95.0, 80.76, 0.52; GCF_000737575.1, s__Synechococcus_C sp000737575, 95.0, 80.74, 0.57; GCF_000161795.2, s__Synechococcus_C sp000161795, 95.0, 80.61…
GCA_000196515.1	98.8889	0	5486145	5.54779e+06	0.383737	0.0319521	6570	0.676996	3	d__Bacteria;p__Cyanobacteria;c__Cyanobacteriia;o__Cyanobacteriales;f__Nostocaceae;g__Trichormus_B;s__Trichormus_B azollae	1828715	5354700	5354700	11	3	5354700	1828715	5354700	0	'p__Cyanobacteria'	82	450	579	['TIGR00608', 'PF01039', 'PF06463', 'TIGR00020', 'PF02021']	['PF03602', 'PF01747', 'PF02548', 'PF08855', 'PF01509', 'PF00298', 'PF09323', 'TIGR01521', 'PF08847', 'TIGR00365', 'TIGR00096', 'TIGR00546', 'TIGR00544', 'TIGR00543', 'PF01967', 'TIGR00409', 'PF00091', 'PF01195', 'PF11317', 'PF00013', 'PF01220', 'PF09261', 'TIGR01934', 'PF00742', 'PF00411', 'PF00213', 'PF02096', 'PF00189', 'PF00831', 'PF07991', 'TIGR03943', 'PF11460', 'PF02410', 'TIGR00977', 'PF0…	[]	[]	[]	[]	5	574	0	0	0	0	d__Bacteria;p__Cyanobacteria;c__Cyanobacteriia;o__Cyanobacteriales;f__Nostocaceae;g__Trichormus_B;s__Trichormus_B azollae	GCF_000196515.1	950	d__Bacteria;p__Cyanobacteria;c__Cyanobacteriia;o__Cyanobacteriales;f__Nostocaceae;g__Trichormus_B;s__Trichormus_B azollae	1000	10	GCF_000196515.1	d__Bacteria;p__Cyanobacteria;c__Cyanobacteriia;o__Cyanobacteriales;f__Nostocaceae;g__Trichormus_B;s__Trichormus_B azollae	100.0	1.0	d__Bacteria;p__Cyanobacteria;c__Cyanobacteriia;o__Cyanobacteriales;f__Nostocaceae;g__;s__	ANI/Placement	topological placement and ANI have congruent species assignments	N/A
GCA_000204075.1	99.3333	0	7105752	7.15344e+06	0.414097	0.0264799	5927	0.826084	5	d__Bacteria;p__Cyanobacteria;c__Cyanobacteriia;o__Cyanobacteriales;f__Nostocaceae;g__Trichormus;s__Trichormus variabilis	1.42115e+06	6365727	6365727	11	5	6365727	1.42115e+06	6365727	0	'p__Cyanobacteria'	82	450	579	['PF01039', 'TIGR01510', 'PF13603']	['TIGR00132', 'PF03602', 'PF01747', 'PF00670', 'PF08478', 'PF08855', 'PF01509', 'PF00298', 'PF09323', 'PF00562', 'TIGR01521', 'PF08847', 'TIGR01173', 'TIGR00096', 'PF12095', 'TIGR01079', 'PF01967', 'PF02548', 'TIGR00409', 'PF00091', 'PF11317', 'TIGR01479', 'PF00013', 'PF10150', 'TIGR00933', 'PF02938', 'PF12452', 'PF09261', 'TIGR01934', 'PF00742', 'PF00411', 'PF00213', 'PF02096', 'PF00189', 'PF079…	[]	[]	[]	[]	3	576	0	0	0	0	d__Bacteria;p__Cyanobacteria;c__Cyanobacteriia;o__Cyanobacteriales;f__Nostocaceae;g__Trichormus;s__Trichormus variabilis	GCF_000204075.1	950	d__Bacteria;p__Cyanobacteria;c__Cyanobacteriia;o__Cyanobacteriales;f__Nostocaceae;g__Trichormus;s__Trichormus variabilis	1000	10	GCF_000204075.1	d__Bacteria;p__Cyanobacteria;c__Cyanobacteriia;o__Cyanobacteriales;f__Nostocaceae;g__Trichormus;s__Trichormus variabilis	100.0	1.0	d__Bacteria;p__Cyanobacteria;c__Cyanobacteriia;o__Cyanobacteriales;f__Nostocaceae;g__Trichormus;s__	ANI/Placement	topological placement and ANI have congruent species assignments	GCF_000009705.1, s__Trichormus sp000009705, 95.0, 93.11, 0.77; GCF_001548375.1, s__Trichormus sp001548375, 95.0, 83.27, 0.64; GCF_000316645.1, s__Trichormus sp000316645, 95.0, 80.66, 0.5; GCF_001597745.1, s__Trichormus sp001597745, 95.0, 79.9, 0.55; GCF_002896875.1, s__Trichormus sp002896875, 95.0, 79.78, 0.45
GCA_000210375.1	99.1266	0	6788435	6.84825e+06	0.442737	0	6320	0.805939	18	d__Bacteria;p__Cyanobacteria;c__Cyanobacteriia;o__Cyanobacteriales;f__Phormidiaceae;g__Arthrospira;s__Arthrospira platensis	371826	619347	870292	11	1	6788435	6788435	6788435	95570	'p__Cyanobacteria'	79	458	584	['PF00719', 'PF01379', 'PF00749', 'PF03900', 'PF10415']	['TIGR00132', 'PF03602', 'PF01747', 'PF00670', 'PF08855', 'PF01509', 'PF00298', 'PF09323', 'PF00562', 'TIGR01521', 'PF08847', 'PF10396', 'TIGR01173', 'TIGR00096', 'TIGR01079', 'PF01967', 'PF02548', 'TIGR00409', 'PF00091', 'PF11317', 'TIGR01479', 'PF00013', 'PF04613', 'TIGR00933', 'PF09261', 'TIGR01934', 'PF00742', 'PF00411', 'PF00213', 'PF02096', 'PF00189', 'PF11460', 'PF05690', 'TIGR00977', 'PF1…	[]	[]	[]	[]	5	579	0	0	0	0	d__Bacteria;p__Cyanobacteria;c__Cyanobacteriia;o__Cyanobacteriales;f__Phormidiaceae;g__Arthrospira;s__Arthrospira platensis	GCF_000210375.1	950	d__Bacteria;p__Cyanobacteria;c__Cyanobacteriia;o__Cyanobacteriales;f__Phormidiaceae;g__Arthrospira;s__Arthrospira platensis	9999	98	GCF_000210375.1	d__Bacteria;p__Cyanobacteria;c__Cyanobacteriia;o__Cyanobacteriales;f__Phormidiaceae;g__Arthrospira;s__Arthrospira platensis	99.99	0.98	d__Bacteria;p__Cyanobacteria;c__Cyanobacteriia;o__Cyanobacteriales;f__Phormidiaceae;g__Arthrospira;s__	ANI/Placement	topological placement and ANI have congruent species assignments	GCF_000173555.1, s__Arthrospira maxima, 95.0, 93.94, 0.83
GCA_000214075.2	99.6725	0	6698929	6.72094e+06	0.460354	0.0290178	5544	0.817072	40	d__Bacteria;p__Cyanobacteria;c__Cyanobacteriia;o__Cyanobacteriales;f__Phormidiaceae;g__Microcoleus;s__Microcoleus vaginatus	167473	351362	1077436	11	40	351362	167473	1077436	10	'p__Cyanobacteria'	79	458	584	['TIGR01510', 'TIGR03534']	['PF03602', 'PF01747', 'PF02548', 'PF08855', 'PF01509', 'PF00298', 'PF09323', 'TIGR01521', 'PF08847', 'TIGR01173', 'TIGR00096', 'TIGR00546', 'TIGR00544', 'TIGR00543', 'PF01967', 'TIGR00409', 'PF00091', 'PF01195', 'PF11317', 'PF00013', 'PF01220', 'PF01379', 'PF09261', 'TIGR01934', 'PF00742', 'PF00411', 'PF00213', 'PF02096', 'PF00189', 'PF00831', 'PF07991', 'PF11460', 'PF02410', 'TIGR00977', 'PF010…	[]	[]	[]	[]	2	582	0	0	0	0	d__Bacteria;p__Cyanobacteria;c__Cyanobacteriia;o__Cyanobacteriales;f__Phormidiaceae;g__Microcoleus;s__Microcoleus vaginatus	GCF_000214075.1	950	d__Bacteria;p__Cyanobacteria;c__Cyanobacteriia;o__Cyanobacteriales;f__Phormidiaceae;g__Microcoleus;s__Microcoleus vaginatus	1000	10	GCF_000214075.1	d__Bacteria;p__Cyanobacteria;c__Cyanobacteriia;o__Cyanobacteriales;f__Phormidiaceae;g__Microcoleus;s__Microcoleus vaginatus	100.0	1.0	d__Bacteria;p__Cyanobacteria;c__Cyanobacteriia;o__Cyanobacteriales;f__Phormidiaceae;g__Microcoleus;s__	ANI/Placement	topological placement and ANI have congruent species assignments	GCF_000317475.1, s__Microcoleus nigroviridis, 95.0, 93.09, 0.84; GCF_003003725.1, s__Microcoleus sp003003725, 95.0, 87.07, 0.73; GCA_003542015.1, s__Microcoleus sp003542015, 95.0, 84.8, 0.75; GCF_002412335.2, s__Microcoleus bourrellyi, 95.0, 83.81, 0.74
GCA_000218705.1	95.9239	0.271739	1569623	1.63632e+06	0.298466	0	1992	0.868003	36	d__Bacteria;p__Cyanobacteria;c__Cyanobacteriia;o__Synechococcales;f__Cyanobiaceae;g__Prochlorococcus_A;s__Prochlorococcus_A marinus_Q	43503.4	118040	205335	11	1	1569623	1569623	1569623	3500	'p__Cyanobacteria'	129	368	472	['TIGR00096', 'PF03461', 'TIGR00172', 'PF10742', 'PF11282', 'TIGR03139', 'TIGR03596', 'TIGR00634', 'TIGR00658', 'PF08331', 'PF02091', 'PF00253', 'TIGR01125', 'TIGR01133', 'TIGR01082', 'TIGR01087']	['PF03602', 'PF01747', 'PF02548', 'PF08855', 'PF01509', 'PF00298', 'TIGR01173', 'TIGR00546', 'TIGR00544', 'TIGR01156', 'TIGR00409', 'PF11317', 'TIGR01934', 'PF00742', 'PF00411', 'PF00213', 'PF02096', 'PF00189', 'PF07991', 'PF11460', 'PF05690', 'PF01043', 'PF10128', 'PF00709', 'PF01281', 'TIGR02023', 'TIGR02028', 'PF00834', 'PF11016', 'TIGR00152', 'TIGR00154', 'TIGR00159', 'TIGR01090', 'PF00181', …	['TIGR00233']	[]	[]	[]	16	455	1	0	0	0	d__Bacteria;p__Cyanobacteria;c__Cyanobacteriia;o__Synechococcales;f__Cyanobiaceae;g__Prochlorococcus_A;s__Prochlorococcus_A marinus_Q	GCA_000218705.1	950	d__Bacteria;p__Cyanobacteria;c__Cyanobacteriia;o__Synechococcales;f__Cyanobiaceae;g__Prochlorococcus_A;s__Prochlorococcus_A marinus_Q	1000	10	GCA_000218705.1	d__Bacteria;p__Cyanobacteria;c__Cyanobacteriia;o__Synechococcales;f__Cyanobiaceae;g__Prochlorococcus_A;s__Prochlorococcus_A marinus_Q	100.0	1.0	d__Bacteria;p__Cyanobacteria;c__Cyanobacteriia;o__Synechococcales;f__Cyanobiaceae;g__Prochlorococcus_A;s__	ANI/Placement	topological placement and ANI have congruent species assignments	GCA_000291825.1, s__Prochlorococcus_A sp000291825, 95.0, 79.57, 0.55; GCA_000218745.1, s__Prochlorococcus_A marinus_T, 95.0, 79.23, 0.54; GCA_003211115.1, s__Prochlorococcus_A sp003211115, 95.0, 78.36, 0.39; GCF_002025975.1, s__Prochlorococcus_A sp002025975, 95.0, 78.35, 0.35; GCF_002026145.1, s__Prochlorococcus_A sp002026145, 95.0, 78.16, 0.32; GCA_003209585.1, s__Prochlorococcus_A sp003209585, …
GCA_000218745.1	94.5652	0.543478	1484494	1.56981e+06	0.303665	0	1763	0.886931	28	d__Bacteria;p__Cyanobacteria;c__Cyanobacteriia;o__Synechococcales;f__Cyanobiaceae;g__Prochlorococcus_A;s__Prochlorococcus_A marinus_T	52921.2	118650	224989	11	1	1484494	1484494	1484494	2700	'p__Cyanobacteria'	129	368	472	['TIGR00096', 'TIGR00152', 'TIGR01090', 'PF10742', 'TIGR00611', 'PF02632', 'TIGR01350', 'PF12600', 'TIGR00634', 'TIGR00326', 'PF02817', 'TIGR00658', 'PF02787', 'PF02091', 'TIGR02352', 'TIGR00191', 'TIGR01125', 'PF13603', 'TIGR01133', 'PF11210']	['PF03602', 'PF01747', 'PF02548', 'PF08855', 'PF01509', 'PF00298', 'TIGR01173', 'TIGR00546', 'TIGR00544', 'TIGR01156', 'TIGR00409', 'PF11317', 'TIGR01934', 'PF00742', 'PF00411', 'PF00213', 'PF02096', 'PF00189', 'PF07991', 'PF11460', 'PF05690', 'PF01043', 'PF10128', 'PF00709', 'PF01281', 'TIGR02023', 'TIGR02028', 'PF00834', 'PF11016', 'TIGR00154', 'TIGR00159', 'PF00181', 'PF00312', 'TIGR01162', 'T…	['PF02739', 'PF00825', 'PF01195']	[]	[]	[]	20	449	3	0	0	0	d__Bacteria;p__Cyanobacteria;c__Cyanobacteriia;o__Synechococcales;f__Cyanobiaceae;g__Prochlorococcus_A;s__Prochlorococcus_A marinus_T	GCA_000218745.1	950	d__Bacteria;p__Cyanobacteria;c__Cyanobacteriia;o__Synechococcales;f__Cyanobiaceae;g__Prochlorococcus_A;s__Prochlorococcus_A marinus_T	1000	10	GCA_000218745.1	d__Bacteria;p__Cyanobacteria;c__Cyanobacteriia;o__Synechococcales;f__Cyanobiaceae;g__Prochlorococcus_A;s__Prochlorococcus_A marinus_T	100.0	1.0	d__Bacteria;p__Cyanobacteria;c__Cyanobacteriia;o__Synechococcales;f__Cyanobiaceae;g__Prochlorococcus_A;s__	ANI/Placement	topological placement and ANI have congruent species assignments	GCA_000291825.1, s__Prochlorococcus_A sp000291825, 95.0, 93.43, 0.95; GCA_000218705.1, s__Prochlorococcus_A marinus_Q, 95.0, 79.23, 0.54; GCA_003212195.1, s__Prochlorococcus_A sp003212195, 95.0, 78.39, 0.33; GCF_002025975.1, s__Prochlorococcus_A sp002025975, 95.0, 78.18, 0.33; GCA_003212535.1, s__Prochlorococcus_A sp003212535, 95.0, 78.15, 0.35; GCA_003280575.1, s__Prochlorococcus_A sp003280575, …
GCA_000230675.2	99.1848	0	2694843	2.71699e+06	0.540945	0.0652068	2998	0.89048	16	d__Bacteria;p__Cyanobacteria;c__Cyanobacteriia;o__Synechococcales;f__Cyanobiaceae;g__Synechococcus_C;s__Synechococcus_C sp000230675	168428	347852	1259206	11	16	347852	168428	1259206	0	'p__Cyanobacteria'	129	368	472	['PF02531', 'PF01649', 'PF13603']	['PF03602', 'PF01747', 'PF02548', 'PF08855', 'PF01509', 'PF00298', 'TIGR00364', 'TIGR01173', 'TIGR00096', 'TIGR00546', 'TIGR01156', 'TIGR00409', 'PF00091', 'PF01195', 'PF11317', 'TIGR01934', 'PF00742', 'PF00411', 'PF00213', 'PF02096', 'PF00189', 'PF00831', 'PF07991', 'PF11460', 'PF02410', 'PF01043', 'PF10128', 'PF00709', 'PF01281', 'TIGR02023', 'TIGR02028', 'PF00834', 'PF11016', 'TIGR00152', 'TIG…	[]	[]	[]	[]	3	469	0	0	0	0	d__Bacteria;p__Cyanobacteria;c__Cyanobacteriia;o__Synechococcales;f__Cyanobiaceae;g__Synechococcus_C;s__Synechococcus_C sp000230675	GCF_000230675.1	950	d__Bacteria;p__Cyanobacteria;c__Cyanobacteriia;o__Synechococcales;f__Cyanobiaceae;g__Synechococcus_C;s__Synechococcus_C sp000230675	1000	10	GCF_000230675.1	d__Bacteria;p__Cyanobacteria;c__Cyanobacteriia;o__Synechococcales;f__Cyanobiaceae;g__Synechococcus_C;s__Synechococcus_C sp000230675	100.0	1.0	d__Bacteria;p__Cyanobacteria;c__Cyanobacteriia;o__Synechococcales;f__Cyanobiaceae;g__Synechococcus_C;s__	ANI/Placement	topological placement and ANI have congruent species assignments	GCA_002500205.1, s__Synechococcus_C sp002500205, 95.0, 88.15, 0.94; GCA_003208775.1, s__Synechococcus_C sp003208775, 95.0, 87.47, 0.81; GCF_000014585.1, s__Synechococcus_C sp000014585, 95.0, 86.78, 0.77; GCF_001040845.1, s__Synechococcus_C sp001040845, 95.0, 86.71, 0.75; GCA_003210315.1, s__Synechococcus_C sp003210315, 95.0, 86.5, 0.81; GCA_003210555.1, s__Synechococcus_C sp003210555, 95.0, 86.33…
GCA_000231365.2	99.759	0	5380000	5.393e+06	0.410486	0.00924576	4643	0.793686	34	d__Bacteria;p__Cyanobacteria;c__Cyanobacteriia;o__Cyanobacteriales;f__Nostocaceae;g__Fischerella;s__Fischerella thermalis	158235	392142	603159	11	34	392142	158235	603159	3	'p__Cyanobacteria'	65	415	520	['PF01039']	['PF03602', 'PF01747', 'PF02548', 'PF08855', 'PF01509', 'PF00298', 'TIGR01521', 'PF08847', 'TIGR01173', 'TIGR00096', 'TIGR00544', 'TIGR00543', 'PF01967', 'PF00091', 'PF11317', 'PF10150', 'TIGR00933', 'PF09261', 'TIGR01934', 'PF00742', 'PF00411', 'PF02096', 'PF00189', 'PF02410', 'TIGR00977', 'PF01043', 'PF10128', 'PF01281', 'TIGR02023', 'TIGR02028', 'PF02341', 'PF00834', 'PF06298', 'TIGR00152', 'T…	[]	[]	[]	[]	1	519	0	0	0	0	d__Bacteria;p__Cyanobacteria;c__Cyanobacteriia;o__Cyanobacteriales;f__Nostocaceae;g__Fischerella;s__Fischerella thermalis	GCF_000317225.1	950	d__Bacteria;p__Cyanobacteria;c__Cyanobacteriia;o__Cyanobacteriales;f__Nostocaceae;g__Fischerella;s__Fischerella thermalis	9974	97	GCF_000317225.1	d__Bacteria;p__Cyanobacteria;c__Cyanobacteriia;o__Cyanobacteriales;f__Nostocaceae;g__Fischerella;s__Fischerella thermalis	99.74	0.97	d__Bacteria;p__Cyanobacteria;c__Cyanobacteriia;o__Cyanobacteriales;f__Nostocaceae;g__Fischerella;s__	ANI/Placement	topological placement and ANI have congruent species assignments	GCF_000317205.1, s__Fischerella muscicola_B, 95.0, 93.25, 0.88; GCF_000317245.1, s__Fischerella muscicola_A, 95.0, 86.09, 0.78; GCF_002368315.1, s__Fischerella sp002368315, 95.0, 85.73, 0.78; GCF_000447295.1, s__Fischerella sp000447295, 95.0, 85.39, 0.79; GCF_001990805.1, s__Fischerella laminosus, 95.0, 84.81, 0.73; GCF_000517105.1, s__Fischerella sp000517105, 95.0, 81.12, 0.71
GCA_000238775.2	99.2925	3.93082	7875477	7.9316e+06	0.471181	0.0268895	7735	0.842434	511	d__Bacteria;p__Cyanobacteria;c__Cyanobacteriia;o__Thermosynechococcales;f__Thermosynechococcaceae;g__Acaryochloris;s__Acaryochloris sp000238775	15411.9	37625	137522	11	511	37625	15411.9	137522	12	'p__Cyanobacteria'	89	424	544	['TIGR00595', 'PF01386', 'PF12600']	['PF03602', 'PF01747', 'PF02548', 'PF08855', 'PF01509', 'PF00298', 'PF09323', 'PF00562', 'PF13932', 'PF08847', 'TIGR00365', 'TIGR00096', 'TIGR00546', 'TIGR00544', 'TIGR00543', 'PF01967', 'TIGR00409', 'PF00091', 'PF11317', 'PF00013', 'PF10150', 'TIGR00933', 'PF09261', 'TIGR01934', 'PF00742', 'PF00411', 'PF00213', 'PF02096', 'PF00189', 'PF00831', 'PF07991', 'PF02410', 'TIGR00977', 'PF01043', 'PF101…	['TIGR00608', 'PF00284', 'TIGR01974', 'PF00204', 'PF02844', 'PF03320', 'TIGR00873', 'PF10674', 'TIGR02352', 'PF01071', 'TIGR00050']	[]	[]	['PF11068', 'TIGR02012']	3	528	11	0	0	2	d__Bacteria;p__Cyanobacteria;c__Cyanobacteriia;o__Thermosynechococcales;f__Thermosynechococcaceae;g__Acaryochloris;s__Acaryochloris sp000238775	GCF_000238775.1	950	d__Bacteria;p__Cyanobacteria;c__Cyanobacteriia;o__Thermosynechococcales;f__Thermosynechococcaceae;g__Acaryochloris;s__Acaryochloris sp000238775	1000	99	GCF_000238775.1	d__Bacteria;p__Cyanobacteria;c__Cyanobacteriia;o__Thermosynechococcales;f__Thermosynechococcaceae;g__Acaryochloris;s__Acaryochloris sp000238775	100.0	0.99	d__Bacteria;p__Cyanobacteria;c__Cyanobacteriia;o__Thermosynechococcales;f__Thermosynechococcaceae;g__Acaryochloris;s__	ANI/Placement	topological placement and ANI have congruent species assignments	GCF_000018105.1, s__Acaryochloris marina, 95.0, 93.61, 0.79
GCA_000252425.1	98.1805	2.69287	7519305	7.65865e+06	0.415168	0.0306104	8883	0.73355	3261	d__Bacteria;p__Cyanobacteria;c__Cyanobacteriia;o__Cyanobacteriales;f__Prochloraceae;g__Prochloron;s__Prochloron didemni	2305.72	10542	84370	11	3261	10542	2305.83	84370	342	'p__Cyanobacteria'	79	458	584	['TIGR00409', 'PF13840', 'TIGR03550', 'TIGR03551', 'PF08844', 'TIGR03042', 'TIGR00444', 'PF13603', 'TIGR00423', 'PF12058']	['PF03602', 'PF01747', 'PF02548', 'PF08855', 'PF01509', 'PF00298', 'PF09323', 'PF08847', 'TIGR01173', 'TIGR00096', 'TIGR00546', 'TIGR00544', 'TIGR00543', 'PF01967', 'PF00091', 'PF11317', 'PF00013', 'PF04613', 'PF01220', 'PF09261', 'TIGR01934', 'PF00742', 'PF00411', 'PF00213', 'PF02096', 'PF00189', 'PF00831', 'PF07991', 'PF11460', 'PF02410', 'TIGR00977', 'PF01043', 'PF10128', 'PF00709', 'PF01281',…	['PF13932', 'PF06298', 'PF11016', 'TIGR00365', 'PF00284', 'PF08331', 'TIGR01072', 'PF12159', 'TIGR00442', 'TIGR00044', 'PF01653']	['PF03486']	[]	[]	10	562	11	1	0	0	d__Bacteria;p__Cyanobacteria;c__Cyanobacteriia;o__Cyanobacteriales;f__Prochloraceae;g__Prochloron;s__Prochloron didemni	GCA_000252485.1	950	d__Bacteria;p__Cyanobacteria;c__Cyanobacteriia;o__Cyanobacteriales;f__Prochloraceae;g__Prochloron;s__Prochloron didemni	9787	83	GCA_000252485.1	d__Bacteria;p__Cyanobacteria;c__Cyanobacteriia;o__Cyanobacteriales;f__Prochloraceae;g__Prochloron;s__Prochloron didemni	97.87	0.83	d__Bacteria;p__Cyanobacteria;c__Cyanobacteriia;o__Cyanobacteriales;f__;g__;s__	ANI/Placement	topological placement and ANI have congruent species assignments	N/A
GCA_000252465.1	94.5961	1.81951	5862550	6.19746e+06	0.418811	0.0269791	7377	0.755523	1966	d__Bacteria;p__Cyanobacteria;c__Cyanobacteriia;o__Cyanobacteriales;f__Prochloraceae;g__Prochloron;s__Prochloron didemni	2981.78	6619	40852	11	1964	6619	2985.01	40852	363	'p__Cyanobacteria'	79	458	584	['TIGR00409', 'PF13840', 'TIGR00705', 'PF04839', 'TIGR01087', 'TIGR03550', 'TIGR03551', 'PF08148', 'TIGR01357', 'PF06750', 'PF08844', 'TIGR03042', 'TIGR01694', 'PF01478', 'PF02817', 'TIGR03069', 'TIGR00656', 'PF00478', 'PF07109', 'PF09991', 'PF00889', 'TIGR03534', 'TIGR00531', 'PF06831', 'PF13603', 'TIGR00423', 'TIGR00755', 'PF11909', 'PF12058', 'TIGR02393']	['PF03602', 'PF01747', 'PF02548', 'PF08855', 'PF01509', 'PF00298', 'PF09323', 'PF13932', 'PF08847', 'TIGR01173', 'TIGR00096', 'TIGR00546', 'TIGR00544', 'TIGR00543', 'PF01967', 'PF00091', 'PF11317', 'PF00013', 'PF04613', 'PF01220', 'PF09261', 'TIGR01934', 'PF00742', 'PF00411', 'PF00213', 'PF02096', 'PF00189', 'PF00831', 'PF07991', 'PF11460', 'PF02410', 'TIGR00977', 'PF01043', 'PF10128', 'PF00709',…	['PF06298', 'PF11016', 'TIGR01394', 'PF01597', 'PF00284', 'PF03486', 'TIGR00442', 'PF01653', 'PF01430']	[]	[]	[]	30	545	9	0	0	0	d__Bacteria;p__Cyanobacteria;c__Cyanobacteriia;o__Cyanobacteriales;f__Prochloraceae;g__Prochloron;s__Prochloron didemni	GCA_000252485.1	950	d__Bacteria;p__Cyanobacteria;c__Cyanobacteriia;o__Cyanobacteriales;f__Prochloraceae;g__Prochloron;s__Prochloron didemni	9783	88	GCA_000252485.1	d__Bacteria;p__Cyanobacteria;c__Cyanobacteriia;o__Cyanobacteriales;f__Prochloraceae;g__Prochloron;s__Prochloron didemni	97.83	0.88	d__Bacteria;p__Cyanobacteria;c__Cyanobacteriia;o__Cyanobacteriales;f__;g__;s__	ANI/Placement	topological placement and ANI have congruent species assignments	N/A
GCA_000252485.1	98.1805	0.509461	5686559	5.79194e+06	0.418984	0.0250566	5648	0.776927	690	d__Bacteria;p__Cyanobacteria;c__Cyanobacteriia;o__Cyanobacteriales;f__Prochloraceae;g__Prochloron;s__Prochloron didemni	8241.36	16147	64281	11	690	16147	8241.39	64281	24	'p__Cyanobacteria'	79	458	584	['TIGR00409', 'PF13840', 'TIGR03550', 'TIGR03551', 'PF08844', 'TIGR03042', 'TIGR00444', 'PF13603', 'TIGR00423', 'PF12058']	['PF03602', 'PF01747', 'PF02548', 'PF08855', 'PF01509', 'PF00298', 'PF09323', 'PF13932', 'PF08847', 'TIGR01173', 'TIGR00096', 'TIGR00546', 'TIGR00544', 'TIGR00543', 'PF01967', 'PF00091', 'PF11317', 'PF00013', 'PF04613', 'PF01220', 'PF09261', 'TIGR01934', 'PF00742', 'PF00411', 'PF00213', 'PF02096', 'PF00189', 'PF00831', 'PF07991', 'PF11460', 'PF02410', 'TIGR00977', 'PF01043', 'PF10128', 'PF00709',…	['TIGR01072', 'PF03486', 'PF01653']	[]	[]	[]	10	571	3	0	0	0	d__Bacteria;p__Cyanobacteria;c__Cyanobacteriia;o__Cyanobacteriales;f__Prochloraceae;g__Prochloron;s__Prochloron didemni	GCA_000252485.1	950	d__Bacteria;p__Cyanobacteria;c__Cyanobacteriia;o__Cyanobacteriales;f__Prochloraceae;g__Prochloron;s__Prochloron didemni	1000	98	GCA_000252485.1	d__Bacteria;p__Cyanobacteria;c__Cyanobacteriia;o__Cyanobacteriales;f__Prochloraceae;g__Prochloron;s__Prochloron didemni	100.0	0.98	d__Bacteria;p__Cyanobacteria;c__Cyanobacteriia;o__Cyanobacteriales;f__;g__;s__	ANI/Placement	topological placement and ANI have congruent species assignments	N/A
GCA_000291885.1	76.8445	0.271739	1266767	1.64848e+06	0.304802	0.0330876	1540	0.883237	108	d__Bacteria;p__Cyanobacteria;c__Cyanobacteriia;o__Synechococcales;f__Cyanobiaceae;g__Prochlorococcus_A;s__Prochlorococcus_A marinus_Q	11729.3	50177	127061	11	108	50177	11729.3	127061	0	'p__Cyanobacteria'	129	368	472	['PF03602', 'PF01509', 'TIGR01173', 'TIGR00546', 'TIGR01934', 'PF10128', 'TIGR02028', 'PF00834', 'TIGR01162', 'TIGR00416', 'PF04459', 'TIGR02030', 'TIGR01394', 'PF02681', 'PF10664', 'PF01010', 'PF06071', 'TIGR01770', 'TIGR00173', 'PF10742', 'PF01367', 'PF10726', 'TIGR01980', 'PF01084', 'TIGR02727', 'TIGR01356', 'PF03255', 'TIGR01974', 'TIGR01978', 'PF00828', 'PF00670', 'TIGR01327', 'TIGR00634', '…	['PF01747', 'PF02548', 'PF08855', 'PF00298', 'TIGR00096', 'TIGR00544', 'TIGR01156', 'TIGR00409', 'PF11317', 'PF00742', 'PF00411', 'PF00213', 'PF02096', 'PF00189', 'PF07991', 'PF11460', 'PF05690', 'PF01043', 'PF00709', 'PF01281', 'TIGR02023', 'PF11016', 'TIGR00152', 'TIGR00154', 'TIGR00159', 'TIGR01090', 'PF00181', 'PF00312', 'PF13840', 'PF00121', 'PF02654', 'PF00366', 'PF03840', 'TIGR00707', 'PF0…	['TIGR00595']	[]	[]	[]	95	376	1	0	0	0	d__Bacteria;p__Cyanobacteria;c__Cyanobacteriia;o__Synechococcales;f__Cyanobiaceae;g__Prochlorococcus_A;s__Prochlorococcus_A marinus_Q	GCA_000218705.1	950	d__Bacteria;p__Cyanobacteria;c__Cyanobacteriia;o__Synechococcales;f__Cyanobiaceae;g__Prochlorococcus_A;s__Prochlorococcus_A marinus_Q	9608	88	GCA_000218705.1	d__Bacteria;p__Cyanobacteria;c__Cyanobacteriia;o__Synechococcales;f__Cyanobiaceae;g__Prochlorococcus_A;s__Prochlorococcus_A marinus_Q	96.08	0.88	d__Bacteria;p__Cyanobacteria;c__Cyanobacteriia;o__Synechococcales;f__Cyanobiaceae;g__Prochlorococcus_A;s__	ANI/Placement	topological placement and ANI have congruent species assignments	GCA_000291825.1, s__Prochlorococcus_A sp000291825, 95.0, 79.2, 0.41; GCA_000218745.1, s__Prochlorococcus_A marinus_T, 95.0, 78.96, 0.45; GCF_002025975.1, s__Prochlorococcus_A sp002025975, 95.0, 78.44, 0.21; GCF_002026005.1, s__Prochlorococcus_A sp002026005, 95.0, 78.23, 0.21; GCA_003214295.1, s__Prochlorococcus_A sp003214295, 95.0, 78.23, 0.25; GCA_003281405.1, s__Prochlorococcus_A sp003281405, 9…
GCA_000297435.1	99.6711	0.146199	4693747	4.70924e+06	0.427828	0.0327783	4574	0.817452	449	d__Bacteria;p__Cyanobacteria;c__Cyanobacteriia;o__Cyanobacteriales;f__Microcystaceae;g__Microcystis;s__Microcystis sp000297435	10453.8	23234	73081	11	449	23234	10453.8	73081	1	'p__Cyanobacteria'	79	456	582	['PF10555', 'PF02575']	['PF03602', 'PF01747', 'PF02548', 'PF08855', 'PF01509', 'PF00298', 'PF09323', 'PF13932', 'PF08847', 'TIGR00365', 'TIGR00096', 'TIGR00546', 'TIGR00544', 'TIGR00543', 'PF01967', 'TIGR00409', 'PF00091', 'PF11317', 'PF00013', 'PF04613', 'TIGR00933', 'PF09261', 'TIGR01934', 'PF00742', 'PF00411', 'PF00213', 'PF02096', 'PF00189', 'PF07991', 'TIGR03943', 'PF11460', 'PF02410', 'TIGR00977', 'PF01043', 'PF0…	['PF13840', 'PF03703']	[]	[]	[]	2	578	2	0	0	0	d__Bacteria;p__Cyanobacteria;c__Cyanobacteriia;o__Cyanobacteriales;f__Microcystaceae;g__Microcystis;s__Microcystis sp000297435	GCF_000297435.1	950	d__Bacteria;p__Cyanobacteria;c__Cyanobacteriia;o__Cyanobacteriales;f__Microcystaceae;g__Microcystis;s__Microcystis sp000297435	1000	99	GCF_000297435.1	d__Bacteria;p__Cyanobacteria;c__Cyanobacteriia;o__Cyanobacteriales;f__Microcystaceae;g__Microcystis;s__Microcystis sp000297435	100.0	0.99	d__Bacteria;p__Cyanobacteria;c__Cyanobacteriia;o__Cyanobacteriales;f__Microcystaceae;g__Microcystis;s__	ANI/Placement	topological placement and ANI have congruent species assignments	GCF_000981785.2, s__Microcystis aeruginosa_C, 95.0, 95.0, 0.78; GCA_002282955.1, s__Microcystis wesenbergii, 95.0, 94.7, 0.78; GCF_000010625.1, s__Microcystis aeruginosa_B, 95.16, 94.63, 0.85; GCA_001264245.1, s__Microcystis panniformis, 95.16, 94.45, 0.86; GCF_002095975.1, s__Microcystis aeruginosa_A, 95.0, 93.96, 0.81; GCA_002282935.1, s__Microcystis sp002282935, 95.0, 93.94, 0.75
GCA_000307995.2	99.6711	0.292398	4994942	5.01143e+06	0.425359	0.02955	4734	0.793965	438	d__Bacteria;p__Cyanobacteria;c__Cyanobacteriia;o__Cyanobacteriales;f__Microcystaceae;g__Microcystis;s__Microcystis aeruginosa_A	11304.2	24301	87129	11	132	130605	37840.5	334624	43712	'p__Cyanobacteria'	79	456	582	['PF01747', 'PF14306', 'PF10555']	['PF03602', 'PF02548', 'PF08855', 'PF01509', 'PF00298', 'PF09323', 'PF13932', 'PF08847', 'TIGR00365', 'TIGR00096', 'TIGR00546', 'TIGR00544', 'TIGR00543', 'PF01967', 'TIGR00409', 'PF00091', 'PF11317', 'PF00013', 'PF04613', 'TIGR00933', 'PF09261', 'TIGR01934', 'PF00742', 'PF00411', 'PF00213', 'PF02096', 'PF00189', 'PF07991', 'TIGR03943', 'PF11460', 'PF02410', 'TIGR00977', 'PF01043', 'PF02468', 'PF1…	['PF13840', 'PF02824']	[]	[]	[]	3	577	2	0	0	0	d__Bacteria;p__Cyanobacteria;c__Cyanobacteriia;o__Cyanobacteriales;f__Microcystaceae;g__Microcystis;s__Microcystis aeruginosa_A	GCF_002095975.1	950	d__Bacteria;p__Cyanobacteria;c__Cyanobacteriia;o__Cyanobacteriales;f__Microcystaceae;g__Microcystis;s__Microcystis aeruginosa_A	9624	85	GCF_002095975.1	d__Bacteria;p__Cyanobacteria;c__Cyanobacteriia;o__Cyanobacteriales;f__Microcystaceae;g__Microcystis;s__Microcystis aeruginosa_A	96.24	0.85	d__Bacteria;p__Cyanobacteria;c__Cyanobacteriia;o__Cyanobacteriales;f__Microcystaceae;g__Microcystis;s__	ANI/Placement	topological placement and ANI have congruent species assignments	GCF_000981785.2, s__Microcystis aeruginosa_C, 95.0, 94.67, 0.81; GCA_001264245.1, s__Microcystis panniformis, 95.16, 94.53, 0.81; GCA_002282955.1, s__Microcystis wesenbergii, 95.0, 94.51, 0.85; GCF_000297435.1, s__Microcystis sp000297435, 95.0, 94.49, 0.8; GCF_000010625.1, s__Microcystis aeruginosa_B, 95.16, 94.46, 0.79; GCA_002282935.1, s__Microcystis sp002282935, 95.0, 93.98, 0.8
GCA_000309385.1	99.1848	3.62319	6891283	6.94792e+06	0.576892	0.0141916	6308	0.835514	62	d__Bacteria;p__Cyanobacteria;c__Cyanobacteriia;o__Phormidesmiales;f__Phormidesmiaceae;g__Nodosilinea;s__Nodosilinea nodulosa	111053	211625	693001	11	2	6098684	3.44564e+06	6098684	6001	'p__Cyanobacteria'	129	368	472	['PF01039', 'PF06434', 'PF13603']	['PF03602', 'PF02548', 'PF08855', 'PF01509', 'PF00298', 'PF13932', 'TIGR01173', 'TIGR00096', 'TIGR00546', 'TIGR01156', 'TIGR00409', 'PF00091', 'PF11317', 'PF10150', 'TIGR01934', 'PF00742', 'PF00411', 'PF00213', 'PF02096', 'PF00189', 'PF07991', 'PF11460', 'PF02410', 'PF01043', 'PF10128', 'PF00709', 'PF01281', 'TIGR02023', 'TIGR02028', 'PF00834', 'TIGR00392', 'TIGR00152', 'TIGR00154', 'TIGR00159', …	['PF01747', 'TIGR00544', 'PF13840', 'PF01409', 'TIGR02048', 'PF02576', 'TIGR01198', 'PF14306', 'PF00883', 'PF03484', 'PF08338', 'TIGR00232', 'PF03483']	['TIGR00528', 'TIGR02012']	['PF01624']	[]	3	453	13	2	1	0	d__Bacteria;p__Cyanobacteria;c__Cyanobacteriia;o__Phormidesmiales;f__Phormidesmiaceae;g__Nodosilinea;s__Nodosilinea nodulosa	GCF_000309385.1	950	d__Bacteria;p__Cyanobacteria;c__Cyanobacteriia;o__Phormidesmiales;f__Phormidesmiaceae;g__Nodosilinea;s__Nodosilinea nodulosa	1000	10	GCF_000309385.1	d__Bacteria;p__Cyanobacteria;c__Cyanobacteriia;o__Phormidesmiales;f__Phormidesmiaceae;g__Nodosilinea;s__Nodosilinea nodulosa	100.0	1.0	d__Bacteria;p__Cyanobacteria;c__Cyanobacteriia;o__Phormidesmiales;f__Phormidesmiaceae;g__Nodosilinea;s__	ANI/Placement	topological placement and ANI have congruent species assignments	GCF_003017855.1, s__Nodosilinea sp003017855, 95.0, 83.66, 0.65; GCF_003022385.1, s__Nodosilinea sp003022385, 95.0, 83.49, 0.69; GCF_000763385.1, s__Nodosilinea sp000763385, 95.0, 82.92, 0.64; GCA_003249105.1, s__Nodosilinea sp003249105, 95.0, 82.61, 0.7; GCA_003241845.1, s__Nodosilinea antarctica, 95.0, 82.46, 0.73; GCF_001904775.1, s__Nodosilinea tenue, 95.0, 82.19, 0.66
GCA_000309945.1	99.5283	0.235849	5530491	5.5567e+06	0.474887	0	4985	0.85801	20	d__Bacteria;p__Cyanobacteria;c__Cyanobacteriia;o__Leptolyngbyales;f__Leptolyngbyaceae;g__JSC-12;s__JSC-12 sp000309945	276425	1045807	1448380	11	1	5530491	5530491	5530491	2000	'p__Cyanobacteria'	89	424	544	['PF01039', 'TIGR02352']	['PF03602', 'PF01747', 'PF02548', 'PF08855', 'PF01509', 'PF00298', 'PF09323', 'PF13932', 'PF08847', 'TIGR00365', 'TIGR00096', 'TIGR00546', 'TIGR00544', 'TIGR00543', 'PF01967', 'TIGR00409', 'PF01195', 'PF11317', 'PF00013', 'PF10150', 'PF01220', 'PF09261', 'TIGR01934', 'PF00742', 'PF00411', 'PF00213', 'PF02096', 'PF00189', 'PF00831', 'PF07991', 'PF11460', 'PF02410', 'TIGR00977', 'PF01043', 'PF10128…	['PF01208']	[]	[]	[]	2	541	1	0	0	0	d__Bacteria;p__Cyanobacteria;c__Cyanobacteriia;o__Leptolyngbyales;f__Leptolyngbyaceae;g__JSC-12;s__JSC-12 sp000309945	GCF_000309945.1	950	d__Bacteria;p__Cyanobacteria;c__Cyanobacteriia;o__Leptolyngbyales;f__Leptolyngbyaceae;g__JSC-12;s__JSC-12 sp000309945	1000	10	GCF_000309945.1	d__Bacteria;p__Cyanobacteria;c__Cyanobacteriia;o__Leptolyngbyales;f__Leptolyngbyaceae;g__JSC-12;s__JSC-12 sp000309945	100.0	1.0	d__Bacteria;p__Cyanobacteria;c__Cyanobacteriia;o__Leptolyngbyales;f__Leptolyngbyaceae;g__;s__	ANI/Placement	topological placement and ANI have congruent species assignments	N/A
GCA_000312165.1	98.5746	0.292398	5300338	5.37698e+06	0.428272	0.0327807	4919	0.759167	892	d__Bacteria;p__Cyanobacteria;c__Cyanobacteriia;o__Cyanobacteriales;f__Microcystaceae;g__Microcystis;s__Microcystis aeruginosa_B	5842.19	10204	49043	11	264	73822	20077	214834	89106	'p__Cyanobacteria'	79	456	582	['PF01747', 'PF01039', 'PF11282', 'TIGR00586', 'PF14306', 'PF09493', 'PF10555', 'TIGR00550']	['PF03602', 'PF02548', 'PF08855', 'PF01509', 'PF00298', 'PF09323', 'PF13932', 'PF08847', 'TIGR00365', 'TIGR00096', 'TIGR00546', 'TIGR00544', 'TIGR00543', 'PF01967', 'TIGR00409', 'PF00091', 'PF11317', 'PF00013', 'PF04613', 'TIGR00933', 'PF09261', 'TIGR01934', 'PF00742', 'PF00411', 'PF00213', 'PF02096', 'PF00189', 'PF07991', 'TIGR03943', 'PF11460', 'PF02410', 'TIGR00977', 'PF01043', 'PF02468', 'PF1…	['PF13840', 'PF01250']	[]	[]	[]	8	572	2	0	0	0	d__Bacteria;p__Cyanobacteria;c__Cyanobacteriia;o__Cyanobacteriales;f__Microcystaceae;g__Microcystis;s__Microcystis aeruginosa_B	GCF_000010625.1	9516	d__Bacteria;p__Cyanobacteria;c__Cyanobacteriia;o__Cyanobacteriales;f__Microcystaceae;g__Microcystis;s__Microcystis aeruginosa_B	9618	86	GCF_000010625.1	d__Bacteria;p__Cyanobacteria;c__Cyanobacteriia;o__Cyanobacteriales;f__Microcystaceae;g__Microcystis;s__Microcystis aeruginosa_B	96.18	0.86	d__Bacteria;p__Cyanobacteria;c__Cyanobacteriia;o__Cyanobacteriales;f__Microcystaceae;g__Microcystis;s__	ANI/Placement	topological placement and ANI have congruent species assignments	GCA_001264245.1, s__Microcystis panniformis, 95.16, 95.96, 0.86; GCA_002282955.1, s__Microcystis wesenbergii, 95.0, 95.12, 0.86; GCF_000297435.1, s__Microcystis sp000297435, 95.0, 95.03, 0.83; GCA_002282935.1, s__Microcystis sp002282935, 95.0, 94.67, 0.83; GCF_000981785.2, s__Microcystis aeruginosa_C, 95.0, 94.48, 0.81; GCF_002095975.1, s__Microcystis aeruginosa_A, 95.0, 94.19, 0.76
GCA_000312185.1	98.3553	0.365497	5185041	5.27175e+06	0.427707	0.0324611	4872	0.771931	760	d__Bacteria;p__Cyanobacteria;c__Cyanobacteriia;o__Cyanobacteriales;f__Microcystaceae;g__Microcystis;s__Microcystis panniformis	6722.54	12531	63828	11	221	97076	23461.7	196505	75907	'p__Cyanobacteria'	79	456	582	['PF02468', 'PF01039', 'PF11282', 'PF04286', 'PF10555', 'PF02787', 'PF07733', 'TIGR00755']	['PF03602', 'PF01747', 'PF02548', 'PF08855', 'PF01509', 'PF00298', 'PF09323', 'PF13932', 'PF08847', 'TIGR00365', 'TIGR00096', 'TIGR00546', 'TIGR00544', 'TIGR00543', 'PF01967', 'TIGR00409', 'PF00091', 'PF11317', 'PF00013', 'PF04613', 'TIGR00933', 'PF09261', 'TIGR01934', 'PF00742', 'PF00411', 'PF00213', 'PF02096', 'PF00189', 'PF07991', 'TIGR03943', 'PF11460', 'PF02410', 'TIGR00977', 'PF01043', 'PF1…	['PF13840', 'PF03703', 'PF00926', 'TIGR00505']	[]	[]	[]	8	570	4	0	0	0	d__Bacteria;p__Cyanobacteria;c__Cyanobacteriia;o__Cyanobacteriales;f__Microcystaceae;g__Microcystis;s__Microcystis panniformis	GCA_001264245.1	9516	d__Bacteria;p__Cyanobacteria;c__Cyanobacteriia;o__Cyanobacteriales;f__Microcystaceae;g__Microcystis;s__Microcystis panniformis	9572	84	GCA_002282955.1	d__Bacteria;p__Cyanobacteria;c__Cyanobacteriia;o__Cyanobacteriales;f__Microcystaceae;g__Microcystis;s__Microcystis wesenbergii	94.41	0.84	d__Bacteria;p__Cyanobacteria;c__Cyanobacteriia;o__Cyanobacteriales;f__Microcystaceae;g__Microcystis;s__	ANI	topological placement and ANI have incongruent species assignments	GCF_000010625.1, s__Microcystis aeruginosa_B, 95.16, 94.52, 0.82; GCF_002095975.1, s__Microcystis aeruginosa_A, 95.0, 94.49, 0.75; GCA_002282935.1, s__Microcystis sp002282935, 95.0, 94.31, 0.84; GCF_000297435.1, s__Microcystis sp000297435, 95.0, 94.18, 0.82; GCF_000981785.2, s__Microcystis aeruginosa_C, 95.0, 93.97, 0.8
GCA_000312205.1	98.5746	0.730994	4801899	4.87134e+06	0.426321	0.0369494	4477	0.799082	433	d__Bacteria;p__Cyanobacteria;c__Cyanobacteriia;o__Cyanobacteriales;f__Microcystaceae;g__Microcystis;s__Microcystis aeruginosa_A	10990	19888	82265	11	77	287240	62362.3	498496	43220	'p__Cyanobacteria'	79	456	582	['PF01747', 'PF01256', 'PF03853', 'PF13735', 'PF14306', 'PF08844', 'PF01634', 'PF10555', 'TIGR00755']	['PF03602', 'PF02548', 'PF08855', 'PF01509', 'PF00298', 'PF09323', 'PF13932', 'PF08847', 'TIGR00365', 'TIGR00096', 'TIGR00546', 'TIGR00544', 'TIGR00543', 'PF01967', 'TIGR00409', 'PF00091', 'PF11317', 'PF00013', 'PF04613', 'TIGR00933', 'PF09261', 'TIGR01934', 'PF00742', 'PF00411', 'PF00213', 'PF02096', 'PF00189', 'PF07991', 'TIGR03943', 'PF11460', 'PF02410', 'TIGR00977', 'PF01043', 'PF02468', 'PF1…	['PF13840', 'PF06508', 'PF00902', 'PF10999']	[]	[]	[]	9	569	4	0	0	0	d__Bacteria;p__Cyanobacteria;c__Cyanobacteriia;o__Cyanobacteriales;f__Microcystaceae;g__Microcystis;s__Microcystis aeruginosa_A	GCF_002095975.1	950	d__Bacteria;p__Cyanobacteria;c__Cyanobacteriia;o__Cyanobacteriales;f__Microcystaceae;g__Microcystis;s__Microcystis aeruginosa_A	9644	87	GCF_002095975.1	d__Bacteria;p__Cyanobacteria;c__Cyanobacteriia;o__Cyanobacteriales;f__Microcystaceae;g__Microcystis;s__Microcystis aeruginosa_A	96.44	0.87	d__Bacteria;p__Cyanobacteria;c__Cyanobacteriia;o__Cyanobacteriales;f__Microcystaceae;g__Microcystis;s__	ANI/Placement	topological placement and ANI have congruent species assignments	GCA_001264245.1, s__Microcystis panniformis, 95.16, 94.78, 0.84; GCF_000981785.2, s__Microcystis aeruginosa_C, 95.0, 94.78, 0.81; GCF_000010625.1, s__Microcystis aeruginosa_B, 95.16, 94.6, 0.82; GCA_002282955.1, s__Microcystis wesenbergii, 95.0, 94.46, 0.84; GCF_000297435.1, s__Microcystis sp000297435, 95.0, 94.36, 0.81; GCA_002282935.1, s__Microcystis sp002282935, 95.0, 93.94, 0.83
GCA_000312225.1	99.0132	0.913743	5155707	5.20709e+06	0.426606	0.0430579	4878	0.778951	782	d__Bacteria;p__Cyanobacteria;c__Cyanobacteriia;o__Cyanobacteriales;f__Microcystaceae;g__Microcystis;s__Microcystis panniformis	6493.09	11789	85874	11	267	252099	19309.8	822678	78110	'p__Cyanobacteria'	79	456	582	['PF10664', 'PF01039', 'PF10555', 'PF03054', 'PF12344']	['PF03602', 'PF01747', 'PF02548', 'PF08855', 'PF01509', 'PF00298', 'PF09323', 'PF13932', 'PF08847', 'TIGR00365', 'TIGR00096', 'TIGR00546', 'TIGR00544', 'TIGR00543', 'PF01967', 'TIGR00409', 'PF00091', 'PF11317', 'PF00013', 'PF04613', 'TIGR00933', 'PF09261', 'TIGR01934', 'PF00742', 'PF00411', 'PF00213', 'PF02096', 'PF00189', 'PF07991', 'TIGR03943', 'PF11460', 'PF02410', 'TIGR00977', 'PF01043', 'PF1…	['PF02468', 'PF13840', 'PF06026', 'PF03703', 'PF10397', 'PF00926', 'TIGR00505']	[]	[]	[]	5	570	7	0	0	0	d__Bacteria;p__Cyanobacteria;c__Cyanobacteriia;o__Cyanobacteriales;f__Microcystaceae;g__Microcystis;s__Microcystis panniformis	GCA_001264245.1	9516	d__Bacteria;p__Cyanobacteria;c__Cyanobacteriia;o__Cyanobacteriales;f__Microcystaceae;g__Microcystis;s__Microcystis panniformis	9635	88	GCA_001264245.1	d__Bacteria;p__Cyanobacteria;c__Cyanobacteriia;o__Cyanobacteriales;f__Microcystaceae;g__Microcystis;s__Microcystis panniformis	96.35	0.88	d__Bacteria;p__Cyanobacteria;c__Cyanobacteriia;o__Cyanobacteriales;f__Microcystaceae;g__Microcystis;s__	ANI/Placement	topological placement and ANI have congruent species assignments	GCF_000010625.1, s__Microcystis aeruginosa_B, 95.16, 94.61, 0.85; GCF_002095975.1, s__Microcystis aeruginosa_A, 95.0, 94.55, 0.78; GCA_002282935.1, s__Microcystis sp002282935, 95.0, 94.14, 0.84; GCA_002282955.1, s__Microcystis wesenbergii, 95.0, 94.13, 0.84; GCF_000297435.1, s__Microcystis sp000297435, 95.0, 94.13, 0.83; GCF_000981785.2, s__Microcystis aeruginosa_C, 95.0, 93.95, 0.78
GCA_000312265.1	98.3553	0.950292	5011016	5.09481e+06	0.42843	0.045976	4774	0.779662	809	d__Bacteria;p__Cyanobacteria;c__Cyanobacteriia;o__Cyanobacteriales;f__Microcystaceae;g__Microcystis;s__Microcystis aeruginosa_B	6094.21	11471	46549	11	303	389357	16538	895631	80803	'p__Cyanobacteria'	79	456	582	['PF01747', 'TIGR00152', 'TIGR00966', 'TIGR00838', 'TIGR00586', 'PF14306', 'PF02347', 'PF10555', 'PF12344']	['PF03602', 'PF02548', 'PF08855', 'PF01509', 'PF00298', 'PF09323', 'PF13932', 'PF08847', 'TIGR00365', 'TIGR00096', 'TIGR00546', 'TIGR00544', 'TIGR00543', 'PF01967', 'TIGR00409', 'PF00091', 'PF11317', 'PF00013', 'PF04613', 'TIGR00933', 'PF09261', 'TIGR01934', 'PF00742', 'PF00411', 'PF00213', 'PF02096', 'PF00189', 'PF07991', 'TIGR03943', 'PF11460', 'PF02410', 'TIGR00977', 'PF01043', 'PF10128', 'PF0…	['PF02468', 'PF13840', 'PF01250', 'PF06508', 'PF00926', 'TIGR00505']	[]	[]	[]	9	567	6	0	0	0	d__Bacteria;p__Cyanobacteria;c__Cyanobacteriia;o__Cyanobacteriales;f__Microcystaceae;g__Microcystis;s__Microcystis aeruginosa_B	GCF_000010625.1	9516	d__Bacteria;p__Cyanobacteria;c__Cyanobacteriia;o__Cyanobacteriales;f__Microcystaceae;g__Microcystis;s__Microcystis aeruginosa_B	9766	9	GCF_000010625.1	d__Bacteria;p__Cyanobacteria;c__Cyanobacteriia;o__Cyanobacteriales;f__Microcystaceae;g__Microcystis;s__Microcystis aeruginosa_B	97.66	0.9	d__Bacteria;p__Cyanobacteria;c__Cyanobacteriia;o__Cyanobacteriales;f__Microcystaceae;g__Microcystis;s__	ANI/Placement	topological placement and ANI have congruent species assignments	GCA_001264245.1, s__Microcystis panniformis, 95.16, 95.28, 0.87; GCA_002282955.1, s__Microcystis wesenbergii, 95.0, 95.07, 0.84; GCA_002282935.1, s__Microcystis sp002282935, 95.0, 94.9, 0.84; GCF_000297435.1, s__Microcystis sp000297435, 95.0, 94.85, 0.8; GCF_000981785.2, s__Microcystis aeruginosa_C, 95.0, 94.62, 0.8; GCF_002095975.1, s__Microcystis aeruginosa_A, 95.0, 94.19, 0.79
GCA_000312285.1	99.1228	0.0730994	4755998	4.79809e+06	0.427749	0.0372103	4547	0.801814	550	d__Bacteria;p__Cyanobacteria;c__Cyanobacteriia;o__Cyanobacteriales;f__Microcystaceae;g__Microcystis;s__Microcystis aeruginosa_C	8575.08	15354	55885	11	323	440374	14724.5	1010642	39705	'p__Cyanobacteria'	79	456	582	['PF01250', 'PF00902', 'PF10555', 'PF06949', 'PF07733']	['PF03602', 'PF01747', 'PF02548', 'PF08855', 'PF01509', 'PF00298', 'PF09323', 'PF13932', 'PF08847', 'TIGR00365', 'TIGR00096', 'TIGR00546', 'TIGR00544', 'TIGR00543', 'PF01967', 'TIGR00409', 'PF00091', 'PF11317', 'PF00013', 'PF04613', 'TIGR00933', 'PF09261', 'TIGR01934', 'PF00742', 'PF00411', 'PF00213', 'PF02096', 'PF00189', 'PF07991', 'TIGR03943', 'PF11460', 'PF02410', 'TIGR00977', 'PF01043', 'PF0…	['PF13840']	[]	[]	[]	5	576	1	0	0	0	d__Bacteria;p__Cyanobacteria;c__Cyanobacteriia;o__Cyanobacteriales;f__Microcystaceae;g__Microcystis;s__Microcystis aeruginosa_C	GCF_000981785.2	950	d__Bacteria;p__Cyanobacteria;c__Cyanobacteriia;o__Cyanobacteriales;f__Microcystaceae;g__Microcystis;s__Microcystis aeruginosa_C	9582	8	GCA_002282955.1	d__Bacteria;p__Cyanobacteria;c__Cyanobacteriia;o__Cyanobacteriales;f__Microcystaceae;g__Microcystis;s__Microcystis wesenbergii	94.99	0.81	d__Bacteria;p__Cyanobacteria;c__Cyanobacteriia;o__Cyanobacteriales;f__Microcystaceae;g__Microcystis;s__	ANI	topological placement and ANI have incongruent species assignments	GCF_000297435.1, s__Microcystis sp000297435, 95.0, 95.08, 0.78; GCF_000010625.1, s__Microcystis aeruginosa_B, 95.16, 94.83, 0.84; GCF_002095975.1, s__Microcystis aeruginosa_A, 95.0, 94.43, 0.82; GCA_001264245.1, s__Microcystis panniformis, 95.16, 94.4, 0.83; GCA_002282935.1, s__Microcystis sp002282935, 95.0, 94.15, 0.78
GCA_000312705.1	99.6667	0	5305675	5.32342e+06	0.380965	0.00621639	4875	0.821793	5	d__Bacteria;p__Cyanobacteria;c__Cyanobacteriia;o__Cyanobacteriales;f__Nostocaceae;g__LE011-02;s__LE011-02 sp000312705	1061135	4329264	4329264	11	5	4329264	1061135	4329264	0	'p__Cyanobacteria'	82	450	579	['PF10716', 'PF03881']	['PF03602', 'PF01747', 'PF08855', 'PF01509', 'PF00298', 'PF09323', 'TIGR01521', 'PF08847', 'TIGR01173', 'TIGR00096', 'TIGR00546', 'TIGR00544', 'TIGR00543', 'PF01967', 'PF02548', 'TIGR00409', 'PF00091', 'PF11317', 'PF00013', 'PF10150', 'PF01220', 'PF09261', 'TIGR01934', 'PF00742', 'PF00411', 'PF00213', 'PF02096', 'PF00189', 'PF07991', 'TIGR03943', 'PF11460', 'PF02410', 'TIGR00977', 'PF01043', 'PF1…	[]	[]	[]	[]	2	577	0	0	0	0	d__Bacteria;p__Cyanobacteria;c__Cyanobacteriia;o__Cyanobacteriales;f__Nostocaceae;g__LE011-02;s__LE011-02 sp000312705	GCF_000312705.1	950	d__Bacteria;p__Cyanobacteria;c__Cyanobacteriia;o__Cyanobacteriales;f__Nostocaceae;g__LE011-02;s__LE011-02 sp000312705	1000	10	GCF_000312705.1	d__Bacteria;p__Cyanobacteria;c__Cyanobacteriia;o__Cyanobacteriales;f__Nostocaceae;g__LE011-02;s__LE011-02 sp000312705	100.0	1.0	d__Bacteria;p__Cyanobacteria;c__Cyanobacteriia;o__Cyanobacteriales;f__Nostocaceae;g__;s__	ANI/Placement	topological placement and ANI have congruent species assignments	N/A
GCA_000312725.1	99.0132	0.182749	4262564	4.30505e+06	0.431018	0.037054	3972	0.793553	310	d__Bacteria;p__Cyanobacteria;c__Cyanobacteriia;o__Cyanobacteriales;f__Microcystaceae;g__Microcystis;s__Microcystis sp000297435	13650.5	26394	108279	11	93	237667	45834	554252	30900	'p__Cyanobacteria'	79	456	582	['PF10664', 'TIGR00838', 'PF10555', 'TIGR00755', 'TIGR00550']	['PF03602', 'PF01747', 'PF02548', 'PF08855', 'PF01509', 'PF00298', 'PF09323', 'PF13932', 'PF08847', 'TIGR00365', 'TIGR00096', 'TIGR00546', 'TIGR00544', 'TIGR00543', 'PF01967', 'TIGR00409', 'PF00091', 'PF11317', 'PF00013', 'PF04613', 'TIGR00933', 'PF09261', 'TIGR01934', 'PF00742', 'PF00411', 'PF00213', 'PF02096', 'PF00189', 'PF07991', 'TIGR03943', 'PF11460', 'PF02410', 'TIGR00977', 'PF01043', 'PF0…	['PF13840', 'PF10397']	[]	[]	[]	5	575	2	0	0	0	d__Bacteria;p__Cyanobacteria;c__Cyanobacteriia;o__Cyanobacteriales;f__Microcystaceae;g__Microcystis;s__Microcystis sp000297435	GCF_000297435.1	950	d__Bacteria;p__Cyanobacteria;c__Cyanobacteriia;o__Cyanobacteriales;f__Microcystaceae;g__Microcystis;s__Microcystis sp000297435	9519	81	GCF_000981785.2	d__Bacteria;p__Cyanobacteria;c__Cyanobacteriia;o__Cyanobacteriales;f__Microcystaceae;g__Microcystis;s__Microcystis aeruginosa_C	95.07	0.82	d__Bacteria;p__Cyanobacteria;c__Cyanobacteriia;o__Cyanobacteriales;f__Microcystaceae;g__Microcystis;s__	ANI	topological placement and ANI have incongruent species assignments	GCF_000010625.1, s__Microcystis aeruginosa_B, 95.16, 95.02, 0.89; GCA_001264245.1, s__Microcystis panniformis, 95.16, 94.72, 0.88; GCA_002282955.1, s__Microcystis wesenbergii, 95.0, 94.71, 0.83; GCF_002095975.1, s__Microcystis aeruginosa_A, 95.0, 94.23, 0.84; GCA_002282935.1, s__Microcystis sp002282935, 95.0, 94.0, 0.78
GCA_000314005.1	99.5556	0.777778	5323600	5.34737e+06	0.473939	0.0208263	4545	0.843581	10	d__Bacteria;p__Cyanobacteria;c__Cyanobacteriia;o__Cyanobacteriales;f__Spirulinaceae;g__Spirulina;s__Spirulina subsalsa	532280	668415	1530377	11	2	5218291	2661800	5218291	801	'p__Cyanobacteria'	82	450	579	['TIGR02352', 'PF13603']	['PF03602', 'PF01747', 'PF02548', 'PF08855', 'PF01509', 'PF00298', 'PF09323', 'TIGR01521', 'PF08847', 'TIGR00365', 'TIGR00096', 'TIGR00546', 'TIGR00544', 'TIGR00543', 'PF01967', 'TIGR00409', 'PF01195', 'PF11317', 'PF00013', 'PF04613', 'TIGR00933', 'PF09261', 'TIGR01934', 'PF00742', 'PF00411', 'PF00213', 'PF02096', 'PF00189', 'PF00831', 'PF07991', 'PF02410', 'TIGR00977', 'PF01043', 'PF10128', 'PF0…	['PF02390', 'PF11347', 'TIGR00050', 'PF03740']	[]	[]	[]	2	573	4	0	0	0	d__Bacteria;p__Cyanobacteria;c__Cyanobacteriia;o__Cyanobacteriales;f__Spirulinaceae;g__Spirulina;s__Spirulina subsalsa	GCF_000314005.1	950	d__Bacteria;p__Cyanobacteria;c__Cyanobacteriia;o__Cyanobacteriales;f__Spirulinaceae;g__Spirulina;s__Spirulina subsalsa	1000	10	GCF_000314005.1	d__Bacteria;p__Cyanobacteria;c__Cyanobacteriia;o__Cyanobacteriales;f__Spirulinaceae;g__Spirulina;s__Spirulina subsalsa	100.0	1.0	d__Bacteria;p__Cyanobacteria;c__Cyanobacteriia;o__Cyanobacteriales;f__Spirulinaceae;g__Spirulina;s__	ANI/Placement	topological placement and ANI have congruent species assignments	GCF_001890765.1, s__Spirulina major, 95.0, 76.63, 0.11
GCA_000315565.1	99.759	0	6465655	6.48127e+06	0.435283	0.0170015	5777	0.812433	20	d__Bacteria;p__Cyanobacteria;c__Cyanobacteriia;o__Cyanobacteriales;f__Nostocaceae;g__Mastigocladopsis;s__Mastigocladopsis repens	323197	647840	2006238	11	3	6070411	2.15522e+06	6070411	1709	'p__Cyanobacteria'	65	415	520	['PF01039']	['PF03602', 'PF01747', 'PF02548', 'PF08855', 'PF01509', 'PF00298', 'TIGR01521', 'PF08847', 'TIGR00365', 'TIGR00096', 'TIGR00544', 'TIGR00543', 'PF01967', 'PF00091', 'PF11317', 'PF10150', 'TIGR00933', 'PF09261', 'TIGR01934', 'PF00742', 'PF00411', 'PF02096', 'PF00189', 'PF05690', 'TIGR00977', 'PF01043', 'PF10128', 'PF01281', 'TIGR02023', 'TIGR02028', 'PF02341', 'PF00834', 'PF06298', 'TIGR00152', 'T…	[]	[]	[]	[]	1	519	0	0	0	0	d__Bacteria;p__Cyanobacteria;c__Cyanobacteriia;o__Cyanobacteriales;f__Nostocaceae;g__Mastigocladopsis;s__Mastigocladopsis repens	GCF_000315565.1	950	d__Bacteria;p__Cyanobacteria;c__Cyanobacteriia;o__Cyanobacteriales;f__Nostocaceae;g__Mastigocladopsis;s__Mastigocladopsis repens	1000	10	GCF_000315565.1	d__Bacteria;p__Cyanobacteria;c__Cyanobacteriia;o__Cyanobacteriales;f__Nostocaceae;g__Mastigocladopsis;s__Mastigocladopsis repens	100.0	1.0	d__Bacteria;p__Cyanobacteria;c__Cyanobacteriia;o__Cyanobacteriales;f__Nostocaceae;g__;s__	ANI/Placement	topological placement and ANI have congruent species assignments	N/A
GCA_000315585.1	99.759	0.481928	8008257	8.0276e+06	0.401606	0.0189466	6690	0.799316	95	d__Bacteria;p__Cyanobacteria;c__Cyanobacteriia;o__Cyanobacteriales;f__Nostocaceae;g__Fischerella;s__Fischerella laminosus	84210.7	244489	828443	11	13	5991344	616020	5991344	8238	'p__Cyanobacteria'	65	415	520	['PF13603']	['PF03602', 'PF01747', 'PF02548', 'PF08855', 'PF01509', 'PF00298', 'TIGR01521', 'PF08847', 'TIGR01173', 'PF02403', 'TIGR00096', 'TIGR00544', 'TIGR00543', 'PF01967', 'PF00091', 'PF11317', 'PF10150', 'TIGR00933', 'PF09261', 'TIGR01934', 'PF00742', 'PF00411', 'PF02096', 'PF00189', 'PF11460', 'PF02410', 'TIGR00977', 'PF01043', 'PF10128', 'PF01281', 'TIGR02023', 'TIGR02028', 'PF02341', 'PF00834', 'PF0…	['PF03255', 'TIGR01027', 'PF01472']	[]	[]	[]	1	516	3	0	0	0	d__Bacteria;p__Cyanobacteria;c__Cyanobacteriia;o__Cyanobacteriales;f__Nostocaceae;g__Fischerella;s__Fischerella laminosus	GCF_001990805.1	950	d__Bacteria;p__Cyanobacteria;c__Cyanobacteriia;o__Cyanobacteriales;f__Nostocaceae;g__Fischerella;s__Fischerella laminosus	9759	82	GCF_001990805.1	d__Bacteria;p__Cyanobacteria;c__Cyanobacteriia;o__Cyanobacteriales;f__Nostocaceae;g__Fischerella;s__Fischerella laminosus	97.59	0.82	d__Bacteria;p__Cyanobacteria;c__Cyanobacteriia;o__Cyanobacteriales;f__Nostocaceae;g__Fischerella;s__	ANI/Placement	topological placement and ANI have congruent species assignments	GCF_000317245.1, s__Fischerella muscicola_A, 95.0, 91.85, 0.79; GCF_002368315.1, s__Fischerella sp002368315, 95.0, 90.57, 0.77; GCF_000447295.1, s__Fischerella sp000447295, 95.0, 90.21, 0.75; GCF_000317205.1, s__Fischerella muscicola_B, 95.0, 85.86, 0.73; GCF_000317225.1, s__Fischerella thermalis, 95.0, 85.54, 0.81; GCF_000517105.1, s__Fischerella sp000517105, 95.0, 80.43, 0.51
GCA_000316115.1	99.7283	1.08696	9422968	9.44864e+06	0.476221	0.00769296	8513	0.84242	14	d__Bacteria;p__Cyanobacteria;c__Cyanobacteriia;o__Phormidesmiales;f__Phormidesmiaceae;g__PCC-7375;s__PCC-7375 sp000316115	673005	5859379	5859379	11	5	8157108	1.88459e+06	8157108	903	'p__Cyanobacteria'	129	368	471	['PF01039']	['PF03602', 'PF08855', 'PF01509', 'PF00298', 'PF13932', 'TIGR00365', 'PF06470', 'TIGR00096', 'TIGR01296', 'TIGR00546', 'TIGR00544', 'TIGR01156', 'TIGR00409', 'PF00091', 'PF11317', 'TIGR01934', 'PF00742', 'PF00411', 'PF00213', 'PF02096', 'PF00189', 'PF07991', 'PF02410', 'PF01043', 'PF10128', 'PF00709', 'PF01281', 'TIGR02023', 'TIGR02028', 'PF00834', 'PF11016', 'TIGR00152', 'TIGR00154', 'TIGR00159'…	['PF01747', 'PF02548', 'PF14306', 'PF02951', 'PF01176']	[]	[]	[]	1	465	5	0	0	0	d__Bacteria;p__Cyanobacteria;c__Cyanobacteriia;o__Phormidesmiales;f__Phormidesmiaceae;g__PCC-7375;s__PCC-7375 sp000316115	GCF_000316115.1	950	d__Bacteria;p__Cyanobacteria;c__Cyanobacteriia;o__Phormidesmiales;f__Phormidesmiaceae;g__PCC-7375;s__PCC-7375 sp000316115	1000	10	GCF_000316115.1	d__Bacteria;p__Cyanobacteria;c__Cyanobacteriia;o__Phormidesmiales;f__Phormidesmiaceae;g__PCC-7375;s__PCC-7375 sp000316115	100.0	1.0	d__Bacteria;p__Cyanobacteria;c__Cyanobacteriia;o__Phormidesmiales;f__Phormidesmiaceae;g__PCC-7375;s__	ANI/Placement	topological placement and ANI have congruent species assignments	GCF_000482245.1, s__PCC-7375 sp000482245, 95.0, 81.6, 0.53
GCA_000316515.1	99.7283	0	3342364	3.35147e+06	0.687072	0	3367	0.894495	1	d__Bacteria;p__Cyanobacteria;c__Cyanobacteriia;o__Synechococcales;f__Cyanobiaceae;g__Cyanobium;s__Cyanobium gracile	3342364	3342364	3342364	11	1	3342364	3342364	3342364	0	'p__Cyanobacteria'	129	368	472	['TIGR00634']	['PF03602', 'PF01747', 'PF02548', 'PF08855', 'PF01509', 'PF00298', 'TIGR01173', 'PF02403', 'TIGR00096', 'PF00203', 'TIGR00546', 'TIGR01079', 'TIGR01156', 'TIGR00409', 'PF00091', 'PF01195', 'PF11317', 'PF10150', 'TIGR01934', 'PF00742', 'PF00411', 'PF02844', 'PF00213', 'PF02096', 'PF00189', 'PF00831', 'PF07991', 'PF11460', 'PF02410', 'PF01043', 'PF10128', 'PF00709', 'PF01281', 'TIGR02023', 'TIGR020…	[]	[]	[]	[]	1	471	0	0	0	0	d__Bacteria;p__Cyanobacteria;c__Cyanobacteriia;o__Synechococcales;f__Cyanobiaceae;g__Cyanobium;s__Cyanobium gracile	GCF_000316515.1	950	d__Bacteria;p__Cyanobacteria;c__Cyanobacteriia;o__Synechococcales;f__Cyanobiaceae;g__Cyanobium;s__Cyanobium gracile	1000	10	GCF_000316515.1	d__Bacteria;p__Cyanobacteria;c__Cyanobacteriia;o__Synechococcales;f__Cyanobiaceae;g__Cyanobium;s__Cyanobium gracile	100.0	1.0	d__Bacteria;p__Cyanobacteria;c__Cyanobacteriia;o__Synechococcales;f__Cyanobiaceae;g__Cyanobium;s__	ANI/Placement	topological placement and ANI have congruent species assignments	GCF_003003925.1, s__Cyanobium minutissima, 95.0, 93.98, 0.86; GCF_002252675.1, s__Cyanobium sp002252675, 95.0, 92.93, 0.85; GCA_000708525.1, s__Cyanobium sp000708525, 95.0, 85.02, 0.73
GCA_000316575.1	99.1111	0.444444	7023215	7.0862e+06	0.422472	0	6150	0.804064	1	d__Bacteria;p__Cyanobacteria;c__Cyanobacteriia;o__Cyanobacteriales;f__Nostocaceae;g__PCC-7507;s__PCC-7507 sp000316575	7023215	7023215	7023215	11	1	7023215	7023215	7023215	0	'p__Cyanobacteria'	82	450	579	['PF01039', 'TIGR01510', 'PF08848', 'PF13603']	['PF03602', 'PF01747', 'PF02548', 'PF08855', 'PF01509', 'PF00298', 'PF09323', 'TIGR01521', 'PF08847', 'TIGR01173', 'TIGR00096', 'TIGR00546', 'TIGR00544', 'TIGR00543', 'PF01967', 'TIGR00409', 'PF00091', 'PF01195', 'PF11317', 'PF00013', 'PF10150', 'TIGR00933', 'PF09261', 'TIGR01934', 'PF00742', 'PF00411', 'PF00213', 'PF02096', 'PF00189', 'PF00831', 'PF07991', 'TIGR03943', 'PF11460', 'PF02410', 'TIG…	['TIGR03045', 'PF12058']	[]	[]	[]	4	573	2	0	0	0	d__Bacteria;p__Cyanobacteria;c__Cyanobacteriia;o__Cyanobacteriales;f__Nostocaceae;g__PCC-7507;s__PCC-7507 sp000316575	GCF_000316575.1	950	d__Bacteria;p__Cyanobacteria;c__Cyanobacteriia;o__Cyanobacteriales;f__Nostocaceae;g__PCC-7507;s__PCC-7507 sp000316575	1000	10	GCF_000316575.1	d__Bacteria;p__Cyanobacteria;c__Cyanobacteriia;o__Cyanobacteriales;f__Nostocaceae;g__PCC-7507;s__PCC-7507 sp000316575	100.0	1.0	d__Bacteria;p__Cyanobacteria;c__Cyanobacteriia;o__Cyanobacteriales;f__Nostocaceae;g__;s__	ANI/Placement	topological placement and ANI have congruent species assignments	N/A
GCA_000316605.1	99.4178	0.873362	5125950	5.15597e+06	0.438674	0	4720	0.857369	1	d__Bacteria;p__Cyanobacteria;c__Cyanobacteriia;o__Cyanobacteriales;f__Limnotrichaceae;g__Limnothrix;s__Limnothrix sp000316605	5125950	5125950	5125950	11	1	5125950	5125950	5125950	0	'p__Cyanobacteria'	79	458	584	['PF07748', 'PF00825', 'PF06089', 'PF06799']	['PF03602', 'PF01747', 'PF02548', 'PF08855', 'PF01509', 'PF00298', 'PF09323', 'TIGR01521', 'PF08847', 'TIGR00365', 'TIGR00096', 'TIGR00546', 'TIGR00544', 'TIGR00543', 'PF01967', 'TIGR00409', 'PF11317', 'PF00013', 'TIGR00933', 'PF09261', 'TIGR01934', 'PF00742', 'PF00411', 'PF00213', 'PF02096', 'PF00189', 'PF00831', 'PF07991', 'PF11460', 'PF02410', 'TIGR00977', 'PF01043', 'PF10128', 'PF00709', 'PF0…	['PF01820', 'TIGR00044', 'PF03588', 'PF02824']	[]	[]	[]	4	576	4	0	0	0	d__Bacteria;p__Cyanobacteria;c__Cyanobacteriia;o__Cyanobacteriales;f__Limnotrichaceae;g__Limnothrix;s__Limnothrix sp000316605	GCF_000316605.1	950	d__Bacteria;p__Cyanobacteria;c__Cyanobacteriia;o__Cyanobacteriales;f__Limnotrichaceae;g__Limnothrix;s__Limnothrix sp000316605	1000	10	GCF_000316605.1	d__Bacteria;p__Cyanobacteria;c__Cyanobacteriia;o__Cyanobacteriales;f__Limnotrichaceae;g__Limnothrix;s__Limnothrix sp000316605	100.0	1.0	d__Bacteria;p__Cyanobacteria;c__Cyanobacteriia;o__Cyanobacteriales;f__Limnotrichaceae;g__Limnothrix;s__	ANI/Placement	topological placement and ANI have congruent species assignments	GCF_001904615.1, s__Limnothrix rosea, 95.0, 79.73, 0.6; GCF_002356215.1, s__Limnothrix sp002356215, 95.0, 76.87, 0.2; GCF_001693275.1, s__Limnothrix sp001693275, 95.0, 76.85, 0.22; GCF_001693255.1, s__Limnothrix sp001693255, 95.0, 76.77, 0.21
GCA_000316625.1	99.2593	0.333333	6329823	6.37706e+06	0.403578	0	5470	0.825145	1	d__Bacteria;p__Cyanobacteria;c__Cyanobacteriia;o__Cyanobacteriales;f__Nostocaceae;g__Anabaenopsis;s__Anabaenopsis sp000316625	6329823	6329823	6329823	11	1	6329823	6329823	6329823	0	'p__Cyanobacteria'	82	450	579	['PF13840', 'TIGR01510', 'TIGR00278', 'PF13603']	['PF03602', 'PF01747', 'PF01668', 'PF02548', 'PF08855', 'PF01509', 'PF00298', 'PF09323', 'TIGR01521', 'PF08847', 'TIGR01173', 'TIGR00096', 'TIGR00546', 'TIGR00544', 'TIGR00543', 'PF01967', 'TIGR00409', 'PF11317', 'PF10150', 'TIGR00933', 'PF09261', 'TIGR01934', 'PF00742', 'PF00411', 'PF00213', 'PF02096', 'PF00189', 'PF00831', 'PF07991', 'PF11460', 'PF02410', 'TIGR00977', 'PF01043', 'PF10128', 'PF0…	['PF00204', 'PF06508']	[]	[]	[]	4	573	2	0	0	0	d__Bacteria;p__Cyanobacteria;c__Cyanobacteriia;o__Cyanobacteriales;f__Nostocaceae;g__Anabaenopsis;s__Anabaenopsis sp000316625	GCF_000316625.1	950	d__Bacteria;p__Cyanobacteria;c__Cyanobacteriia;o__Cyanobacteriales;f__Nostocaceae;g__Anabaenopsis;s__Anabaenopsis sp000316625	1000	10	GCF_000316625.1	d__Bacteria;p__Cyanobacteria;c__Cyanobacteriia;o__Cyanobacteriales;f__Nostocaceae;g__Anabaenopsis;s__Anabaenopsis sp000316625	100.0	1.0	d__Bacteria;p__Cyanobacteria;c__Cyanobacteriia;o__Cyanobacteriales;f__Nostocaceae;g__Anabaenopsis;s__	ANI/Placement	topological placement and ANI have congruent species assignments	GCF_002367975.1, s__Anabaenopsis circularis, 95.0, 92.35, 0.85
GCA_000316645.1	99.3333	0	6718869	6.76396e+06	0.415311	0.0222027	5586	0.825737	3	d__Bacteria;p__Cyanobacteria;c__Cyanobacteriia;o__Cyanobacteriales;f__Nostocaceae;g__Trichormus;s__Trichormus sp000316645	2239623	6635030	6635030	11	3	6635030	2239623	6635030	0	'p__Cyanobacteria'	82	450	579	['PF01039', 'TIGR01510', 'PF13603']	['PF03602', 'PF01747', 'PF01668', 'PF02548', 'PF08855', 'PF01509', 'PF00298', 'PF09323', 'TIGR01521', 'PF08847', 'TIGR01173', 'TIGR00096', 'TIGR00546', 'TIGR00544', 'TIGR00543', 'PF01967', 'TIGR00409', 'PF00091', 'PF11317', 'PF10150', 'TIGR00933', 'PF09261', 'TIGR01934', 'PF00742', 'PF00411', 'PF00213', 'PF02096', 'PF00189', 'PF00831', 'PF07991', 'PF02410', 'TIGR00977', 'PF01043', 'PF10128', 'PF0…	[]	[]	[]	[]	3	576	0	0	0	0	d__Bacteria;p__Cyanobacteria;c__Cyanobacteriia;o__Cyanobacteriales;f__Nostocaceae;g__Trichormus;s__Trichormus sp000316645	GCF_000316645.1	950	d__Bacteria;p__Cyanobacteria;c__Cyanobacteriia;o__Cyanobacteriales;f__Nostocaceae;g__Trichormus;s__Trichormus sp000316645	1000	10	GCF_000316645.1	d__Bacteria;p__Cyanobacteria;c__Cyanobacteriia;o__Cyanobacteriales;f__Nostocaceae;g__Trichormus;s__Trichormus sp000316645	100.0	1.0	d__Bacteria;p__Cyanobacteria;c__Cyanobacteriia;o__Cyanobacteriales;f__Nostocaceae;g__Trichormus;s__	ANI/Placement	topological placement and ANI have congruent species assignments	GCF_001597745.1, s__Trichormus sp001597745, 95.0, 85.33, 0.79; GCF_002896875.1, s__Trichormus sp002896875, 95.0, 81.97, 0.61; GCF_000204075.1, s__Trichormus variabilis, 95.0, 80.66, 0.5; GCF_000009705.1, s__Trichormus sp000009705, 95.0, 80.64, 0.53; GCF_001548375.1, s__Trichormus sp001548375, 95.0, 80.03, 0.49
GCA_000316665.1	99.7778	1.22222	8728773	8.74821e+06	0.375316	0.0130842	6848	0.792684	3	d__Bacteria;p__Cyanobacteria;c__Cyanobacteriia;o__Cyanobacteriales;f__Nostocaceae;g__Rivularia;s__Rivularia sp000316665	2909591	8698463	8698463	11	3	8698463	2909591	8698463	0	'p__Cyanobacteria'	82	450	579	['PF01039']	['PF03602', 'PF08855', 'PF01509', 'PF00298', 'PF09323', 'TIGR01521', 'PF08847', 'TIGR00365', 'TIGR00096', 'TIGR00546', 'TIGR00544', 'TIGR00543', 'PF01967', 'PF02548', 'TIGR00409', 'PF00091', 'PF11317', 'PF00013', 'PF10150', 'TIGR00933', 'PF09261', 'TIGR01934', 'PF00742', 'PF00411', 'PF00213', 'PF02096', 'PF00189', 'PF00831', 'PF07991', 'PF11460', 'PF02410', 'TIGR00977', 'PF01043', 'PF10128', 'PF0…	['PF14221', 'TIGR00113', 'PF03740', 'TIGR01850']	['PF01747', 'PF14306']	[]	[]	1	572	4	2	0	0	d__Bacteria;p__Cyanobacteria;c__Cyanobacteriia;o__Cyanobacteriales;f__Nostocaceae;g__Rivularia;s__Rivularia sp000316665	GCF_000316665.1	950	d__Bacteria;p__Cyanobacteria;c__Cyanobacteriia;o__Cyanobacteriales;f__Nostocaceae;g__Rivularia;s__Rivularia sp000316665	1000	10	GCF_000316665.1	d__Bacteria;p__Cyanobacteria;c__Cyanobacteriia;o__Cyanobacteriales;f__Nostocaceae;g__Rivularia;s__Rivularia sp000316665	100.0	1.0	d__Bacteria;p__Cyanobacteria;c__Cyanobacteriia;o__Cyanobacteriales;f__Nostocaceae;g__Rivularia;s__	ANI/Placement	topological placement and ANI have congruent species assignments	GCF_002368095.1, s__Rivularia parasitica, 95.0, 83.65, 0.71; GCA_002361335.1, s__Rivularia sp002361335, 95.0, 81.14, 0.62
GCA_000316685.1	99.2925	0	3720499	3.74701e+06	0.485047	0.0136487	3706	0.867156	2	d__Bacteria;p__Cyanobacteria;c__Cyanobacteriia;o__Thermosynechococcales;f__Thermosynechococcaceae;g__PCC-6312;s__PCC-6312 sp000316685	1.86025e+06	3697276	3697276	11	2	3697276	1.86025e+06	3697276	0	'p__Cyanobacteria'	89	424	544	['TIGR01575', 'TIGR00278', 'PF04025']	['PF03602', 'PF01747', 'PF02548', 'PF08855', 'PF01509', 'PF00298', 'PF09323', 'PF13932', 'PF08847', 'TIGR00365', 'PF02403', 'TIGR00096', 'TIGR00546', 'TIGR00544', 'TIGR00543', 'PF01967', 'TIGR00409', 'PF11317', 'PF00013', 'TIGR00933', 'PF09261', 'TIGR01934', 'PF00742', 'PF00411', 'PF00213', 'PF02096', 'PF00189', 'PF07991', 'PF02410', 'TIGR00977', 'PF01043', 'PF10128', 'PF00709', 'PF01281', 'TIGR0…	[]	[]	[]	[]	3	541	0	0	0	0	d__Bacteria;p__Cyanobacteria;c__Cyanobacteriia;o__Thermosynechococcales;f__Thermosynechococcaceae;g__PCC-6312;s__PCC-6312 sp000316685	GCF_000316685.1	950	d__Bacteria;p__Cyanobacteria;c__Cyanobacteriia;o__Thermosynechococcales;f__Thermosynechococcaceae;g__PCC-6312;s__PCC-6312 sp000316685	1000	10	GCF_000316685.1	d__Bacteria;p__Cyanobacteria;c__Cyanobacteriia;o__Thermosynechococcales;f__Thermosynechococcaceae;g__PCC-6312;s__PCC-6312 sp000316685	100.0	1.0	d__Bacteria;p__Cyanobacteria;c__Cyanobacteriia;o__Thermosynechococcales;f__Thermosynechococcaceae;g__;s__	ANI/Placement	topological placement and ANI have congruent species assignments	N/A
GCA_000317025.1	99.4905	0.218341	4986817	5.01235e+06	0.451933	0	4607	0.841313	1	d__Bacteria;p__Cyanobacteria;c__Cyanobacteriia;o__Cyanobacteriales;f__Microcystaceae;g__Hydrococcus;s__Hydrococcus minor	4986817	4986817	4986817	11	1	4986817	4986817	4986817	0	'p__Cyanobacteria'	79	458	584	['PF13840', 'PF01039', 'PF13603']	['PF03602', 'PF01747', 'PF02548', 'PF08855', 'PF01509', 'PF00298', 'PF09323', 'PF13932', 'PF08847', 'TIGR00365', 'TIGR00096', 'TIGR00546', 'TIGR00544', 'TIGR00543', 'PF01967', 'TIGR00409', 'PF00091', 'PF11317', 'PF00013', 'PF04613', 'PF01220', 'PF09261', 'TIGR01934', 'PF00742', 'PF00411', 'PF00213', 'PF02096', 'PF00189', 'PF07991', 'PF11460', 'PF02410', 'TIGR00977', 'PF01043', 'PF02468', 'PF10128…	['PF01933']	[]	[]	[]	3	580	1	0	0	0	d__Bacteria;p__Cyanobacteria;c__Cyanobacteriia;o__Cyanobacteriales;f__Microcystaceae;g__Hydrococcus;s__Hydrococcus minor	GCF_000317025.1	9529	d__Bacteria;p__Cyanobacteria;c__Cyanobacteriia;o__Cyanobacteriales;f__Microcystaceae;g__Hydrococcus;s__Hydrococcus minor	1000	10	GCF_000317025.1	d__Bacteria;p__Cyanobacteria;c__Cyanobacteriia;o__Cyanobacteriales;f__Microcystaceae;g__Hydrococcus;s__Hydrococcus minor	100.0	1.0	d__Bacteria;p__Cyanobacteria;c__Cyanobacteriia;o__Cyanobacteriales;f__Microcystaceae;g__Hydrococcus;s__	ANI/Placement	topological placement and ANI have congruent species assignments	GCF_001904635.1, s__Hydrococcus rivularis, 95.29, 95.29, 0.88
GCA_000317045.1	99.8747	0.707547	4681111	4.68698e+06	0.584631	0	3838	0.836157	1	d__Bacteria;p__Cyanobacteria;c__Cyanobacteriia;o__PCC-7407;f__PCC-7407;g__PCC-7407;s__PCC-7407 sp000317045	4681111	4681111	4681111	11	1	4681111	4681111	4681111	0	'p__Cyanobacteria'	89	424	544	['PF00411', 'PF00825']	['PF03602', 'PF01747', 'PF02548', 'PF08855', 'PF01509', 'PF00298', 'PF09323', 'PF13932', 'PF08847', 'TIGR01173', 'TIGR00096', 'TIGR00546', 'TIGR00544', 'TIGR00543', 'PF01967', 'TIGR00409', 'PF00091', 'PF11317', 'PF00013', 'TIGR00933', 'PF09261', 'TIGR01934', 'PF00742', 'PF00213', 'PF02096', 'PF00189', 'PF07991', 'PF11460', 'PF02410', 'TIGR00977', 'PF01043', 'PF10128', 'PF00709', 'PF01281', 'TIGR0…	['PF06508', 'PF02943', 'TIGR03609']	[]	[]	[]	2	539	3	0	0	0	d__Bacteria;p__Cyanobacteria;c__Cyanobacteriia;o__PCC-7407;f__PCC-7407;g__PCC-7407;s__PCC-7407 sp000317045	GCF_000317045.1	950	d__Bacteria;p__Cyanobacteria;c__Cyanobacteriia;o__PCC-7407;f__PCC-7407;g__PCC-7407;s__PCC-7407 sp000317045	1000	10	GCF_000317045.1	d__Bacteria;p__Cyanobacteria;c__Cyanobacteriia;o__PCC-7407;f__PCC-7407;g__PCC-7407;s__PCC-7407 sp000317045	100.0	1.0	d__Bacteria;p__Cyanobacteria;c__Cyanobacteriia;o__;f__;g__;s__	ANI/Placement	topological placement and ANI have congruent species assignments	N/A
GCA_000317065.1	98.2311	0.589623	4885680	4.97366e+06	0.462239	0.00892997	3980	0.788283	2	d__Bacteria;p__Cyanobacteria;c__Cyanobacteriia;o__Pseudanabaenales;f__Pseudanabaenaceae;g__PCC-7367;s__PCC-7367 sp000317065	2442840	4557046	4557046	11	2	4557046	2442840	4557046	0	'p__Cyanobacteria'	89	424	544	['TIGR01521', 'TIGR03725', 'TIGR00611', 'PF01039', 'PF04483', 'PF00825', 'TIGR01069', 'PF12452']	['PF03602', 'PF01747', 'PF02548', 'PF08855', 'PF01509', 'PF00298', 'PF09323', 'PF08847', 'TIGR00365', 'TIGR00096', 'TIGR00546', 'TIGR00544', 'TIGR00543', 'PF01967', 'TIGR00409', 'PF11317', 'PF00013', 'PF10150', 'TIGR00933', 'PF09261', 'TIGR01934', 'PF00742', 'PF00411', 'PF00213', 'PF02096', 'PF00189', 'PF07991', 'PF11460', 'PF05690', 'TIGR00977', 'PF01043', 'PF10128', 'PF00709', 'PF01281', 'TIGR0…	['TIGR01072', 'PF02873', 'TIGR00430']	[]	[]	[]	8	533	3	0	0	0	d__Bacteria;p__Cyanobacteria;c__Cyanobacteriia;o__Pseudanabaenales;f__Pseudanabaenaceae;g__PCC-7367;s__PCC-7367 sp000317065	GCF_000317065.1	950	d__Bacteria;p__Cyanobacteria;c__Cyanobacteriia;o__Pseudanabaenales;f__Pseudanabaenaceae;g__PCC-7367;s__PCC-7367 sp000317065	1000	10	GCF_000317065.1	d__Bacteria;p__Cyanobacteria;c__Cyanobacteriia;o__Pseudanabaenales;f__Pseudanabaenaceae;g__PCC-7367;s__PCC-7367 sp000317065	100.0	1.0	d__Bacteria;p__Cyanobacteria;c__Cyanobacteriia;o__Pseudanabaenales;f__Pseudanabaenaceae;g__;s__	ANI/Placement	topological placement and ANI have congruent species assignments	N/A
GCA_000317085.1	99.7642	0	3583735	3.59221e+06	0.406211	0.00715369	3673	0.877185	3	d__Bacteria;p__Cyanobacteria;c__Cyanobacteriia;o__Pseudanabaenales;f__Pseudanabaenaceae;g__PCC-7502;s__PCC-7502 sp000317085	1.19458e+06	3510253	3510253	11	3	3510253	1.19458e+06	3510253	0	'p__Cyanobacteria'	89	424	544	['PF00401', 'PF10716']	['PF03602', 'PF01747', 'PF02548', 'PF08855', 'PF01509', 'PF00298', 'PF09323', 'TIGR01521', 'PF08847', 'TIGR01173', 'PF02403', 'TIGR00096', 'TIGR00546', 'TIGR00544', 'TIGR00543', 'PF01967', 'TIGR00409', 'PF00091', 'PF01195', 'PF11317', 'PF00013', 'PF10150', 'PF01220', 'PF09261', 'TIGR01934', 'PF00742', 'PF00411', 'PF00213', 'PF02096', 'PF00189', 'PF00831', 'PF07991', 'PF11460', 'PF02410', 'TIGR009…	[]	[]	[]	[]	2	542	0	0	0	0	d__Bacteria;p__Cyanobacteria;c__Cyanobacteriia;o__Pseudanabaenales;f__Pseudanabaenaceae;g__PCC-7502;s__PCC-7502 sp000317085	GCF_000317085.1	950	d__Bacteria;p__Cyanobacteria;c__Cyanobacteriia;o__Pseudanabaenales;f__Pseudanabaenaceae;g__PCC-7502;s__PCC-7502 sp000317085	1000	10	GCF_000317085.1	d__Bacteria;p__Cyanobacteria;c__Cyanobacteriia;o__Pseudanabaenales;f__Pseudanabaenaceae;g__PCC-7502;s__PCC-7502 sp000317085	100.0	1.0	d__Bacteria;p__Cyanobacteria;c__Cyanobacteriia;o__Pseudanabaenales;f__Pseudanabaenaceae;g__;s__	ANI/Placement	topological placement and ANI have congruent species assignments	N/A
GCA_000317105.1	99.7089	0.982533	7804270	7.82706e+06	0.476122	0.00972628	6006	0.809548	3	d__Bacteria;p__Cyanobacteria;c__Cyanobacteriia;o__Cyanobacteriales;f__Oscillatoriaceae;g__Oscillatoria;s__Oscillatoria acuminata	2.60142e+06	7689443	7689443	11	3	7689443	2.60142e+06	7689443	0	'p__Cyanobacteria'	79	458	584	['PF13840', 'TIGR00041']	['PF03602', 'PF01747', 'PF08855', 'PF01509', 'PF00298', 'PF09323', 'PF13932', 'PF08847', 'TIGR00365', 'TIGR00096', 'TIGR00546', 'TIGR00544', 'TIGR00543', 'TIGR01079', 'PF01967', 'PF02548', 'TIGR00409', 'PF11317', 'PF10150', 'PF01220', 'PF09261', 'TIGR01934', 'PF00742', 'PF00411', 'PF00213', 'PF02096', 'PF00189', 'PF07991', 'PF11460', 'PF02410', 'TIGR00977', 'PF01043', 'PF10128', 'PF00709', 'PF012…	['PF00091', 'PF00013', 'PF00401', 'TIGR01216', 'PF00154', 'PF03120', 'PF12327', 'PF08529', 'PF13184']	[]	[]	[]	2	573	9	0	0	0	d__Bacteria;p__Cyanobacteria;c__Cyanobacteriia;o__Cyanobacteriales;f__Oscillatoriaceae;g__Oscillatoria;s__Oscillatoria acuminata	GCF_000317105.1	950	d__Bacteria;p__Cyanobacteria;c__Cyanobacteriia;o__Cyanobacteriales;f__Oscillatoriaceae;g__Oscillatoria;s__Oscillatoria acuminata	1000	10	GCF_000317105.1	d__Bacteria;p__Cyanobacteria;c__Cyanobacteriia;o__Cyanobacteriales;f__Oscillatoriaceae;g__Oscillatoria;s__Oscillatoria acuminata	100.0	1.0	d__Bacteria;p__Cyanobacteria;c__Cyanobacteriia;o__Cyanobacteriales;f__Oscillatoriaceae;g__;s__	ANI/Placement	topological placement and ANI have congruent species assignments	N/A
GCA_000317125.1	99.6296	1.44444	6689401	6.71427e+06	0.444747	0.0040968	5973	0.8428	3	d__Bacteria;p__Cyanobacteria;c__Cyanobacteriia;o__Cyanobacteriales;f__Chroococcidiopsidaceae;g__Chroococcidiopsis;s__Chroococcidiopsis thermalis	2.2298e+06	6315792	6315792	11	3	6315792	2.2298e+06	6315792	0	'p__Cyanobacteria'	82	450	579	['TIGR00409', 'PF13840', 'PF03119']	['PF03602', 'PF01747', 'PF02548', 'PF08855', 'PF01509', 'PF00298', 'PF09323', 'PF13932', 'PF08847', 'TIGR01173', 'PF02403', 'TIGR00096', 'TIGR00546', 'TIGR00544', 'TIGR00543', 'PF01967', 'PF11317', 'PF04613', 'TIGR00933', 'PF09261', 'TIGR01934', 'PF00742', 'PF00411', 'PF00213', 'PF02096', 'PF00189', 'PF00831', 'PF07991', 'PF11460', 'PF02410', 'TIGR00977', 'PF01043', 'PF10128', 'PF00709', 'PF01281…	['TIGR00707', 'PF00625', 'PF03740']	['TIGR02702', 'TIGR00528']	[]	[]	3	571	3	2	0	0	d__Bacteria;p__Cyanobacteria;c__Cyanobacteriia;o__Cyanobacteriales;f__Chroococcidiopsidaceae;g__Chroococcidiopsis;s__Chroococcidiopsis thermalis	GCF_000317125.1	950	d__Bacteria;p__Cyanobacteria;c__Cyanobacteriia;o__Cyanobacteriales;f__Chroococcidiopsidaceae;g__Chroococcidiopsis;s__Chroococcidiopsis thermalis	1000	10	GCF_000317125.1	d__Bacteria;p__Cyanobacteria;c__Cyanobacteriia;o__Cyanobacteriales;f__Chroococcidiopsidaceae;g__Chroococcidiopsis;s__Chroococcidiopsis thermalis	100.0	1.0	d__Bacteria;p__Cyanobacteria;c__Cyanobacteriia;o__Cyanobacteriales;f__Chroococcidiopsidaceae;g__;s__	ANI/Placement	topological placement and ANI have congruent species assignments	N/A
GCA_000317145.1	99.4815	2.11111	6761765	6.79701e+06	0.456708	0.0272112	6355	0.828593	4	d__Bacteria;p__Cyanobacteria;c__Cyanobacteriia;o__Cyanobacteriales;f__Chamaesiphonaceae;g__Chamaesiphon;s__Chamaesiphon minutus	1.69042e+06	6284095	6284095	11	3	6284095	2.25392e+06	6284095	100	'p__Cyanobacteria'	82	450	579	['PF13840', 'PF00183', 'TIGR01143']	['PF10397', 'PF03602', 'PF01747', 'PF01668', 'PF02548', 'PF08855', 'PF01509', 'PF00298', 'PF09323', 'TIGR01521', 'PF08847', 'TIGR00365', 'TIGR00096', 'TIGR00543', 'PF01967', 'TIGR00409', 'PF11317', 'PF00013', 'TIGR00933', 'PF09261', 'TIGR01934', 'PF00742', 'PF00411', 'PF00213', 'PF02096', 'PF00189', 'PF00831', 'PF07991', 'PF11460', 'PF02410', 'TIGR00977', 'PF01043', 'PF10128', 'PF00709', 'PF01281…	['TIGR00546', 'TIGR00544', 'TIGR00577', 'PF00091', 'PF01252', 'PF06508', 'TIGR00634', 'PF05491', 'PF04483', 'TIGR00947']	[]	[]	[]	3	566	10	0	0	0	d__Bacteria;p__Cyanobacteria;c__Cyanobacteriia;o__Cyanobacteriales;f__Chamaesiphonaceae;g__Chamaesiphon;s__Chamaesiphon minutus	GCF_000317145.1	950	d__Bacteria;p__Cyanobacteria;c__Cyanobacteriia;o__Cyanobacteriales;f__Chamaesiphonaceae;g__Chamaesiphon;s__Chamaesiphon minutus	1000	10	GCF_000317145.1	d__Bacteria;p__Cyanobacteria;c__Cyanobacteriia;o__Cyanobacteriales;f__Chamaesiphonaceae;g__Chamaesiphon;s__Chamaesiphon minutus	100.0	1.0	d__Bacteria;p__Cyanobacteria;c__Cyanobacteriia;o__Cyanobacteriales;f__Chamaesiphonaceae;g__Chamaesiphon;s__	ANI/Placement	topological placement and ANI have congruent species assignments	GCF_003003845.1, s__Chamaesiphon polymorphus, 95.0, 88.16, 0.73
GCA_000317205.1	99.5181	0.682731	6902954	6.93638e+06	0.412556	0.0224588	6071	0.792417	271	d__Bacteria;p__Cyanobacteria;c__Cyanobacteriia;o__Cyanobacteriales;f__Nostocaceae;g__Fischerella;s__Fischerella muscicola_B	25472.2	57778	186439	11	271	57778	25472.2	186439	0	'p__Cyanobacteria'	65	415	520	['PF01039', 'PF02533']	['PF03602', 'PF01747', 'PF02548', 'PF08855', 'PF01509', 'PF00298', 'TIGR01521', 'PF08847', 'TIGR01173', 'TIGR00096', 'TIGR00544', 'TIGR00543', 'PF01967', 'PF00091', 'PF11317', 'PF10150', 'TIGR00933', 'PF09261', 'TIGR01934', 'PF00742', 'PF00411', 'PF02096', 'PF00189', 'PF02410', 'TIGR00977', 'PF01043', 'PF10128', 'PF01281', 'TIGR02023', 'TIGR02028', 'PF02341', 'PF00834', 'PF06298', 'TIGR00152', 'T…	['PF01409', 'PF03147', 'TIGR00392', 'PF01208']	[]	[]	[]	2	514	4	0	0	0	d__Bacteria;p__Cyanobacteria;c__Cyanobacteriia;o__Cyanobacteriales;f__Nostocaceae;g__Fischerella;s__Fischerella muscicola_B	GCF_000317205.1	950	d__Bacteria;p__Cyanobacteria;c__Cyanobacteriia;o__Cyanobacteriales;f__Nostocaceae;g__Fischerella;s__Fischerella muscicola_B	1000	10	GCF_000317205.1	d__Bacteria;p__Cyanobacteria;c__Cyanobacteriia;o__Cyanobacteriales;f__Nostocaceae;g__Fischerella;s__Fischerella muscicola_B	100.0	1.0	d__Bacteria;p__Cyanobacteria;c__Cyanobacteriia;o__Cyanobacteriales;f__Nostocaceae;g__Fischerella;s__	ANI/Placement	topological placement and ANI have congruent species assignments	GCF_000317225.1, s__Fischerella thermalis, 95.0, 93.39, 0.88; GCF_000317245.1, s__Fischerella muscicola_A, 95.0, 86.37, 0.71; GCF_002368315.1, s__Fischerella sp002368315, 95.0, 86.03, 0.71; GCF_000447295.1, s__Fischerella sp000447295, 95.0, 85.49, 0.71; GCF_001990805.1, s__Fischerella laminosus, 95.0, 85.11, 0.67; GCF_000517105.1, s__Fischerella sp000517105, 95.0, 81.43, 0.64
GCA_000317245.1	99.5181	0.963855	7360256	7.3959e+06	0.403185	0.0292778	6529	0.805165	524	d__Bacteria;p__Cyanobacteria;c__Cyanobacteriia;o__Cyanobacteriales;f__Nostocaceae;g__Fischerella;s__Fischerella muscicola_A	14046.3	48519	226112	11	524	48519	14046.3	226112	2	'p__Cyanobacteria'	65	415	520	['TIGR01574', 'PF13603']	['PF03602', 'PF01747', 'PF08855', 'PF01509', 'PF00298', 'TIGR01521', 'PF08847', 'TIGR01173', 'PF02403', 'TIGR00096', 'TIGR00544', 'TIGR00543', 'PF01967', 'PF00091', 'PF11317', 'PF10150', 'TIGR00933', 'PF09261', 'TIGR01934', 'PF00742', 'PF00411', 'PF02096', 'PF00189', 'PF11460', 'PF02410', 'TIGR00977', 'PF01043', 'PF10128', 'PF01281', 'TIGR02023', 'TIGR02028', 'PF02341', 'PF00834', 'PF06298', 'TIG…	['PF02548', 'PF06421', 'PF03255', 'PF02504']	[]	[]	[]	2	514	4	0	0	0	d__Bacteria;p__Cyanobacteria;c__Cyanobacteriia;o__Cyanobacteriales;f__Nostocaceae;g__Fischerella;s__Fischerella muscicola_A	GCF_000317245.1	950	d__Bacteria;p__Cyanobacteria;c__Cyanobacteriia;o__Cyanobacteriales;f__Nostocaceae;g__Fischerella;s__Fischerella muscicola_A	1000	99	GCF_000317245.1	d__Bacteria;p__Cyanobacteria;c__Cyanobacteriia;o__Cyanobacteriales;f__Nostocaceae;g__Fischerella;s__Fischerella muscicola_A	100.0	0.99	d__Bacteria;p__Cyanobacteria;c__Cyanobacteriia;o__Cyanobacteriales;f__Nostocaceae;g__Fischerella;s__	ANI/Placement	topological placement and ANI have congruent species assignments	GCF_000447295.1, s__Fischerella sp000447295, 95.0, 91.2, 0.78; GCF_002368315.1, s__Fischerella sp002368315, 95.0, 91.14, 0.75; GCF_001990805.1, s__Fischerella laminosus, 95.0, 91.08, 0.73; GCF_000317205.1, s__Fischerella muscicola_B, 95.0, 86.37, 0.71; GCF_000317225.1, s__Fischerella thermalis, 95.0, 86.13, 0.79; GCF_000517105.1, s__Fischerella sp000517105, 95.0, 80.6, 0.59
GCA_000317265.1	99.759	1.5261	7649851	7.66833e+06	0.414988	0.0270765	6722	0.808725	188	d__Bacteria;p__Cyanobacteria;c__Cyanobacteriia;o__Cyanobacteriales;f__Nostocaceae;g__Chlorogloeopsis;s__Chlorogloeopsis fritschii	40690.7	117952	499684	11	188	117952	40690.7	499684	0	'p__Cyanobacteria'	65	415	520	['PF01039']	['PF03602', 'PF01747', 'PF02548', 'PF08855', 'PF01509', 'PF00298', 'TIGR01521', 'PF08847', 'TIGR01173', 'TIGR00096', 'TIGR00544', 'TIGR00543', 'PF01967', 'PF00091', 'PF11317', 'PF04613', 'TIGR00933', 'PF09261', 'TIGR01934', 'PF00742', 'PF00411', 'PF02096', 'PF00189', 'PF00831', 'PF02410', 'TIGR00977', 'PF01043', 'PF10128', 'PF01281', 'TIGR02023', 'TIGR02028', 'PF02341', 'PF00834', 'PF06298', 'TIG…	['PF01409', 'TIGR02048', 'PF00719', 'PF03147', 'PF00146', 'TIGR00503', 'PF04339', 'TIGR01145']	[]	[]	[]	1	511	8	0	0	0	d__Bacteria;p__Cyanobacteria;c__Cyanobacteriia;o__Cyanobacteriales;f__Nostocaceae;g__Chlorogloeopsis;s__Chlorogloeopsis fritschii	GCF_000317285.1	950	d__Bacteria;p__Cyanobacteria;c__Cyanobacteriia;o__Cyanobacteriales;f__Nostocaceae;g__Chlorogloeopsis;s__Chlorogloeopsis fritschii	9997	99	GCF_000317285.1	d__Bacteria;p__Cyanobacteria;c__Cyanobacteriia;o__Cyanobacteriales;f__Nostocaceae;g__Chlorogloeopsis;s__Chlorogloeopsis fritschii	99.97	0.99	d__Bacteria;p__Cyanobacteria;c__Cyanobacteriia;o__Cyanobacteriales;f__Nostocaceae;g__Chlorogloeopsis;s__	ANI/Placement	topological placement and ANI have congruent species assignments	GCF_000332255.1, s__Chlorogloeopsis sp000332255, 95.0, 79.87, 0.63
GCA_000317435.1	99.759	0	6960392	6.9772e+06	0.397969	0.0125912	5792	0.808966	4	d__Bacteria;p__Cyanobacteria;c__Cyanobacteriia;o__Cyanobacteriales;f__Nostocaceae;g__Calothrix;s__Calothrix parietina	1740098	6767834	6767834	11	4	6767834	1740098	6767834	0	'p__Cyanobacteria'	65	415	520	['PF02468']	['PF03602', 'PF01747', 'PF08855', 'PF01509', 'PF00298', 'TIGR01521', 'PF08847', 'TIGR01173', 'TIGR00096', 'TIGR00544', 'TIGR00543', 'PF01967', 'PF02548', 'PF00091', 'PF11317', 'PF10150', 'PF01220', 'PF09261', 'TIGR01934', 'PF00742', 'PF00411', 'PF02096', 'PF00189', 'PF11460', 'PF02410', 'TIGR00977', 'PF01043', 'PF10128', 'PF01281', 'TIGR02023', 'TIGR02028', 'PF02341', 'PF06298', 'TIGR00152', 'TIG…	[]	[]	[]	[]	1	519	0	0	0	0	d__Bacteria;p__Cyanobacteria;c__Cyanobacteriia;o__Cyanobacteriales;f__Nostocaceae;g__Calothrix;s__Calothrix parietina	GCF_000317435.1	950	d__Bacteria;p__Cyanobacteria;c__Cyanobacteriia;o__Cyanobacteriales;f__Nostocaceae;g__Calothrix;s__Calothrix parietina	1000	10	GCF_000317435.1	d__Bacteria;p__Cyanobacteria;c__Cyanobacteriia;o__Cyanobacteriales;f__Nostocaceae;g__Calothrix;s__Calothrix parietina	100.0	1.0	d__Bacteria;p__Cyanobacteria;c__Cyanobacteriia;o__Cyanobacteriales;f__Nostocaceae;g__Calothrix;s__	ANI/Placement	topological placement and ANI have congruent species assignments	GCF_002289455.1, s__Calothrix elsteri, 95.0, 79.63, 0.28; GCF_000734895.2, s__Calothrix sp000734895, 95.0, 78.82, 0.19; GCF_000331305.1, s__Calothrix sp000331305, 95.0, 77.2, 0.15; GCF_002368415.1, s__Calothrix sp002368415, 95.0, 77.02, 0.14; GCF_002368395.1, s__Calothrix sp002368395, 95.0, 76.72, 0.12; GCF_001904745.1, s__Calothrix sp001904745, 95.0, 76.56, 0.13
GCA_000317475.1	99.7817	0.218341	8272254	8.29036e+06	0.457845	0.0105176	7022	0.810299	6	d__Bacteria;p__Cyanobacteria;c__Cyanobacteriia;o__Cyanobacteriales;f__Phormidiaceae;g__Microcoleus;s__Microcoleus nigroviridis	1378709	7479014	7479014	11	6	7479014	1378709	7479014	0	'p__Cyanobacteria'	79	458	584	['TIGR01510']	['PF03602', 'PF01747', 'PF02548', 'PF08855', 'PF01509', 'PF00298', 'PF09323', 'TIGR01521', 'PF08847', 'TIGR01173', 'TIGR00096', 'TIGR00546', 'TIGR00544', 'TIGR00543', 'PF01967', 'TIGR00409', 'PF00091', 'PF01195', 'PF11317', 'PF00013', 'PF01220', 'PF01379', 'PF09261', 'TIGR01934', 'PF00742', 'PF00411', 'PF00213', 'PF02096', 'PF00189', 'PF00831', 'PF07991', 'PF11460', 'PF02410', 'TIGR00977', 'PF010…	['TIGR00643']	[]	[]	[]	1	582	1	0	0	0	d__Bacteria;p__Cyanobacteria;c__Cyanobacteriia;o__Cyanobacteriales;f__Phormidiaceae;g__Microcoleus;s__Microcoleus nigroviridis	GCF_000317475.1	950	d__Bacteria;p__Cyanobacteria;c__Cyanobacteriia;o__Cyanobacteriales;f__Phormidiaceae;g__Microcoleus;s__Microcoleus nigroviridis	1000	10	GCF_000317475.1	d__Bacteria;p__Cyanobacteria;c__Cyanobacteriia;o__Cyanobacteriales;f__Phormidiaceae;g__Microcoleus;s__Microcoleus nigroviridis	100.0	1.0	d__Bacteria;p__Cyanobacteria;c__Cyanobacteriia;o__Cyanobacteriales;f__Phormidiaceae;g__Microcoleus;s__	ANI/Placement	topological placement and ANI have congruent species assignments	GCF_000214075.1, s__Microcoleus vaginatus, 95.0, 93.09, 0.84; GCF_003003725.1, s__Microcoleus sp003003725, 95.0, 87.18, 0.79; GCA_003542015.1, s__Microcoleus sp003542015, 95.0, 85.17, 0.81; GCF_002412335.2, s__Microcoleus bourrellyi, 95.0, 84.1, 0.78
GCA_000317495.1	99.4815	0	5620407	5.6497e+06	0.401626	0.00707437	4994	0.836632	9	d__Bacteria;p__Cyanobacteria;c__Cyanobacteriia;o__Cyanobacteriales;f__Chamaesiphonaceae;g__Crinalium;s__Crinalium epipsammum	624490	5315554	5315554	11	9	5315554	624490	5315554	0	'p__Cyanobacteria'	82	450	579	['PF13840', 'PF01039', 'TIGR00020']	['PF10397', 'PF03602', 'PF01747', 'PF01668', 'PF02548', 'PF08855', 'PF01509', 'PF00298', 'PF09323', 'TIGR01521', 'PF08847', 'TIGR00365', 'TIGR00096', 'TIGR00546', 'TIGR00544', 'TIGR00543', 'PF01967', 'TIGR00409', 'PF11317', 'PF00013', 'TIGR00933', 'PF09261', 'TIGR01934', 'PF00742', 'PF00411', 'PF00213', 'PF02096', 'PF00189', 'PF00831', 'PF07991', 'PF11460', 'PF02410', 'TIGR00977', 'PF01043', 'PF1…	[]	[]	[]	[]	3	576	0	0	0	0	d__Bacteria;p__Cyanobacteria;c__Cyanobacteriia;o__Cyanobacteriales;f__Chamaesiphonaceae;g__Crinalium;s__Crinalium epipsammum	GCF_000317495.1	950	d__Bacteria;p__Cyanobacteria;c__Cyanobacteriia;o__Cyanobacteriales;f__Chamaesiphonaceae;g__Crinalium;s__Crinalium epipsammum	1000	10	GCF_000317495.1	d__Bacteria;p__Cyanobacteria;c__Cyanobacteriia;o__Cyanobacteriales;f__Chamaesiphonaceae;g__Crinalium;s__Crinalium epipsammum	100.0	1.0	d__Bacteria;p__Cyanobacteria;c__Cyanobacteriia;o__Cyanobacteriales;f__Chamaesiphonaceae;g__;s__	ANI/Placement	topological placement and ANI have congruent species assignments	N/A
GCA_000317515.1	99.5556	0.229167	7966510	8.00207e+06	0.462133	0.0087329	6718	0.834851	9	d__Bacteria;p__Cyanobacteria;c__Cyanobacteriia;o__Cyanobacteriales;f__Coleofasciculaceae;g__Coleofasciculus;s__Coleofasciculus sp000317515	885168	7470429	7470429	11	9	7470429	885168	7470429	0	'p__Cyanobacteria'	82	450	579	['PF02468', 'TIGR00278']	['PF03602', 'PF01747', 'PF02548', 'PF08855', 'PF01509', 'PF00298', 'PF09323', 'TIGR01521', 'PF08847', 'TIGR01173', 'TIGR00096', 'TIGR00546', 'TIGR00544', 'TIGR00543', 'PF01967', 'TIGR00409', 'PF00091', 'PF11317', 'PF04613', 'TIGR00933', 'PF12452', 'PF09261', 'TIGR01934', 'PF00742', 'PF00411', 'PF00213', 'PF02096', 'PF00189', 'PF00831', 'PF07991', 'PF11460', 'PF05690', 'TIGR00977', 'PF01043', 'PF1…	['PF09654', 'PF01176']	[]	[]	[]	2	575	2	0	0	0	d__Bacteria;p__Cyanobacteria;c__Cyanobacteriia;o__Cyanobacteriales;f__Coleofasciculaceae;g__Coleofasciculus;s__Coleofasciculus sp000317515	GCF_000317515.1	950	d__Bacteria;p__Cyanobacteria;c__Cyanobacteriia;o__Cyanobacteriales;f__Coleofasciculaceae;g__Coleofasciculus;s__Coleofasciculus sp000317515	1000	10	GCF_000317515.1	d__Bacteria;p__Cyanobacteria;c__Cyanobacteriia;o__Cyanobacteriales;f__Coleofasciculaceae;g__Coleofasciculus;s__Coleofasciculus sp000317515	100.0	1.0	d__Bacteria;p__Cyanobacteria;c__Cyanobacteriia;o__Cyanobacteriales;f__Coleofasciculaceae;g__Coleofasciculus;s__	ANI/Placement	topological placement and ANI have congruent species assignments	GCF_000155555.1, s__Coleofasciculus chthonoplastes, 95.0, 76.57, 0.13; GCA_003511885.1, s__Coleofasciculus sp003511885, 95.0, 75.97, 0.09
GCA_000317535.1	99.7778	0.675926	7610589	7.62754e+06	0.422027	0.0202299	6578	0.818664	6	d__Bacteria;p__Cyanobacteria;c__Cyanobacteriia;o__Cyanobacteriales;f__Nostocaceae;g__Cylindrospermum;s__Cylindrospermum stagnale	1.2684e+06	7003560	7003560	11	4	7003560	1.90265e+06	7003560	200	'p__Cyanobacteria'	82	450	579	['PF01039']	['PF03602', 'PF01747', 'PF08855', 'PF01509', 'PF00298', 'PF09323', 'TIGR01521', 'PF08847', 'TIGR01173', 'TIGR00096', 'TIGR00546', 'TIGR00544', 'TIGR00543', 'PF01967', 'PF02548', 'TIGR00409', 'PF00091', 'PF11317', 'PF00013', 'PF10150', 'PF01220', 'PF09261', 'TIGR01934', 'PF00742', 'PF00411', 'PF00213', 'PF02096', 'PF00189', 'PF07991', 'TIGR03943', 'PF11460', 'PF02410', 'TIGR00977', 'PF01043', 'PF1…	['PF04560', 'PF00627', 'PF04998', 'PF04997', 'PF00623', 'PF00889', 'PF00562', 'PF05000', 'PF10385']	[]	[]	[]	1	569	9	0	0	0	d__Bacteria;p__Cyanobacteria;c__Cyanobacteriia;o__Cyanobacteriales;f__Nostocaceae;g__Cylindrospermum;s__Cylindrospermum stagnale	GCF_000317535.1	950	d__Bacteria;p__Cyanobacteria;c__Cyanobacteriia;o__Cyanobacteriales;f__Nostocaceae;g__Cylindrospermum;s__Cylindrospermum stagnale	1000	10	GCF_000317535.1	d__Bacteria;p__Cyanobacteria;c__Cyanobacteriia;o__Cyanobacteriales;f__Nostocaceae;g__Cylindrospermum;s__Cylindrospermum stagnale	100.0	1.0	d__Bacteria;p__Cyanobacteria;c__Cyanobacteriia;o__Cyanobacteriales;f__Nostocaceae;g__;s__	ANI/Placement	topological placement and ANI have congruent species assignments	N/A
GCA_000317555.1	99.7778	0.333333	5882710	5.89581e+06	0.433616	0.017984	5250	0.841294	5	d__Bacteria;p__Cyanobacteria;c__Cyanobacteriia;o__Cyanobacteriales;f__Chroococcidiopsidaceae;g__Chroogloeocystis;s__Chroogloeocystis sp000317555	1176542	5431448	5431448	11	5	5431448	1176542	5431448	0	'p__Cyanobacteria'	82	450	579	['TIGR02731']	['PF03602', 'PF01747', 'PF02548', 'PF08855', 'PF01509', 'PF00298', 'PF09323', 'PF13932', 'PF08847', 'TIGR00365', 'TIGR00096', 'TIGR00544', 'TIGR00543', 'PF01967', 'TIGR00409', 'PF11317', 'TIGR01479', 'PF00013', 'PF04613', 'PF01220', 'PF09261', 'TIGR01934', 'PF00742', 'PF00411', 'PF00213', 'PF02096', 'PF00189', 'PF00831', 'PF07991', 'PF11460', 'PF02410', 'TIGR00977', 'PF01043', 'PF10128', 'PF00709…	['TIGR00546', 'TIGR03943']	[]	[]	[]	1	576	2	0	0	0	d__Bacteria;p__Cyanobacteria;c__Cyanobacteriia;o__Cyanobacteriales;f__Chroococcidiopsidaceae;g__Chroogloeocystis;s__Chroogloeocystis sp000317555	GCF_000317555.1	950	d__Bacteria;p__Cyanobacteria;c__Cyanobacteriia;o__Cyanobacteriales;f__Chroococcidiopsidaceae;g__Chroogloeocystis;s__Chroogloeocystis sp000317555	1000	10	GCF_000317555.1	d__Bacteria;p__Cyanobacteria;c__Cyanobacteriia;o__Cyanobacteriales;f__Chroococcidiopsidaceae;g__Chroogloeocystis;s__Chroogloeocystis sp000317555	100.0	1.0	d__Bacteria;p__Cyanobacteria;c__Cyanobacteriia;o__Cyanobacteriales;f__Chroococcidiopsidaceae;g__Chroogloeocystis;s__	ANI/Placement	topological placement and ANI have congruent species assignments	GCF_001904655.1, s__Chroogloeocystis siderophila, 95.0, 93.82, 0.89; GCF_002939305.1, s__Chroogloeocystis sp002939305, 95.0, 88.97, 0.85; GCF_002749975.1, s__Chroogloeocystis cyanobacterium, 95.0, 84.89, 0.76; GCF_002964865.1, s__Chroogloeocystis sp002964865, 95.0, 83.67, 0.73
GCA_000317575.1	99.5633	0.436681	5544990	5.56931e+06	0.362232	0.0345883	4986	0.83725	6	d__Bacteria;p__Cyanobacteria;c__Cyanobacteriia;o__Cyanobacteriales;f__Xenococcaceae;g__Stanieria;s__Stanieria cyanosphaera	924165	5041209	5041209	11	6	5041209	924165	5041209	0	'p__Cyanobacteria'	79	458	584	['PF01039', 'PF13603']	['PF03602', 'PF01747', 'PF08855', 'PF01509', 'PF00298', 'PF09323', 'PF00562', 'TIGR01521', 'PF08847', 'TIGR01173', 'TIGR00096', 'TIGR00546', 'TIGR00544', 'TIGR00543', 'PF01967', 'PF02548', 'TIGR00409', 'PF00091', 'PF11317', 'PF00013', 'PF03900', 'PF10150', 'PF01220', 'PF09261', 'TIGR01934', 'PF00742', 'PF00411', 'PF00213', 'PF02096', 'PF00189', 'PF00831', 'PF07991', 'TIGR03943', 'PF11460', 'PF024…	['PF01264', 'TIGR01356']	[]	[]	[]	2	580	2	0	0	0	d__Bacteria;p__Cyanobacteria;c__Cyanobacteriia;o__Cyanobacteriales;f__Xenococcaceae;g__Stanieria;s__Stanieria cyanosphaera	GCF_000317575.1	950	d__Bacteria;p__Cyanobacteria;c__Cyanobacteriia;o__Cyanobacteriales;f__Xenococcaceae;g__Stanieria;s__Stanieria cyanosphaera	1000	10	GCF_000317575.1	d__Bacteria;p__Cyanobacteria;c__Cyanobacteriia;o__Cyanobacteriales;f__Xenococcaceae;g__Stanieria;s__Stanieria cyanosphaera	100.0	1.0	d__Bacteria;p__Cyanobacteria;c__Cyanobacteriia;o__Cyanobacteriales;f__Xenococcaceae;g__Stanieria;s__	ANI/Placement	topological placement and ANI have congruent species assignments	GCF_002355455.1, s__Stanieria sp002355455, 95.0, 90.15, 0.79
GCA_000317615.1	99.5546	0.296956	3781008	3.79793e+06	0.424384	0	3600	0.832458	1	d__Bacteria;p__Cyanobacteria;c__Cyanobacteriia;o__Cyanobacteriales;f__Rubidibacteraceae;g__Halothece;s__Halothece salina	3781008	3781008	3781008	11	1	3781008	3781008	3781008	0	'p__Cyanobacteria'	82	449	578	['PF01039', 'PF13603']	['PF03602', 'PF01747', 'PF02548', 'PF08855', 'PF01509', 'PF00298', 'PF09323', 'TIGR01521', 'PF08847', 'TIGR01173', 'PF06470', 'TIGR00096', 'TIGR00546', 'TIGR00544', 'TIGR00543', 'PF01967', 'TIGR00409', 'PF00091', 'PF01195', 'PF11317', 'PF00013', 'PF01220', 'PF09261', 'TIGR01934', 'PF00742', 'PF00411', 'PF00213', 'PF02096', 'PF00189', 'PF00831', 'PF07991', 'PF02410', 'TIGR00977', 'PF01043', 'PF101…	['TIGR00528', 'PF00701']	[]	[]	[]	2	574	2	0	0	0	d__Bacteria;p__Cyanobacteria;c__Cyanobacteriia;o__Cyanobacteriales;f__Rubidibacteraceae;g__Halothece;s__Halothece salina	GCF_000317615.1	950	d__Bacteria;p__Cyanobacteria;c__Cyanobacteriia;o__Cyanobacteriales;f__Rubidibacteraceae;g__Halothece;s__Halothece salina	1000	10	GCF_000317615.1	d__Bacteria;p__Cyanobacteria;c__Cyanobacteriia;o__Cyanobacteriales;f__Rubidibacteraceae;g__Halothece;s__Halothece salina	100.0	1.0	d__Bacteria;p__Cyanobacteria;c__Cyanobacteriia;o__Cyanobacteriales;f__Rubidibacteraceae;g__Halothece;s__	ANI/Placement	topological placement and ANI have congruent species assignments	GCF_000317635.1, s__Halothece sp000317635, 95.0, 79.72, 0.46; GCA_003021905.1, s__Halothece sp003021905, 95.0, 77.0, 0.35
GCA_000317635.1	99.4803	0.222717	4179170	4.201e+06	0.429225	0	3848	0.865097	1	d__Bacteria;p__Cyanobacteria;c__Cyanobacteriia;o__Cyanobacteriales;f__Rubidibacteraceae;g__Halothece;s__Halothece sp000317635	4179170	4179170	4179170	11	1	4179170	4179170	4179170	0	'p__Cyanobacteria'	82	449	578	['PF01039', 'PF00825', 'PF13603']	['PF03602', 'PF01747', 'PF02548', 'PF08855', 'PF01509', 'PF00298', 'PF09323', 'TIGR01521', 'PF08847', 'TIGR01173', 'PF06470', 'TIGR00096', 'TIGR00546', 'TIGR00544', 'TIGR00543', 'PF01967', 'TIGR00409', 'PF00091', 'PF01195', 'PF11317', 'PF00013', 'PF01220', 'PF09261', 'TIGR01934', 'PF00742', 'PF00411', 'PF02096', 'PF00189', 'PF00831', 'PF07991', 'PF02410', 'TIGR00977', 'PF01043', 'PF10128', 'PF007…	['PF00213']	[]	[]	[]	3	574	1	0	0	0	d__Bacteria;p__Cyanobacteria;c__Cyanobacteriia;o__Cyanobacteriales;f__Rubidibacteraceae;g__Halothece;s__Halothece sp000317635	GCF_000317635.1	950	d__Bacteria;p__Cyanobacteria;c__Cyanobacteriia;o__Cyanobacteriales;f__Rubidibacteraceae;g__Halothece;s__Halothece sp000317635	1000	10	GCF_000317635.1	d__Bacteria;p__Cyanobacteria;c__Cyanobacteriia;o__Cyanobacteriales;f__Rubidibacteraceae;g__Halothece;s__Halothece sp000317635	100.0	1.0	d__Bacteria;p__Cyanobacteria;c__Cyanobacteriia;o__Cyanobacteriales;f__Rubidibacteraceae;g__Halothece;s__	ANI/Placement	topological placement and ANI have congruent species assignments	GCF_000317615.1, s__Halothece salina, 95.0, 79.72, 0.46; GCA_003021905.1, s__Halothece sp003021905, 95.0, 77.69, 0.46
GCA_000317655.1	99.5197	0.218341	3163381	3.17865e+06	0.386647	0	2886	0.870441	1	d__Bacteria;p__Cyanobacteria;c__Cyanobacteriia;o__Cyanobacteriales;f__Cyanobacteriaceae;g__Cyanobacterium;s__Cyanobacterium stanieri	3163381	3163381	3163381	11	1	3163381	3163381	3163381	0	'p__Cyanobacteria'	79	458	584	['TIGR01683', 'PF13603', 'PF00584']	['PF03602', 'PF01747', 'PF02548', 'PF08855', 'PF01509', 'PF00298', 'PF09323', 'TIGR01521', 'PF08847', 'TIGR00365', 'TIGR00096', 'PF00203', 'TIGR00546', 'TIGR00544', 'TIGR00543', 'PF01967', 'TIGR00409', 'PF00091', 'PF11317', 'PF00013', 'PF04613', 'PF01220', 'PF09261', 'TIGR01934', 'PF00742', 'PF00411', 'PF00213', 'PF02096', 'PF00189', 'PF00831', 'PF07991', 'PF11460', 'PF02410', 'TIGR00977', 'PF010…	['TIGR00586']	[]	[]	[]	3	580	1	0	0	0	d__Bacteria;p__Cyanobacteria;c__Cyanobacteriia;o__Cyanobacteriales;f__Cyanobacteriaceae;g__Cyanobacterium;s__Cyanobacterium stanieri	GCA_000317655.1	950	d__Bacteria;p__Cyanobacteria;c__Cyanobacteriia;o__Cyanobacteriales;f__Cyanobacteriaceae;g__Cyanobacterium;s__Cyanobacterium stanieri	1000	10	GCA_000317655.1	d__Bacteria;p__Cyanobacteria;c__Cyanobacteriia;o__Cyanobacteriales;f__Cyanobacteriaceae;g__Cyanobacterium;s__Cyanobacterium stanieri	100.0	1.0	d__Bacteria;p__Cyanobacteria;c__Cyanobacteriia;o__Cyanobacteriales;f__Cyanobacteriaceae;g__Cyanobacterium;s__	ANI/Placement	topological placement and ANI have congruent species assignments	GCA_002813895.1, s__Cyanobacterium sp002813895, 95.0, 83.48, 0.73
GCA_000317675.1	99.4541	0	4176973	4.1999e+06	0.349314	0.0124488	3562	0.819101	2	d__Bacteria;p__Cyanobacteria;c__Cyanobacteriia;o__Cyanobacteriales;f__Cyanobacteriaceae;g__Geminocystis;s__Geminocystis aponinum	2.08849e+06	4114099	4114099	11	2	4114099	2.08849e+06	4114099	0	'p__Cyanobacteria'	79	458	584	['PF03454', 'PF01039', 'PF13603']	['PF03602', 'PF01747', 'PF02548', 'PF08855', 'PF01509', 'PF00298', 'PF09323', 'TIGR01521', 'PF08847', 'TIGR00365', 'TIGR00096', 'PF00203', 'TIGR00546', 'TIGR00544', 'TIGR00543', 'PF01967', 'TIGR00409', 'PF00091', 'PF01195', 'PF11317', 'PF00013', 'PF07733', 'PF04613', 'PF01220', 'PF09261', 'TIGR01934', 'PF00742', 'PF00411', 'PF00213', 'PF02096', 'PF00189', 'PF00831', 'PF07991', 'PF02410', 'TIGR009…	[]	[]	[]	[]	3	581	0	0	0	0	d__Bacteria;p__Cyanobacteria;c__Cyanobacteriia;o__Cyanobacteriales;f__Cyanobacteriaceae;g__Geminocystis;s__Geminocystis aponinum	GCF_000317675.1	950	d__Bacteria;p__Cyanobacteria;c__Cyanobacteriia;o__Cyanobacteriales;f__Cyanobacteriaceae;g__Geminocystis;s__Geminocystis aponinum	1000	10	GCF_000317675.1	d__Bacteria;p__Cyanobacteria;c__Cyanobacteriia;o__Cyanobacteriales;f__Cyanobacteriaceae;g__Geminocystis;s__Geminocystis aponinum	100.0	1.0	d__Bacteria;p__Cyanobacteria;c__Cyanobacteriia;o__Cyanobacteriales;f__Cyanobacteriaceae;g__Geminocystis;s__	ANI/Placement	topological placement and ANI have congruent species assignments	GCF_000332235.1, s__Geminocystis herdmanii, 95.0, 78.37, 0.35; GCF_001548115.1, s__Geminocystis sp001548115, 95.0, 78.19, 0.33; GCF_001548095.1, s__Geminocystis sp001548095, 95.0, 78.18, 0.34
GCA_000317695.1	99.4444	0	7063285	7.10274e+06	0.387906	0.00897426	6197	0.819745	7	d__Bacteria;p__Cyanobacteria;c__Cyanobacteriia;o__Cyanobacteriales;f__Nostocaceae;g__Anabaena_A;s__Anabaena_A cylindrica	1.00904e+06	6395836	6395836	11	7	6395836	1.00904e+06	6395836	0	'p__Cyanobacteria'	82	450	579	['PF10716', 'PF01039', 'TIGR01510']	['PF03602', 'PF01747', 'PF02548', 'PF08855', 'PF01509', 'PF00298', 'PF09323', 'TIGR01521', 'PF08847', 'TIGR01173', 'TIGR00096', 'TIGR00546', 'TIGR00544', 'TIGR00543', 'PF01967', 'TIGR00409', 'PF00091', 'PF11317', 'PF00013', 'PF10150', 'PF01220', 'PF09261', 'TIGR01934', 'PF00742', 'PF00411', 'PF00213', 'PF02096', 'PF00189', 'PF07991', 'PF11460', 'PF02410', 'TIGR00977', 'PF01043', 'PF10128', 'PF007…	[]	[]	[]	[]	3	576	0	0	0	0	d__Bacteria;p__Cyanobacteria;c__Cyanobacteriia;o__Cyanobacteriales;f__Nostocaceae;g__Anabaena_A;s__Anabaena_A cylindrica	GCF_000317695.1	950	d__Bacteria;p__Cyanobacteria;c__Cyanobacteriia;o__Cyanobacteriales;f__Nostocaceae;g__Anabaena_A;s__Anabaena_A cylindrica	1000	10	GCF_000317695.1	d__Bacteria;p__Cyanobacteria;c__Cyanobacteriia;o__Cyanobacteriales;f__Nostocaceae;g__Anabaena_A;s__Anabaena_A cylindrica	100.0	1.0	d__Bacteria;p__Cyanobacteria;c__Cyanobacteriia;o__Cyanobacteriales;f__Nostocaceae;g__;s__	ANI/Placement	topological placement and ANI have congruent species assignments	N/A
GCA_000330925.1	99.8904	0.219298	4849611	4.85493e+06	0.4245	0.00136165	4705	0.819754	4	d__Bacteria;p__Cyanobacteria;c__Cyanobacteriia;o__Cyanobacteriales;f__Microcystaceae;g__Microcystis;s__Microcystis aeruginosa_A	1212401	1793599	1991597	11	4	1793599	1.2124e+06	1991601	7	'p__Cyanobacteria'	79	456	582	['PF10555']	['PF03602', 'PF01747', 'PF02548', 'PF08855', 'PF01509', 'PF00298', 'PF09323', 'PF13932', 'PF08847', 'TIGR00365', 'TIGR00096', 'TIGR00546', 'TIGR00544', 'TIGR00543', 'PF01967', 'TIGR00409', 'PF00091', 'PF11317', 'PF00013', 'PF04613', 'TIGR00933', 'PF09261', 'TIGR01934', 'PF00742', 'PF00411', 'PF00213', 'PF02096', 'PF00189', 'PF07991', 'TIGR03943', 'PF11460', 'PF02410', 'TIGR00977', 'PF01043', 'PF0…	['PF10397', 'PF08676']	[]	[]	[]	1	579	2	0	0	0	d__Bacteria;p__Cyanobacteria;c__Cyanobacteriia;o__Cyanobacteriales;f__Microcystaceae;g__Microcystis;s__Microcystis aeruginosa_A	GCF_002095975.1	950	d__Bacteria;p__Cyanobacteria;c__Cyanobacteriia;o__Cyanobacteriales;f__Microcystaceae;g__Microcystis;s__Microcystis aeruginosa_A	9646	85	GCF_002095975.1	d__Bacteria;p__Cyanobacteria;c__Cyanobacteriia;o__Cyanobacteriales;f__Microcystaceae;g__Microcystis;s__Microcystis aeruginosa_A	96.46	0.85	d__Bacteria;p__Cyanobacteria;c__Cyanobacteriia;o__Cyanobacteriales;f__Microcystaceae;g__Microcystis;s__	ANI/Placement	topological placement and ANI have congruent species assignments	GCF_000981785.2, s__Microcystis aeruginosa_C, 95.0, 94.67, 0.81; GCA_001264245.1, s__Microcystis panniformis, 95.16, 94.65, 0.8; GCF_000010625.1, s__Microcystis aeruginosa_B, 95.16, 94.63, 0.8; GCA_002282955.1, s__Microcystis wesenbergii, 95.0, 94.54, 0.86; GCF_000297435.1, s__Microcystis sp000297435, 95.0, 94.4, 0.82; GCA_002282935.1, s__Microcystis sp002282935, 95.0, 93.71, 0.82
GCA_000331305.1	99.3901	1.14458	11584393	1.16555e+07	0.385548	0.0163764	10203	0.822402	73	d__Bacteria;p__Cyanobacteria;c__Cyanobacteriia;o__Cyanobacteriales;f__Nostocaceae;g__Calothrix;s__Calothrix sp000331305	158607	585731	1067951	11	12	8793494	965366	8793494	6101	'p__Cyanobacteria'	65	415	520	['PF10716', 'PF01039', 'TIGR01510', 'PF01176']	['PF03602', 'PF01747', 'PF08855', 'PF01509', 'PF00298', 'TIGR01521', 'PF08847', 'TIGR01173', 'TIGR00096', 'TIGR00544', 'TIGR00543', 'PF01967', 'PF02548', 'PF00091', 'PF11317', 'PF10150', 'PF01220', 'PF09261', 'TIGR01934', 'PF00742', 'PF00411', 'PF02096', 'PF00189', 'PF11460', 'PF02410', 'TIGR00977', 'PF01043', 'PF02468', 'PF10128', 'PF01281', 'TIGR02023', 'TIGR02028', 'PF02341', 'PF06298', 'TIGR0…	['PF14221', 'PF03143', 'PF00627', 'PF06831', 'PF11283', 'PF01725']	[]	[]	[]	4	510	6	0	0	0	d__Bacteria;p__Cyanobacteria;c__Cyanobacteriia;o__Cyanobacteriales;f__Nostocaceae;g__Calothrix;s__Calothrix sp000331305	GCF_000331305.1	950	d__Bacteria;p__Cyanobacteria;c__Cyanobacteriia;o__Cyanobacteriales;f__Nostocaceae;g__Calothrix;s__Calothrix sp000331305	1000	99	GCF_000331305.1	d__Bacteria;p__Cyanobacteria;c__Cyanobacteriia;o__Cyanobacteriales;f__Nostocaceae;g__Calothrix;s__Calothrix sp000331305	100.0	0.99	d__Bacteria;p__Cyanobacteria;c__Cyanobacteriia;o__Cyanobacteriales;f__Nostocaceae;g__Calothrix;s__	ANI/Placement	topological placement and ANI have congruent species assignments	GCF_001904745.1, s__Calothrix sp001904745, 95.0, 92.27, 0.68; GCF_002368415.1, s__Calothrix sp002368415, 95.0, 84.84, 0.6; GCF_000317435.1, s__Calothrix parietina, 95.0, 77.2, 0.15; GCF_002289455.1, s__Calothrix elsteri, 95.0, 77.19, 0.26; GCF_000734895.2, s__Calothrix sp000734895, 95.0, 76.98, 0.12; GCF_002368395.1, s__Calothrix sp002368395, 95.0, 76.58, 0.1
GCA_000332035.1	98.8355	0	4025114	4.07254e+06	0.411117	0.0243591	4099	0.90094	228	d__Bacteria;p__Cyanobacteria;c__Cyanobacteriia;o__Cyanobacteriales;f__Gloeocapsaceae;g__Gloeocapsa;s__Gloeocapsa sp000332035	17654	35959	118110	11	228	35959	17654	118110	0	'p__Cyanobacteria'	79	458	584	['TIGR00705', 'PF03772', 'PF13567', 'PF01039', 'PF03745', 'TIGR00278', 'PF03119']	['PF03602', 'PF01747', 'PF08855', 'PF01509', 'PF00298', 'PF09323', 'PF13932', 'PF08847', 'TIGR01173', 'TIGR00096', 'TIGR00546', 'TIGR00544', 'TIGR00543', 'PF01967', 'PF02548', 'TIGR00409', 'PF11317', 'PF00013', 'PF10150', 'TIGR00933', 'PF09261', 'TIGR01934', 'PF00742', 'PF00411', 'PF00213', 'PF02096', 'PF00189', 'PF00831', 'PF07991', 'PF11460', 'PF02410', 'TIGR00977', 'PF01043', 'PF02468', 'PF101…	[]	[]	[]	[]	7	577	0	0	0	0	d__Bacteria;p__Cyanobacteria;c__Cyanobacteriia;o__Cyanobacteriales;f__Gloeocapsaceae;g__Gloeocapsa;s__Gloeocapsa sp000332035	GCF_000332035.1	950	d__Bacteria;p__Cyanobacteria;c__Cyanobacteriia;o__Cyanobacteriales;f__Gloeocapsaceae;g__Gloeocapsa;s__Gloeocapsa sp000332035	1000	99	GCF_000332035.1	d__Bacteria;p__Cyanobacteria;c__Cyanobacteriia;o__Cyanobacteriales;f__Gloeocapsaceae;g__Gloeocapsa;s__Gloeocapsa sp000332035	100.0	0.99	d__Bacteria;p__Cyanobacteria;c__Cyanobacteriia;o__Cyanobacteriales;f__;g__;s__	ANI/Placement	topological placement and ANI have congruent species assignments	N/A
GCA_000332055.1	99.7817	0.218341	5929641	5.94262e+06	0.396782	0.0210946	5361	0.861519	234	d__Bacteria;p__Cyanobacteria;c__Cyanobacteriia;o__Cyanobacteriales;f__Xenococcaceae;g__Xenococcus;s__Xenococcus sp000332055	25340.3	38512	127843	11	234	38512	25340.3	127843	6	'p__Cyanobacteria'	79	458	584	['TIGR00409']	['PF03602', 'PF01747', 'PF02548', 'PF08855', 'PF01509', 'PF00298', 'PF09323', 'TIGR01521', 'PF08847', 'TIGR01173', 'TIGR00096', 'TIGR00546', 'TIGR00544', 'TIGR00543', 'PF01967', 'PF11317', 'PF00013', 'PF10150', 'PF01220', 'PF09261', 'TIGR01934', 'PF00742', 'PF00411', 'PF00213', 'PF02096', 'PF00189', 'PF07991', 'PF02410', 'TIGR00977', 'PF01043', 'PF10128', 'PF00709', 'PF01281', 'TIGR02023', 'TIGR0…	['PF02739', 'PF01367']	[]	[]	[]	1	581	2	0	0	0	d__Bacteria;p__Cyanobacteria;c__Cyanobacteriia;o__Cyanobacteriales;f__Xenococcaceae;g__Xenococcus;s__Xenococcus sp000332055	GCF_000332055.1	950	d__Bacteria;p__Cyanobacteria;c__Cyanobacteriia;o__Cyanobacteriales;f__Xenococcaceae;g__Xenococcus;s__Xenococcus sp000332055	1000	99	GCF_000332055.1	d__Bacteria;p__Cyanobacteria;c__Cyanobacteriia;o__Cyanobacteriales;f__Xenococcaceae;g__Xenococcus;s__Xenococcus sp000332055	100.0	0.99	d__Bacteria;p__Cyanobacteria;c__Cyanobacteriia;o__Cyanobacteriales;f__Xenococcaceae;g__;s__	ANI/Placement	topological placement and ANI have congruent species assignments	N/A
GCA_000332075.2	99.6667	0	4908825	4.92524e+06	0.416729	0.0119403	4813	0.864822	8	d__Bacteria;p__Cyanobacteria;c__Cyanobacteriia;o__Cyanobacteriales;f__Chroococcidiopsidaceae;g__Aliterella;s__Aliterella sp000332075	613553	4225606	4225606	11	4	4225608	1.22721e+06	4225608	404	'p__Cyanobacteria'	82	450	579	['PF10716', 'PF13603']	['PF03602', 'PF01747', 'PF02548', 'PF08855', 'PF01509', 'PF00298', 'PF09323', 'PF13932', 'PF08847', 'TIGR01173', 'PF02403', 'TIGR00096', 'TIGR00546', 'TIGR00544', 'TIGR00543', 'PF01967', 'TIGR00409', 'PF11317', 'PF04613', 'TIGR00933', 'PF09261', 'TIGR01934', 'PF00742', 'PF00411', 'PF00213', 'PF02096', 'PF00189', 'PF00831', 'PF07991', 'PF11460', 'PF02410', 'TIGR00977', 'PF01043', 'PF10128', 'PF007…	[]	[]	[]	[]	2	577	0	0	0	0	d__Bacteria;p__Cyanobacteria;c__Cyanobacteriia;o__Cyanobacteriales;f__Chroococcidiopsidaceae;g__Aliterella;s__Aliterella sp000332075	GCF_000332075.2	950	d__Bacteria;p__Cyanobacteria;c__Cyanobacteriia;o__Cyanobacteriales;f__Chroococcidiopsidaceae;g__Aliterella;s__Aliterella sp000332075	1000	10	GCF_000332075.2	d__Bacteria;p__Cyanobacteria;c__Cyanobacteriia;o__Cyanobacteriales;f__Chroococcidiopsidaceae;g__Aliterella;s__Aliterella sp000332075	100.0	1.0	d__Bacteria;p__Cyanobacteria;c__Cyanobacteriia;o__Cyanobacteriales;f__Chroococcidiopsidaceae;g__Aliterella;s__	ANI/Placement	topological placement and ANI have congruent species assignments	GCF_003003885.1, s__Aliterella sp003003885, 95.0, 86.04, 0.7; GCF_000952155.1, s__Aliterella atlantica, 95.0, 78.34, 0.41
GCA_000332095.2	98.6413	2.35507	5776957	5.85653e+06	0.551792	0.0221628	5168	0.826048	82	d__Bacteria;p__Cyanobacteria;c__Cyanobacteriia;o__Phormidesmiales;f__Phormidesmiaceae;g__PCC-6406;s__PCC-6406 sp000332095	70356.5	146180	375145	11	3	5473176	1.92565e+06	5473176	7728	'p__Cyanobacteria'	129	368	472	['TIGR00364', 'PF01039', 'PF06434', 'TIGR01073', 'TIGR02352']	['PF03602', 'PF01747', 'PF02548', 'PF08855', 'PF01509', 'PF00298', 'PF13932', 'TIGR01173', 'TIGR00096', 'TIGR00546', 'TIGR00544', 'TIGR01156', 'TIGR00409', 'PF11317', 'PF10150', 'TIGR01934', 'PF00742', 'PF00411', 'PF00213', 'PF02096', 'PF00189', 'PF07991', 'PF11460', 'PF02410', 'PF01043', 'PF10128', 'PF00709', 'PF01281', 'TIGR02023', 'TIGR02028', 'PF00834', 'TIGR00392', 'TIGR00152', 'TIGR00154', …	['PF00091', 'PF01409', 'PF00883', 'TIGR00643', 'TIGR00278', 'PF02616', 'TIGR03413', 'PF03484', 'PF12327', 'PF08478', 'PF03483', 'TIGR02012']	[]	[]	[]	5	455	12	0	0	0	d__Bacteria;p__Cyanobacteria;c__Cyanobacteriia;o__Phormidesmiales;f__Phormidesmiaceae;g__PCC-6406;s__PCC-6406 sp000332095	GCF_000332095.2	950	d__Bacteria;p__Cyanobacteria;c__Cyanobacteriia;o__Phormidesmiales;f__Phormidesmiaceae;g__PCC-6406;s__PCC-6406 sp000332095	1000	10	GCF_000332095.2	d__Bacteria;p__Cyanobacteria;c__Cyanobacteriia;o__Phormidesmiales;f__Phormidesmiaceae;g__PCC-6406;s__PCC-6406 sp000332095	100.0	1.0	d__Bacteria;p__Cyanobacteria;c__Cyanobacteriia;o__Phormidesmiales;f__Phormidesmiaceae;g__;s__	ANI/Placement	topological placement and ANI have congruent species assignments	N/A
GCA_000332135.1	99.6296	0.0740741	5886741	5.90862e+06	0.387807	0.0208323	5145	0.815238	13	d__Bacteria;p__Cyanobacteria;c__Cyanobacteriia;o__Cyanobacteriales;f__Nostocaceae;g__Anabaena;s__Anabaena sp000332135	452749	1614818	1692197	11	3	5714552	1962247	5714552	1000	'p__Cyanobacteria'	82	450	579	['PF10716', 'TIGR01510', 'PF00584']	['PF03602', 'PF01747', 'PF02548', 'PF08855', 'PF01509', 'PF00298', 'PF09323', 'TIGR01521', 'PF08847', 'TIGR01173', 'TIGR00096', 'TIGR00546', 'TIGR00544', 'TIGR00543', 'PF01967', 'TIGR00409', 'PF00091', 'PF11317', 'PF00013', 'PF10150', 'PF01220', 'PF09261', 'TIGR01934', 'PF00742', 'PF00411', 'PF00213', 'PF02096', 'PF00189', 'PF07991', 'PF11460', 'PF02410', 'TIGR00977', 'PF01043', 'PF10128', 'PF007…	['PF00701']	[]	[]	[]	3	575	1	0	0	0	d__Bacteria;p__Cyanobacteria;c__Cyanobacteriia;o__Cyanobacteriales;f__Nostocaceae;g__Anabaena;s__Anabaena sp000332135	GCF_000332135.1	950	d__Bacteria;p__Cyanobacteria;c__Cyanobacteriia;o__Cyanobacteriales;f__Nostocaceae;g__Anabaena;s__Anabaena sp000332135	1000	10	GCF_000332135.1	d__Bacteria;p__Cyanobacteria;c__Cyanobacteriia;o__Cyanobacteriales;f__Nostocaceae;g__Anabaena;s__Anabaena sp000332135	100.0	1.0	d__Bacteria;p__Cyanobacteria;c__Cyanobacteriia;o__Cyanobacteriales;f__Nostocaceae;g__;s__	ANI/Placement	topological placement and ANI have congruent species assignments	N/A
GCA_000332155.1	99.5624	0.437637	6894060	6.92436e+06	0.434333	0.0189626	5729	0.831326	118	d__Bacteria;p__Cyanobacteria;c__Cyanobacteriia;o__Cyanobacteriales;f__Phormidiaceae;g__Kamptonema;s__Kamptonema formosum	58337.4	238398	432269	11	12	2506686	574505	2754513	10242	'p__Cyanobacteria'	79	457	583	['TIGR03042', 'TIGR02432']	['PF03602', 'PF01747', 'PF01668', 'PF02548', 'PF08855', 'PF01509', 'PF00298', 'TIGR00445', 'PF09323', 'TIGR01521', 'PF08847', 'TIGR00365', 'TIGR00096', 'TIGR00546', 'TIGR00544', 'TIGR00543', 'PF01967', 'TIGR00409', 'PF00091', 'PF11317', 'PF04613', 'TIGR00933', 'PF09261', 'TIGR01934', 'PF00742', 'PF00411', 'PF00213', 'PF02096', 'PF00189', 'PF00831', 'PF07991', 'PF11460', 'PF02410', 'TIGR00977', 'P…	['PF00204', 'TIGR00505', 'PF01837']	[]	[]	[]	2	578	3	0	0	0	d__Bacteria;p__Cyanobacteria;c__Cyanobacteriia;o__Cyanobacteriales;f__Phormidiaceae;g__Kamptonema;s__Kamptonema formosum	GCF_000332155.1	950	d__Bacteria;p__Cyanobacteria;c__Cyanobacteriia;o__Cyanobacteriales;f__Phormidiaceae;g__Kamptonema;s__Kamptonema formosum	1000	10	GCF_000332155.1	d__Bacteria;p__Cyanobacteria;c__Cyanobacteriia;o__Cyanobacteriales;f__Phormidiaceae;g__Kamptonema;s__Kamptonema formosum	100.0	1.0	d__Bacteria;p__Cyanobacteria;c__Cyanobacteriia;o__Cyanobacteriales;f__Phormidiaceae;g__Kamptonema;s__	ANI/Placement	topological placement and ANI have congruent species assignments	GCA_001698425.1, s__Kamptonema cyanobacterium, 95.0, 81.34, 0.59
GCA_000332175.1	99.7642	0.707547	5621883	5.63517e+06	0.478311	0.0150844	5348	0.859276	28	d__Bacteria;p__Cyanobacteria;c__Cyanobacteriia;o__Pseudanabaenales;f__Pseudanabaenaceae;g__PCC-6802;s__PCC-6802 sp000332175	200703	3042170	3042170	11	6	4576495	936980	4576495	2202	'p__Cyanobacteria'	89	424	544	['PF01039']	['PF03602', 'PF01747', 'PF02548', 'PF08855', 'PF01509', 'PF00298', 'PF09323', 'TIGR01521', 'PF08847', 'TIGR01173', 'PF02403', 'TIGR00096', 'TIGR00546', 'TIGR00544', 'TIGR00543', 'PF01967', 'TIGR00409', 'PF00091', 'PF01195', 'PF11317', 'PF00013', 'PF10150', 'PF01220', 'PF09261', 'TIGR01934', 'PF00742', 'PF00411', 'PF00213', 'PF02096', 'PF00189', 'PF00831', 'PF07991', 'PF11460', 'PF02410', 'TIGR009…	['TIGR02030', 'PF07005', 'PF00926', 'TIGR00505']	[]	[]	[]	1	539	4	0	0	0	d__Bacteria;p__Cyanobacteria;c__Cyanobacteriia;o__Pseudanabaenales;f__Pseudanabaenaceae;g__PCC-6802;s__PCC-6802 sp000332175	GCF_000332175.1	950	d__Bacteria;p__Cyanobacteria;c__Cyanobacteriia;o__Pseudanabaenales;f__Pseudanabaenaceae;g__PCC-6802;s__PCC-6802 sp000332175	1000	10	GCF_000332175.1	d__Bacteria;p__Cyanobacteria;c__Cyanobacteriia;o__Pseudanabaenales;f__Pseudanabaenaceae;g__PCC-6802;s__PCC-6802 sp000332175	100.0	1.0	d__Bacteria;p__Cyanobacteria;c__Cyanobacteriia;o__Pseudanabaenales;f__Pseudanabaenaceae;g__;s__	ANI/Placement	topological placement and ANI have congruent species assignments	N/A
GCA_000332195.1	99.5633	0.873362	7386997	7.4194e+06	0.38742	0.00651031	6627	0.835925	30	d__Bacteria;p__Cyanobacteria;c__Cyanobacteriia;o__Cyanobacteriales;f__Xenococcaceae;g__Pleurocapsa;s__Pleurocapsa sp000332195	246167	1175801	3687121	11	10	6388442	738700	6388442	2000	'p__Cyanobacteria'	79	458	584	['TIGR01740', 'PF02941']	['PF03602', 'PF01747', 'PF02548', 'PF08855', 'PF01509', 'PF00298', 'PF09323', 'PF00562', 'TIGR01521', 'PF08847', 'TIGR00365', 'TIGR00096', 'TIGR00546', 'TIGR00544', 'TIGR00543', 'PF01967', 'TIGR00409', 'PF00091', 'PF11317', 'PF00013', 'PF10150', 'PF01220', 'PF09261', 'TIGR01934', 'PF00742', 'PF00411', 'PF00213', 'PF02096', 'PF00189', 'PF07991', 'PF05690', 'TIGR00977', 'PF01043', 'PF10128', 'PF007…	['PF03853', 'TIGR01357', 'TIGR01974', 'PF00146', 'TIGR01133', 'PF01010']	[]	[]	[]	2	576	6	0	0	0	d__Bacteria;p__Cyanobacteria;c__Cyanobacteriia;o__Cyanobacteriales;f__Xenococcaceae;g__Pleurocapsa;s__Pleurocapsa sp000332195	GCF_000332195.1	950	d__Bacteria;p__Cyanobacteria;c__Cyanobacteriia;o__Cyanobacteriales;f__Xenococcaceae;g__Pleurocapsa;s__Pleurocapsa sp000332195	1000	10	GCF_000332195.1	d__Bacteria;p__Cyanobacteria;c__Cyanobacteriia;o__Cyanobacteriales;f__Xenococcaceae;g__Pleurocapsa;s__Pleurocapsa sp000332195	100.0	1.0	d__Bacteria;p__Cyanobacteria;c__Cyanobacteriia;o__Cyanobacteriales;f__Xenococcaceae;g__Pleurocapsa;s__	ANI/Placement	topological placement and ANI have congruent species assignments	GCF_002368355.1, s__Pleurocapsa sp002368355, 95.0, 77.74, 0.3; GCF_003003995.1, s__Pleurocapsa sp003003995, 95.0, 77.42, 0.27
GCA_000332215.1	99.2925	1.17925	5476421	5.51545e+06	0.431782	0.0217477	4838	0.821468	464	d__Bacteria;p__Cyanobacteria;c__Cyanobacteriia;o__Pseudanabaenales;f__Pseudanabaenaceae;g__Pseudanabaena;s__Pseudanabaena biceps	11802.6	20529	70502	11	464	20529	11802.6	70502	0	'p__Cyanobacteria'	89	424	544	['PF01039', 'TIGR00933', 'PF08547']	['PF03602', 'PF01747', 'PF02548', 'PF08855', 'PF01509', 'PF00298', 'PF09323', 'TIGR01521', 'PF08847', 'TIGR01173', 'PF02403', 'TIGR00096', 'TIGR00546', 'TIGR00544', 'TIGR00543', 'PF01967', 'TIGR00409', 'PF00091', 'PF01195', 'PF11317', 'PF00013', 'PF10150', 'PF01220', 'PF09261', 'TIGR01934', 'PF00742', 'PF00411', 'PF00213', 'PF02096', 'PF00189', 'PF00831', 'PF07991', 'PF11460', 'PF02410', 'TIGR009…	['TIGR03045', 'TIGR00109', 'PF04127']	['PF02559', 'PF03461']	[]	[]	3	536	3	2	0	0	d__Bacteria;p__Cyanobacteria;c__Cyanobacteriia;o__Pseudanabaenales;f__Pseudanabaenaceae;g__Pseudanabaena;s__Pseudanabaena biceps	GCF_000332215.1	950	d__Bacteria;p__Cyanobacteria;c__Cyanobacteriia;o__Pseudanabaenales;f__Pseudanabaenaceae;g__Pseudanabaena;s__Pseudanabaena biceps	1000	99	GCF_000332215.1	d__Bacteria;p__Cyanobacteria;c__Cyanobacteriia;o__Pseudanabaenales;f__Pseudanabaenaceae;g__Pseudanabaena;s__Pseudanabaena biceps	100.0	0.99	d__Bacteria;p__Cyanobacteria;c__Cyanobacteriia;o__Pseudanabaenales;f__Pseudanabaenaceae;g__Pseudanabaena;s__	ANI/Placement	topological placement and ANI have congruent species assignments	GCF_001402795.1, s__Pseudanabaena sp001402795, 95.0, 93.61, 0.75; GCF_002914585.1, s__Pseudanabaena sp002914585, 95.0, 81.26, 0.52; GCF_002251945.1, s__Pseudanabaena sp002251945, 95.0, 81.16, 0.53; GCA_003242085.1, s__Pseudanabaena frigida, 95.0, 80.55, 0.5; GCA_003249035.1, s__Pseudanabaena sp003249035, 95.0, 80.08, 0.48; GCA_002325645.1, s__Pseudanabaena sp002325645, 95.0, 80.07, 0.48; GCA_0032…
GCA_000332235.1	99.7817	0	4263418	4.27275e+06	0.342839	0	4114	0.839656	11	d__Bacteria;p__Cyanobacteria;c__Cyanobacteriia;o__Cyanobacteriales;f__Cyanobacteriaceae;g__Geminocystis;s__Geminocystis herdmanii	387493	942652	1275440	11	1	4263418	4263418	4263418	1000	'p__Cyanobacteria'	79	458	584	['PF01039']	['PF03602', 'PF01747', 'PF02548', 'PF08855', 'PF01509', 'PF00298', 'PF09323', 'TIGR01521', 'PF08847', 'TIGR00365', 'TIGR00096', 'PF00203', 'TIGR00546', 'TIGR00544', 'TIGR00543', 'PF01967', 'TIGR00409', 'PF00091', 'PF01195', 'PF11317', 'PF00013', 'PF07733', 'PF04613', 'PF01220', 'PF09261', 'TIGR01934', 'PF00742', 'PF00411', 'PF00213', 'PF02096', 'PF00189', 'PF00831', 'PF07991', 'PF02410', 'TIGR009…	[]	[]	[]	[]	1	583	0	0	0	0	d__Bacteria;p__Cyanobacteria;c__Cyanobacteriia;o__Cyanobacteriales;f__Cyanobacteriaceae;g__Geminocystis;s__Geminocystis herdmanii	GCF_000332235.1	950	d__Bacteria;p__Cyanobacteria;c__Cyanobacteriia;o__Cyanobacteriales;f__Cyanobacteriaceae;g__Geminocystis;s__Geminocystis herdmanii	1000	10	GCF_000332235.1	d__Bacteria;p__Cyanobacteria;c__Cyanobacteriia;o__Cyanobacteriales;f__Cyanobacteriaceae;g__Geminocystis;s__Geminocystis herdmanii	100.0	1.0	d__Bacteria;p__Cyanobacteria;c__Cyanobacteriia;o__Cyanobacteriales;f__Cyanobacteriaceae;g__Geminocystis;s__	ANI/Placement	topological placement and ANI have congruent species assignments	GCF_001548115.1, s__Geminocystis sp001548115, 95.0, 81.42, 0.59; GCF_001548095.1, s__Geminocystis sp001548095, 95.0, 80.08, 0.53; GCF_000317675.1, s__Geminocystis aponinum, 95.0, 78.37, 0.35
GCA_000332255.1	99.2771	0.240964	4903153	4.93886e+06	0.423927	0.0245701	4326	0.813203	42	d__Bacteria;p__Cyanobacteria;c__Cyanobacteriia;o__Cyanobacteriales;f__Nostocaceae;g__Chlorogloeopsis;s__Chlorogloeopsis sp000332255	115240	200215	417930	11	4	4895220	1.22579e+06	4895220	63076	'p__Cyanobacteria'	65	415	520	['TIGR00933', 'TIGR01510', 'PF13603']	['PF03602', 'PF01747', 'PF02548', 'PF08855', 'PF01509', 'PF00298', 'TIGR01521', 'PF08847', 'TIGR01173', 'TIGR00096', 'TIGR00544', 'TIGR00543', 'PF01967', 'PF00091', 'PF11317', 'PF04613', 'PF09261', 'TIGR01934', 'PF00742', 'PF00411', 'PF02096', 'PF00189', 'PF00831', 'PF02410', 'TIGR00977', 'PF01043', 'PF10128', 'PF01281', 'TIGR02023', 'TIGR02028', 'PF02341', 'PF00834', 'PF06298', 'TIGR00152', 'TIG…	['PF00745']	[]	[]	[]	3	516	1	0	0	0	d__Bacteria;p__Cyanobacteria;c__Cyanobacteriia;o__Cyanobacteriales;f__Nostocaceae;g__Chlorogloeopsis;s__Chlorogloeopsis sp000332255	GCF_000332255.1	950	d__Bacteria;p__Cyanobacteria;c__Cyanobacteriia;o__Cyanobacteriales;f__Nostocaceae;g__Chlorogloeopsis;s__Chlorogloeopsis sp000332255	9999	99	GCF_000332255.1	d__Bacteria;p__Cyanobacteria;c__Cyanobacteriia;o__Cyanobacteriales;f__Nostocaceae;g__Chlorogloeopsis;s__Chlorogloeopsis sp000332255	99.99	0.99	d__Bacteria;p__Cyanobacteria;c__Cyanobacteriia;o__Cyanobacteriales;f__Nostocaceae;g__Chlorogloeopsis;s__	ANI/Placement	topological placement and ANI have congruent species assignments	GCF_000317285.1, s__Chlorogloeopsis fritschii, 95.0, 79.85, 0.63
GCA_000332275.1	100	4.38596	5066637	5066637	0.537149	0	4562	0.842771	8	d__Bacteria;p__Cyanobacteria;c__Cyanobacteriia;o__PCC-7336;f__PCC-7336;g__PCC-7336;s__PCC-7336 sp000332275	633242	1596630	2300158	11	1	5066637	5066637	5066637	700	'k__Bacteria'	901	114	168	[]	['PF03602', 'PF01509', 'PF00707', 'PF00298', 'TIGR01173', 'TIGR00096', 'PF00411', 'PF02075', 'PF00189', 'PF00831', 'PF01281', 'PF00181', 'PF00312', 'PF02132', 'TIGR01162', 'TIGR00419', 'PF00366', 'PF03840', 'PF00177', 'TIGR00963', 'PF01193', 'PF01765', 'PF02130', 'TIGR01394', 'PF04560', 'PF01264', 'PF03947', 'PF01782', 'PF13507', 'TIGR03723', 'TIGR03725', 'PF00203', 'PF03719', 'PF06071', 'TIGR019…	['PF03461', 'PF10609', 'TIGR02012']	['PF01807']	[]	[]	0	164	3	1	0	0	d__Bacteria;p__Cyanobacteria;c__Cyanobacteriia;o__PCC-7336;f__PCC-7336;g__PCC-7336;s__PCC-7336 sp000332275	GCF_000332275.1	950	d__Bacteria;p__Cyanobacteria;c__Cyanobacteriia;o__PCC-7336;f__PCC-7336;g__PCC-7336;s__PCC-7336 sp000332275	1000	10	GCF_000332275.1	d__Bacteria;p__Cyanobacteria;c__Cyanobacteriia;o__PCC-7336;f__PCC-7336;g__PCC-7336;s__PCC-7336 sp000332275	100.0	1.0	d__Bacteria;p__Cyanobacteria;c__Cyanobacteriia;o__PCC-7336;f__;g__;s__	ANI/Placement	topological placement and ANI have congruent species assignments	N/A
GCA_000332295.1	99.5556	0.222222	5742264	5.7679e+06	0.422033	0.0181643	5180	0.825889	5	d__Bacteria;p__Cyanobacteria;c__Cyanobacteriia;o__Cyanobacteriales;f__Nostocaceae;g__Fortiea;s__Fortiea contorta	1.14841e+06	5207209	5207209	11	3	5208103	1914088	5208103	200	'p__Cyanobacteria'	82	450	579	['PF01039', 'PF13603']	['PF03602', 'PF01747', 'PF02548', 'PF08855', 'PF01509', 'PF00298', 'PF09323', 'TIGR01521', 'PF08847', 'TIGR01173', 'TIGR00096', 'TIGR00546', 'TIGR00544', 'TIGR00543', 'PF01967', 'TIGR00409', 'PF00091', 'PF01195', 'PF11317', 'PF00013', 'PF10150', 'TIGR00933', 'PF09261', 'TIGR01934', 'PF00742', 'PF00411', 'PF00213', 'PF02096', 'PF00189', 'PF00831', 'PF07991', 'TIGR03943', 'PF11460', 'PF02410', 'TIG…	['PF06508']	[]	[]	[]	2	576	1	0	0	0	d__Bacteria;p__Cyanobacteria;c__Cyanobacteriia;o__Cyanobacteriales;f__Nostocaceae;g__Fortiea;s__Fortiea contorta	GCF_000332295.1	950	d__Bacteria;p__Cyanobacteria;c__Cyanobacteriia;o__Cyanobacteriales;f__Nostocaceae;g__Fortiea;s__Fortiea contorta	1000	10	GCF_000332295.1	d__Bacteria;p__Cyanobacteria;c__Cyanobacteriia;o__Cyanobacteriales;f__Nostocaceae;g__Fortiea;s__Fortiea contorta	100.0	1.0	d__Bacteria;p__Cyanobacteria;c__Cyanobacteriia;o__Cyanobacteriales;f__Nostocaceae;g__;s__	ANI/Placement	topological placement and ANI have congruent species assignments	N/A
GCA_000332315.1	99.1848	0.860507	5646343	5.69275e+06	0.544046	0.0414464	4618	0.770094	233	d__Bacteria;p__Cyanobacteria;c__Cyanobacteriia;o__Synechococcales;f__Prochlorotrichaceae;g__Prochlorothrix;s__Prochlorothrix hollandica	24138.8	53145	118094	11	13	1356602	434334	1592168	22000	'p__Cyanobacteria'	129	368	472	['TIGR00611', 'TIGR02352', 'TIGR01143']	['TIGR00132', 'PF03602', 'PF01747', 'PF00670', 'PF02548', 'PF08855', 'PF01509', 'PF00298', 'TIGR01173', 'TIGR00096', 'PF00203', 'TIGR00546', 'TIGR00544', 'TIGR01156', 'TIGR00409', 'PF00091', 'PF11317', 'PF10150', 'PF02938', 'TIGR01934', 'PF00742', 'PF00411', 'PF00213', 'PF02096', 'PF00189', 'TIGR00007', 'PF07991', 'PF11460', 'PF01043', 'PF10128', 'PF00709', 'PF08478', 'PF01281', 'TIGR02023', 'TIG…	['PF01409', 'PF10693', 'PF04339', 'PF03484', 'PF03483']	[]	[]	[]	3	464	5	0	0	0	d__Bacteria;p__Cyanobacteria;c__Cyanobacteriia;o__Synechococcales;f__Prochlorotrichaceae;g__Prochlorothrix;s__Prochlorothrix hollandica	GCF_000332315.1	950	d__Bacteria;p__Cyanobacteria;c__Cyanobacteriia;o__Synechococcales;f__Prochlorotrichaceae;g__Prochlorothrix;s__Prochlorothrix hollandica	1000	10	GCF_000332315.1	d__Bacteria;p__Cyanobacteria;c__Cyanobacteriia;o__Synechococcales;f__Prochlorotrichaceae;g__Prochlorothrix;s__Prochlorothrix hollandica	100.0	1.0	d__Bacteria;p__Cyanobacteria;c__Cyanobacteriia;o__Synechococcales;f__;g__;s__	ANI/Placement	topological placement and ANI have congruent species assignments	N/A
GCA_000332335.1	100	0.582242	8594406	8594406	0.540983	0.0233485	6908	0.759143	253	d__Bacteria;p__Cyanobacteria;c__Cyanobacteriia;o__Cyanobacteriales;f__Oscillatoriaceae;g__PCC-10802;s__PCC-10802 sp000332335	33873.5	82835	308404	11	9	6929393	954934	6929393	24400	'p__Cyanobacteria'	79	458	584	[]	['PF03602', 'PF01747', 'PF08855', 'PF01509', 'PF00298', 'PF09323', 'PF13932', 'PF08847', 'TIGR00365', 'TIGR00096', 'TIGR00546', 'TIGR00544', 'TIGR00543', 'TIGR01079', 'PF01967', 'PF02548', 'TIGR00409', 'PF00091', 'PF11317', 'PF00013', 'PF10150', 'PF01220', 'PF09261', 'TIGR01934', 'PF00742', 'PF00411', 'PF00213', 'PF02096', 'PF00189', 'PF07991', 'PF11460', 'PF02410', 'TIGR00977', 'PF01043', 'PF101…	['PF02943', 'PF00749', 'PF08529', 'PF13184']	[]	[]	[]	0	580	4	0	0	0	d__Bacteria;p__Cyanobacteria;c__Cyanobacteriia;o__Cyanobacteriales;f__Oscillatoriaceae;g__PCC-10802;s__PCC-10802 sp000332335	GCF_000332335.1	950	d__Bacteria;p__Cyanobacteria;c__Cyanobacteriia;o__Cyanobacteriales;f__Oscillatoriaceae;g__PCC-10802;s__PCC-10802 sp000332335	1000	10	GCF_000332335.1	d__Bacteria;p__Cyanobacteria;c__Cyanobacteriia;o__Cyanobacteriales;f__Oscillatoriaceae;g__PCC-10802;s__PCC-10802 sp000332335	100.0	1.0	d__Bacteria;p__Cyanobacteria;c__Cyanobacteriia;o__Cyanobacteriales;f__Oscillatoriaceae;g__;s__	ANI/Placement	topological placement and ANI have congruent species assignments	N/A
GCA_000332355.1	93.75	1.08696	6152351	6.56251e+06	0.515944	0.0100681	5196	0.808385	266	d__Bacteria;p__Cyanobacteria;c__Cyanobacteriia;o__Cyanobacteriales;f__Geitlerinemaceae;g__Geitlerinema;s__Geitlerinema sp000332355	23032.1	41408	131575	11	8	3980564	769044	3980564	25802	'p__Cyanobacteria'	129	368	472	['PF00213', 'PF02096', 'PF11460', 'PF00177', 'PF05190', 'PF05188', 'PF02681', 'TIGR03723', 'TIGR01770', 'PF01624', 'PF00338', 'PF06026', 'PF10397', 'PF00988', 'PF00164', 'TIGR01327', 'TIGR01036', 'TIGR01510', 'PF01964', 'TIGR00928', 'PF02392', 'PF13288', 'PF02616', 'PF00121', 'TIGR00329', 'PF10458', 'PF02670', 'PF00825', 'TIGR00186', 'TIGR00422', 'PF01195', 'PF08436', 'TIGR02393']	['PF03602', 'PF01747', 'PF02548', 'PF08855', 'PF01509', 'PF00298', 'PF13932', 'TIGR01173', 'TIGR00096', 'TIGR00546', 'TIGR00544', 'TIGR01156', 'TIGR00409', 'PF00091', 'PF11317', 'PF10150', 'TIGR01934', 'PF00742', 'PF00411', 'PF00189', 'PF07991', 'PF02410', 'PF01043', 'PF10128', 'PF00709', 'PF01281', 'TIGR02023', 'TIGR02028', 'PF00834', 'TIGR00392', 'TIGR00152', 'TIGR00154', 'TIGR00159', 'TIGR0109…	['PF01264', 'PF02283', 'TIGR00873', 'TIGR00078']	[]	[]	[]	33	435	4	0	0	0	d__Bacteria;p__Cyanobacteria;c__Cyanobacteriia;o__Cyanobacteriales;f__Geitlerinemaceae;g__Geitlerinema;s__Geitlerinema sp000332355	GCF_000332355.1	950	d__Bacteria;p__Cyanobacteria;c__Cyanobacteriia;o__Cyanobacteriales;f__Geitlerinemaceae;g__Geitlerinema;s__Geitlerinema sp000332355	1000	99	GCF_000332355.1	d__Bacteria;p__Cyanobacteria;c__Cyanobacteriia;o__Cyanobacteriales;f__Geitlerinemaceae;g__Geitlerinema;s__Geitlerinema sp000332355	100.0	0.99	d__Bacteria;p__Cyanobacteria;c__Cyanobacteriia;o__Cyanobacteriales;f__Geitlerinemaceae;g__Geitlerinema;s__	ANI/Placement	topological placement and ANI have congruent species assignments	GCA_001657325.1, s__Geitlerinema sp001657325, 95.0, 79.24, 0.41
GCA_000346485.2	99.759	2.77108	12294410	1.23241e+07	0.415085	0.0608811	10913	0.819418	86	d__Bacteria;p__Cyanobacteria;c__Cyanobacteriia;o__Cyanobacteriales;f__Nostocaceae;g__Scytonema;s__Scytonema hofmannii	142895	461908	1971856	11	40	11632038	307360	11632038	5471	'p__Cyanobacteria'	65	415	520	['PF13603']	['PF03602', 'PF01747', 'PF02548', 'PF08855', 'PF01509', 'PF00298', 'TIGR01521', 'PF08847', 'TIGR00365', 'TIGR00096', 'TIGR00544', 'TIGR00543', 'PF01967', 'PF00091', 'PF11317', 'PF10150', 'TIGR00933', 'PF09261', 'TIGR01934', 'PF00742', 'PF00411', 'PF02096', 'PF00189', 'PF05690', 'TIGR00977', 'PF01043', 'PF10128', 'PF01281', 'TIGR02023', 'TIGR02028', 'PF02341', 'PF00834', 'PF06298', 'TIGR00152', 'T…	['TIGR01083', 'PF01252', 'PF02224', 'TIGR02727', 'TIGR01198', 'TIGR00392', 'TIGR00873', 'TIGR00067', 'PF08547', 'PF11833', 'TIGR00232', 'TIGR01133']	[]	[]	[]	1	507	12	0	0	0	d__Bacteria;p__Cyanobacteria;c__Cyanobacteriia;o__Cyanobacteriales;f__Nostocaceae;g__Scytonema;s__Scytonema hofmannii	GCF_000346485.2	950	d__Bacteria;p__Cyanobacteria;c__Cyanobacteriia;o__Cyanobacteriales;f__Nostocaceae;g__Scytonema;s__Scytonema hofmannii	1000	10	GCF_000346485.2	d__Bacteria;p__Cyanobacteria;c__Cyanobacteriia;o__Cyanobacteriales;f__Nostocaceae;g__Scytonema;s__Scytonema hofmannii	100.0	1.0	d__Bacteria;p__Cyanobacteria;c__Cyanobacteriia;o__Cyanobacteriales;f__Nostocaceae;g__;s__	ANI/Placement	topological placement and ANI have congruent species assignments	N/A
GCA_000350105.1	93.4444	0.111111	3243759	3.47132e+06	0.337118	0.062857	2248	0.566292	90	d__Bacteria;p__Cyanobacteria;c__Cyanobacteriia;o__Cyanobacteriales;f__Nostocaceae;g__Richelia;s__Richelia intracellularis_A	36041.7	82975	383331	11	90	82975	36041.8	383331	4	'p__Cyanobacteria'	82	450	579	['PF01967', 'PF09261', 'TIGR00977', 'PF03454', 'PF02391', 'PF07748', 'PF06968', 'TIGR00387', 'PF03331', 'TIGR00563', 'TIGR00608', 'PF04613', 'PF01074', 'TIGR02188', 'PF01039', 'PF04286', 'TIGR00347', 'PF09655', 'PF06463', 'PF06750', 'TIGR03596', 'PF03702', 'PF02021', 'PF01478', 'TIGR00274', 'PF00311', 'PF03486', 'PF10458', 'PF08853', 'TIGR00444', 'PF02620', 'TIGR01479', 'PF03453', 'PF11104']	['PF03602', 'PF01747', 'PF08855', 'PF01509', 'PF00298', 'PF09323', 'TIGR01521', 'PF08847', 'TIGR00365', 'TIGR00096', 'TIGR00546', 'TIGR00544', 'TIGR00543', 'PF02548', 'TIGR00409', 'PF00091', 'PF11317', 'PF10150', 'TIGR00933', 'TIGR01934', 'PF00742', 'PF00411', 'PF00213', 'PF02096', 'PF00189', 'PF00831', 'PF07991', 'PF11460', 'PF02410', 'PF01043', 'PF10128', 'PF00709', 'PF01281', 'TIGR02023', 'TIG…	['PF00013']	[]	[]	[]	34	544	1	0	0	0	d__Bacteria;p__Cyanobacteria;c__Cyanobacteriia;o__Cyanobacteriales;f__Nostocaceae;g__Richelia;s__Richelia intracellularis_A	GCF_000350105.1	950	d__Bacteria;p__Cyanobacteria;c__Cyanobacteriia;o__Cyanobacteriales;f__Nostocaceae;g__Richelia;s__Richelia intracellularis_A	1000	99	GCF_000350105.1	d__Bacteria;p__Cyanobacteria;c__Cyanobacteriia;o__Cyanobacteriales;f__Nostocaceae;g__Richelia;s__Richelia intracellularis_A	100.0	0.99	d__Bacteria;p__Cyanobacteria;c__Cyanobacteriia;o__Cyanobacteriales;f__Nostocaceae;g__Richelia;s__	ANI/Placement	topological placement and ANI have congruent species assignments	GCA_000613065.1, s__Richelia intracellularis_B, 95.0, 78.51, 0.46
GCA_000353285.1	99.4104	1.17925	7262454	7.30553e+06	0.470164	0.00560184	6805	0.871188	19	d__Bacteria;p__Cyanobacteria;c__Cyanobacteriia;o__Leptolyngbyales;f__Leptolyngbyaceae;g__Leptolyngbya;s__Leptolyngbya boryana	382161	6236579	6236579	11	5	6255543	1.45249e+06	6255543	1400	'p__Cyanobacteria'	89	424	544	['PF01039', 'PF00825', 'TIGR00230']	['PF03602', 'PF01747', 'PF02548', 'PF08855', 'PF01509', 'PF00298', 'PF09323', 'PF13932', 'PF08847', 'TIGR00365', 'TIGR00096', 'TIGR00546', 'TIGR00544', 'TIGR00543', 'PF01967', 'TIGR00409', 'PF01195', 'PF11317', 'PF00013', 'PF10150', 'PF01220', 'PF09261', 'TIGR01934', 'PF00742', 'PF00411', 'PF00213', 'PF02096', 'PF00189', 'PF00831', 'PF07991', 'PF11460', 'PF02410', 'TIGR00977', 'PF01043', 'PF10128…	['PF01728', 'PF10718', 'TIGR03182']	['TIGR00608']	[]	[]	3	537	3	1	0	0	d__Bacteria;p__Cyanobacteria;c__Cyanobacteriia;o__Leptolyngbyales;f__Leptolyngbyaceae;g__Leptolyngbya;s__Leptolyngbya boryana	GCF_000353285.1	950	d__Bacteria;p__Cyanobacteria;c__Cyanobacteriia;o__Leptolyngbyales;f__Leptolyngbyaceae;g__Leptolyngbya;s__Leptolyngbya boryana	1000	10	GCF_000353285.1	d__Bacteria;p__Cyanobacteria;c__Cyanobacteriia;o__Leptolyngbyales;f__Leptolyngbyaceae;g__Leptolyngbya;s__Leptolyngbya boryana	100.0	1.0	d__Bacteria;p__Cyanobacteria;c__Cyanobacteriia;o__Leptolyngbyales;f__Leptolyngbyaceae;g__Leptolyngbya;s__	ANI/Placement	topological placement and ANI have congruent species assignments	GCF_001485215.1, s__Leptolyngbya sp001485215, 95.0, 78.85, 0.37; GCF_001548435.1, s__Leptolyngbya sp001548435, 95.0, 78.85, 0.33
GCA_000380225.1	99.037	0.444444	5632035	5.6868e+06	0.465081	0.0177175	4868	0.833194	53	d__Bacteria;p__Cyanobacteria;c__Cyanobacteriia;o__Cyanobacteriales;f__Spirulinaceae;g__ESFC-1;s__ESFC-1 sp000380225	106171	152563	386581	11	3	5431811	1877345	5431811	4954	'p__Cyanobacteria'	82	450	579	['PF13840', 'PF12631', 'TIGR00443', 'PF10396', 'PF13603', 'TIGR01087']	['PF03602', 'PF01747', 'PF02548', 'PF08855', 'PF01509', 'PF00298', 'PF09323', 'TIGR01521', 'PF08847', 'TIGR00365', 'TIGR00096', 'TIGR00546', 'TIGR00544', 'TIGR00543', 'PF01967', 'TIGR00409', 'PF01195', 'PF11317', 'PF00013', 'PF04613', 'TIGR00933', 'PF09261', 'TIGR01934', 'PF00742', 'PF00411', 'PF00213', 'PF02096', 'PF00189', 'PF00831', 'PF07991', 'PF02410', 'TIGR00977', 'PF01043', 'PF10128', 'PF0…	['PF11016', 'TIGR01350']	[]	[]	[]	6	571	2	0	0	0	d__Bacteria;p__Cyanobacteria;c__Cyanobacteriia;o__Cyanobacteriales;f__Spirulinaceae;g__ESFC-1;s__ESFC-1 sp000380225	GCF_000380225.1	950	d__Bacteria;p__Cyanobacteria;c__Cyanobacteriia;o__Cyanobacteriales;f__Spirulinaceae;g__ESFC-1;s__ESFC-1 sp000380225	1000	10	GCF_000380225.1	d__Bacteria;p__Cyanobacteria;c__Cyanobacteriia;o__Cyanobacteriales;f__Spirulinaceae;g__ESFC-1;s__ESFC-1 sp000380225	100.0	1.0	d__Bacteria;p__Cyanobacteria;c__Cyanobacteriia;o__Cyanobacteriales;f__Spirulinaceae;g__;s__	ANI/Placement	topological placement and ANI have congruent species assignments	N/A
GCA_000426905.1	99.7773	0	4445648	4.45557e+06	0.373308	0.0273919	4115	0.804295	472	d__Bacteria;p__Cyanobacteria;c__Cyanobacteriia;o__Cyanobacteriales;f__Nostocaceae;g__Dolichospermum;s__Dolichospermum circinale	9337.07	21015	79905	11	121	80443	36740.9	254267	38553	'p__Cyanobacteria'	82	449	577	['PF01039']	['PF03602', 'PF01747', 'PF02548', 'PF08855', 'PF01509', 'PF00298', 'PF09323', 'TIGR01521', 'PF08847', 'TIGR00365', 'TIGR00096', 'TIGR00546', 'TIGR00544', 'TIGR00543', 'PF01967', 'TIGR00409', 'PF01195', 'PF11317', 'PF00013', 'PF07733', 'PF01220', 'PF09261', 'TIGR01934', 'PF00742', 'PF00411', 'PF00213', 'PF02096', 'PF00189', 'PF00831', 'PF07991', 'PF11460', 'PF02410', 'TIGR00977', 'PF01043', 'PF101…	[]	[]	[]	[]	1	576	0	0	0	0	d__Bacteria;p__Cyanobacteria;c__Cyanobacteriia;o__Cyanobacteriales;f__Nostocaceae;g__Dolichospermum;s__Dolichospermum circinale	GCF_000426925.1	950	d__Bacteria;p__Cyanobacteria;c__Cyanobacteriia;o__Cyanobacteriales;f__Nostocaceae;g__Dolichospermum;s__Dolichospermum circinale	9647	86	GCF_000426925.1	d__Bacteria;p__Cyanobacteria;c__Cyanobacteriia;o__Cyanobacteriales;f__Nostocaceae;g__Dolichospermum;s__Dolichospermum circinale	96.47	0.86	d__Bacteria;p__Cyanobacteria;c__Cyanobacteriia;o__Cyanobacteriales;f__Nostocaceae;g__;s__	ANI/Placement	topological placement and ANI have congruent species assignments	N/A
GCA_000426925.1	99.7773	0	4405846	4.41568e+06	0.374916	0.0328833	4077	0.807504	372	d__Bacteria;p__Cyanobacteria;c__Cyanobacteriia;o__Cyanobacteriales;f__Nostocaceae;g__Dolichospermum;s__Dolichospermum circinale	11793.3	21892	89927	11	82	119350	53729.8	360115	18736	'p__Cyanobacteria'	82	449	577	['PF01039']	['PF03602', 'PF01747', 'PF02548', 'PF08855', 'PF01509', 'PF00298', 'PF09323', 'TIGR01521', 'PF08847', 'TIGR00365', 'TIGR00096', 'TIGR00546', 'TIGR00544', 'TIGR00543', 'PF01967', 'TIGR00409', 'PF01195', 'PF11317', 'PF00013', 'PF07733', 'PF01220', 'PF09261', 'TIGR01934', 'PF00742', 'PF00411', 'PF00213', 'PF02096', 'PF00189', 'PF00831', 'PF07991', 'PF11460', 'PF02410', 'TIGR00977', 'PF01043', 'PF101…	[]	[]	[]	[]	1	576	0	0	0	0	d__Bacteria;p__Cyanobacteria;c__Cyanobacteriia;o__Cyanobacteriales;f__Nostocaceae;g__Dolichospermum;s__Dolichospermum circinale	GCF_000426925.1	950	d__Bacteria;p__Cyanobacteria;c__Cyanobacteriia;o__Cyanobacteriales;f__Nostocaceae;g__Dolichospermum;s__Dolichospermum circinale	1000	10	GCF_000426925.1	d__Bacteria;p__Cyanobacteria;c__Cyanobacteriia;o__Cyanobacteriales;f__Nostocaceae;g__Dolichospermum;s__Dolichospermum circinale	100.0	1.0	d__Bacteria;p__Cyanobacteria;c__Cyanobacteriia;o__Cyanobacteriales;f__Nostocaceae;g__;s__	ANI/Placement	topological placement and ANI have congruent species assignments	N/A
GCA_000447295.1	99.759	0	7167426	7.18474e+06	0.40187	0.0177367	6021	0.80407	44	d__Bacteria;p__Cyanobacteria;c__Cyanobacteriia;o__Cyanobacteriales;f__Nostocaceae;g__Fischerella;s__Fischerella sp000447295	162818	486718	784321	11	8	6735698	895928	6735698	3413	'p__Cyanobacteria'	65	415	520	['PF01039']	['PF03602', 'PF01747', 'PF02548', 'PF08855', 'PF01509', 'PF00298', 'TIGR01521', 'PF08847', 'TIGR01173', 'PF02403', 'TIGR00096', 'TIGR00544', 'TIGR00543', 'PF01967', 'PF00091', 'PF11317', 'PF10150', 'TIGR00933', 'PF09261', 'TIGR01934', 'PF00742', 'PF00411', 'PF02096', 'PF00189', 'PF11460', 'PF02410', 'TIGR00977', 'PF01043', 'PF10128', 'PF01281', 'TIGR02023', 'TIGR02028', 'PF02341', 'PF00834', 'PF0…	[]	[]	[]	[]	1	519	0	0	0	0	d__Bacteria;p__Cyanobacteria;c__Cyanobacteriia;o__Cyanobacteriales;f__Nostocaceae;g__Fischerella;s__Fischerella sp000447295	GCF_000447295.1	950	d__Bacteria;p__Cyanobacteria;c__Cyanobacteriia;o__Cyanobacteriales;f__Nostocaceae;g__Fischerella;s__Fischerella sp000447295	1000	10	GCF_000447295.1	d__Bacteria;p__Cyanobacteria;c__Cyanobacteriia;o__Cyanobacteriales;f__Nostocaceae;g__Fischerella;s__Fischerella sp000447295	100.0	1.0	d__Bacteria;p__Cyanobacteria;c__Cyanobacteriia;o__Cyanobacteriales;f__Nostocaceae;g__Fischerella;s__	ANI/Placement	topological placement and ANI have congruent species assignments	GCF_000317245.1, s__Fischerella muscicola_A, 95.0, 91.2, 0.78; GCF_002368315.1, s__Fischerella sp002368315, 95.0, 90.8, 0.73; GCF_001990805.1, s__Fischerella laminosus, 95.0, 89.67, 0.69; GCF_000317205.1, s__Fischerella muscicola_B, 95.0, 85.49, 0.71; GCF_000317225.1, s__Fischerella thermalis, 95.0, 85.41, 0.79; GCF_000517105.1, s__Fischerella sp000517105, 95.0, 80.33, 0.53
GCA_000464665.1	99.7807	0.219298	5485894	5.49795e+06	0.394824	0.000298749	4785	0.839762	131	d__Bacteria;p__Cyanobacteria;c__Cyanobacteriia;o__Cyanobacteriales;f__Phormidiaceae;g__Planktothrix;s__Planktothrix rubescens	41165.4	82583	217170	11	3	3358682	1.82863e+06	3358682	93223	'p__Cyanobacteria'	79	456	582	['TIGR01736']	['TIGR00132', 'PF03602', 'PF01747', 'PF00670', 'PF08855', 'PF01509', 'PF00298', 'PF09323', 'PF00562', 'TIGR01521', 'PF08847', 'PF10396', 'TIGR01173', 'TIGR00096', 'TIGR00546', 'TIGR00543', 'PF01967', 'PF02548', 'TIGR00409', 'PF00091', 'PF11317', 'TIGR01479', 'PF00013', 'PF10150', 'TIGR00933', 'PF02938', 'PF09261', 'TIGR01934', 'PF00742', 'PF00411', 'PF14306', 'PF00213', 'PF02096', 'PF00189', 'PF0…	['TIGR02393']	[]	[]	[]	1	580	1	0	0	0	d__Bacteria;p__Cyanobacteria;c__Cyanobacteriia;o__Cyanobacteriales;f__Phormidiaceae;g__Planktothrix;s__Planktothrix rubescens	GCF_000464785.1	9671	d__Bacteria;p__Cyanobacteria;c__Cyanobacteriia;o__Cyanobacteriales;f__Phormidiaceae;g__Planktothrix;s__Planktothrix rubescens	9781	9	GCF_000464785.1	d__Bacteria;p__Cyanobacteria;c__Cyanobacteriia;o__Cyanobacteriales;f__Phormidiaceae;g__Planktothrix;s__Planktothrix rubescens	97.81	0.9	d__Bacteria;p__Cyanobacteria;c__Cyanobacteriia;o__Cyanobacteriales;f__Phormidiaceae;g__Planktothrix;s__	ANI/Placement	topological placement and ANI have congruent species assignments	GCF_000710505.1, s__Planktothrix agardhii, 96.71, 96.54, 0.87; GCF_900009135.1, s__Planktothrix sp900009135, 95.0, 91.14, 0.78; GCA_900009265.1, s__Planktothrix paucivesiculata, 95.0, 89.91, 0.75; GCA_001873365.1, s__Planktothrix cyanobacterium, 95.0, 89.83, 0.82; GCA_003456035.1, s__Planktothrix sp003456035, 95.0, 89.36, 0.85; GCA_900010725.1, s__Planktothrix serta, 95.0, 84.72, 0.71; GCF_900009…
GCA_000464765.1	100	0.559498	5763321	5763321	0.395097	0.0262431	5179	0.832577	172	d__Bacteria;p__Cyanobacteria;c__Cyanobacteriia;o__Cyanobacteriales;f__Phormidiaceae;g__Planktothrix;s__Planktothrix rubescens	32755	67018	217643	11	10	5468900	576332	5468900	129465	'p__Cyanobacteria'	79	458	584	[]	['TIGR00132', 'PF03602', 'PF01747', 'PF00670', 'PF08855', 'PF01509', 'PF00298', 'PF09323', 'PF00562', 'TIGR01521', 'PF08847', 'PF10396', 'TIGR01173', 'TIGR00096', 'TIGR00546', 'TIGR00543', 'PF01967', 'PF02548', 'TIGR00409', 'PF00091', 'PF11317', 'TIGR01479', 'PF00013', 'PF10150', 'TIGR00933', 'PF02938', 'PF09261', 'TIGR01934', 'PF00742', 'PF00411', 'PF14306', 'PF00213', 'PF02096', 'PF00189', 'PF0…	['PF01193', 'PF06508', 'PF01722', 'PF03948', 'PF01000']	[]	[]	[]	0	579	5	0	0	0	d__Bacteria;p__Cyanobacteria;c__Cyanobacteriia;o__Cyanobacteriales;f__Phormidiaceae;g__Planktothrix;s__Planktothrix rubescens	GCF_000464785.1	9671	d__Bacteria;p__Cyanobacteria;c__Cyanobacteriia;o__Cyanobacteriales;f__Phormidiaceae;g__Planktothrix;s__Planktothrix rubescens	9842	91	GCF_000464785.1	d__Bacteria;p__Cyanobacteria;c__Cyanobacteriia;o__Cyanobacteriales;f__Phormidiaceae;g__Planktothrix;s__Planktothrix rubescens	98.42	0.91	d__Bacteria;p__Cyanobacteria;c__Cyanobacteriia;o__Cyanobacteriales;f__Phormidiaceae;g__Planktothrix;s__	ANI/Placement	topological placement and ANI have congruent species assignments	GCF_000710505.1, s__Planktothrix agardhii, 96.71, 96.91, 0.87; GCF_900009135.1, s__Planktothrix sp900009135, 95.0, 90.92, 0.75; GCA_001873365.1, s__Planktothrix cyanobacterium, 95.0, 89.92, 0.81; GCA_900009265.1, s__Planktothrix paucivesiculata, 95.0, 89.9, 0.73; GCA_003456035.1, s__Planktothrix sp003456035, 95.0, 89.4, 0.86; GCA_900010725.1, s__Planktothrix serta, 95.0, 84.56, 0.68; GCF_90000914…
GCA_000464785.1	99.8908	0	5509943	5.51596e+06	0.394594	0.0233449	4847	0.842901	93	d__Bacteria;p__Cyanobacteria;c__Cyanobacteriia;o__Cyanobacteriales;f__Phormidiaceae;g__Planktothrix;s__Planktothrix rubescens	58095.2	117092	412527	11	5	3157393	1.10199e+06	3157393	107086	'p__Cyanobacteria'	79	458	584	['PF14306']	['TIGR00132', 'PF03602', 'PF01747', 'PF00670', 'PF08855', 'PF01509', 'PF00298', 'PF09323', 'PF00562', 'TIGR01521', 'PF08847', 'PF10396', 'TIGR01173', 'TIGR00096', 'TIGR00546', 'TIGR00543', 'TIGR01079', 'PF01967', 'PF02548', 'TIGR00409', 'PF00091', 'PF11317', 'TIGR01479', 'PF00013', 'PF10150', 'TIGR00933', 'PF02938', 'PF12452', 'PF09261', 'TIGR01934', 'PF00742', 'PF00411', 'PF00213', 'PF02096', 'P…	[]	[]	[]	[]	1	583	0	0	0	0	d__Bacteria;p__Cyanobacteria;c__Cyanobacteriia;o__Cyanobacteriales;f__Phormidiaceae;g__Planktothrix;s__Planktothrix rubescens	GCF_000464785.1	9671	d__Bacteria;p__Cyanobacteria;c__Cyanobacteriia;o__Cyanobacteriales;f__Phormidiaceae;g__Planktothrix;s__Planktothrix rubescens	9999	99	GCF_000464785.1	d__Bacteria;p__Cyanobacteria;c__Cyanobacteriia;o__Cyanobacteriales;f__Phormidiaceae;g__Planktothrix;s__Planktothrix rubescens	99.99	0.99	d__Bacteria;p__Cyanobacteria;c__Cyanobacteriia;o__Cyanobacteriales;f__Phormidiaceae;g__Planktothrix;s__	ANI/Placement	topological placement and ANI have congruent species assignments	GCF_000710505.1, s__Planktothrix agardhii, 96.71, 96.71, 0.87; GCF_900009135.1, s__Planktothrix sp900009135, 95.0, 90.98, 0.77; GCA_900009265.1, s__Planktothrix paucivesiculata, 95.0, 89.94, 0.76; GCA_001873365.1, s__Planktothrix cyanobacterium, 95.0, 89.93, 0.81; GCA_003456035.1, s__Planktothrix sp003456035, 95.0, 89.34, 0.86; GCA_900010725.1, s__Planktothrix serta, 95.0, 84.45, 0.71; GCF_900009…
GCA_000464805.1	99.7817	0.218341	5574394	5.58659e+06	0.394792	0.0173327	4886	0.851783	70	d__Bacteria;p__Cyanobacteria;c__Cyanobacteriia;o__Cyanobacteriales;f__Phormidiaceae;g__Planktothrix;s__Planktothrix rubescens	78715.6	130579	384407	11	3	5502793	1.85813e+06	5502793	64303	'p__Cyanobacteria'	79	458	584	['PF13603']	['TIGR00132', 'PF03602', 'PF01747', 'PF00670', 'PF08855', 'PF01509', 'PF00298', 'PF09323', 'PF00562', 'TIGR01521', 'PF08847', 'PF10396', 'TIGR01173', 'TIGR00096', 'TIGR00546', 'TIGR00543', 'PF01967', 'PF02548', 'TIGR00409', 'PF00091', 'PF11317', 'TIGR01479', 'PF00013', 'PF10150', 'TIGR00933', 'PF02938', 'PF09261', 'TIGR01934', 'PF00742', 'PF00411', 'PF14306', 'PF00213', 'PF02096', 'PF00189', 'PF0…	['PF06508']	[]	[]	[]	1	582	1	0	0	0	d__Bacteria;p__Cyanobacteria;c__Cyanobacteriia;o__Cyanobacteriales;f__Phormidiaceae;g__Planktothrix;s__Planktothrix rubescens	GCF_000464785.1	9671	d__Bacteria;p__Cyanobacteria;c__Cyanobacteriia;o__Cyanobacteriales;f__Phormidiaceae;g__Planktothrix;s__Planktothrix rubescens	9791	89	GCF_000464785.1	d__Bacteria;p__Cyanobacteria;c__Cyanobacteriia;o__Cyanobacteriales;f__Phormidiaceae;g__Planktothrix;s__Planktothrix rubescens	97.91	0.89	d__Bacteria;p__Cyanobacteria;c__Cyanobacteriia;o__Cyanobacteriales;f__Phormidiaceae;g__Planktothrix;s__	ANI/Placement	topological placement and ANI have congruent species assignments	GCF_000710505.1, s__Planktothrix agardhii, 96.71, 96.5, 0.87; GCF_900009135.1, s__Planktothrix sp900009135, 95.0, 91.04, 0.76; GCA_900009265.1, s__Planktothrix paucivesiculata, 95.0, 89.89, 0.74; GCA_001873365.1, s__Planktothrix cyanobacterium, 95.0, 89.88, 0.81; GCA_003456035.1, s__Planktothrix sp003456035, 95.0, 89.39, 0.86; GCA_900010725.1, s__Planktothrix serta, 95.0, 84.63, 0.7; GCF_90000914…
GCA_000464825.1	99.5633	0.0136463	5507780	5.53194e+06	0.394787	0.0386473	4864	0.85691	79	d__Bacteria;p__Cyanobacteria;c__Cyanobacteriia;o__Cyanobacteriales;f__Phormidiaceae;g__Planktothrix;s__Planktothrix rubescens	69438.1	106996	236997	11	20	591035	275389	1282789	22167	'p__Cyanobacteria'	79	458	584	['PF13603', 'TIGR01736']	['TIGR00132', 'PF03602', 'PF01747', 'PF00670', 'PF08855', 'PF01509', 'PF00298', 'PF09323', 'PF00562', 'TIGR01521', 'PF08847', 'PF10396', 'TIGR01173', 'TIGR00096', 'TIGR00546', 'TIGR00543', 'PF01967', 'PF02548', 'TIGR00409', 'PF00091', 'PF11317', 'TIGR01479', 'PF00013', 'PF10150', 'TIGR00933', 'PF02938', 'PF09261', 'TIGR01934', 'PF00742', 'PF00411', 'PF14306', 'PF00213', 'PF02096', 'PF00189', 'PF0…	['PF01193', 'PF01000']	[]	[]	[]	2	580	2	0	0	0	d__Bacteria;p__Cyanobacteria;c__Cyanobacteriia;o__Cyanobacteriales;f__Phormidiaceae;g__Planktothrix;s__Planktothrix rubescens	GCF_000464785.1	9671	d__Bacteria;p__Cyanobacteria;c__Cyanobacteriia;o__Cyanobacteriales;f__Phormidiaceae;g__Planktothrix;s__Planktothrix rubescens	982	9	GCF_000464785.1	d__Bacteria;p__Cyanobacteria;c__Cyanobacteriia;o__Cyanobacteriales;f__Phormidiaceae;g__Planktothrix;s__Planktothrix rubescens	98.2	0.9	d__Bacteria;p__Cyanobacteria;c__Cyanobacteriia;o__Cyanobacteriales;f__Phormidiaceae;g__Planktothrix;s__	ANI/Placement	topological placement and ANI have congruent species assignments	GCF_000710505.1, s__Planktothrix agardhii, 96.71, 96.49, 0.85; GCF_900009135.1, s__Planktothrix sp900009135, 95.0, 90.97, 0.78; GCA_001873365.1, s__Planktothrix cyanobacterium, 95.0, 89.89, 0.8; GCA_900009265.1, s__Planktothrix paucivesiculata, 95.0, 89.87, 0.76; GCA_003456035.1, s__Planktothrix sp003456035, 95.0, 89.39, 0.86; GCA_900010725.1, s__Planktothrix serta, 95.0, 84.6, 0.71; GCF_90000914…
GCA_000473895.1	99.703	0.222717	4153658	4.16603e+06	0.562207	0.032662	3672	0.787527	99	d__Bacteria;p__Cyanobacteria;c__Cyanobacteriia;o__Cyanobacteriales;f__Rubidibacteraceae;g__Rubidibacter;s__Rubidibacter lacunae	41956.1	123481	238979	11	99	123481	41956.1	238979	0	'p__Cyanobacteria'	82	449	578	['PF07748', 'PF01119', 'PF08676']	['PF03602', 'PF01747', 'PF02548', 'PF08855', 'PF01509', 'PF00298', 'PF09323', 'TIGR01521', 'PF08847', 'TIGR00365', 'TIGR00096', 'TIGR00546', 'TIGR00544', 'TIGR00543', 'PF01967', 'TIGR00409', 'PF00091', 'PF01195', 'PF11317', 'PF00013', 'PF04613', 'PF01220', 'PF09261', 'TIGR01934', 'PF00742', 'PF00411', 'PF00213', 'PF02096', 'PF00189', 'PF00831', 'PF07991', 'PF02410', 'TIGR00977', 'PF01043', 'PF101…	['PF00749']	[]	[]	[]	3	574	1	0	0	0	d__Bacteria;p__Cyanobacteria;c__Cyanobacteriia;o__Cyanobacteriales;f__Rubidibacteraceae;g__Rubidibacter;s__Rubidibacter lacunae	GCF_000473895.1	950	d__Bacteria;p__Cyanobacteria;c__Cyanobacteriia;o__Cyanobacteriales;f__Rubidibacteraceae;g__Rubidibacter;s__Rubidibacter lacunae	1000	10	GCF_000473895.1	d__Bacteria;p__Cyanobacteria;c__Cyanobacteriia;o__Cyanobacteriales;f__Rubidibacteraceae;g__Rubidibacter;s__Rubidibacter lacunae	100.0	1.0	d__Bacteria;p__Cyanobacteria;c__Cyanobacteriia;o__Cyanobacteriales;f__Rubidibacteraceae;g__;s__	ANI/Placement	topological placement and ANI have congruent species assignments	N/A
GCA_000478195.2	99.738	4.57606	6867625	6.88567e+06	0.411596	0.0291365	5949	0.840776	438	d__Bacteria;p__Cyanobacteria;c__Cyanobacteriia;o__Cyanobacteriales;f__Phormidiaceae;g__Lyngbya;s__Lyngbya aestuarii	15679.5	73443	248421	11	438	73443	15679.5	248421	0	'p__Cyanobacteria'	79	458	584	['TIGR00543', 'PF00584']	['PF03602', 'PF02548', 'PF08855', 'PF01509', 'PF00298', 'PF09323', 'TIGR01521', 'PF08847', 'TIGR00096', 'TIGR00546', 'TIGR00544', 'PF01967', 'TIGR00409', 'PF11317', 'PF00013', 'PF04613', 'TIGR00933', 'PF09261', 'TIGR01934', 'PF00742', 'PF00411', 'PF00213', 'PF02096', 'PF00189', 'PF00831', 'PF07991', 'PF11460', 'PF02410', 'TIGR00977', 'PF01043', 'PF10128', 'PF00709', 'PF01281', 'TIGR02023', 'TIGR0…	['TIGR00365', 'PF02341', 'PF01409', 'PF03331', 'PF07516', 'TIGR00595', 'PF11267', 'TIGR02727', 'PF12631', 'PF01624', 'PF01433', 'PF02912', 'TIGR00068', 'PF01634', 'PF10396', 'TIGR00186', 'TIGR01736', 'PF01206', 'PF00684']	['PF01747', 'PF00181', 'PF05188', 'PF14306', 'PF05690', 'PF00154', 'PF00276']	[]	[]	2	556	19	7	0	0	d__Bacteria;p__Cyanobacteria;c__Cyanobacteriia;o__Cyanobacteriales;f__Phormidiaceae;g__Lyngbya;s__Lyngbya aestuarii	GCF_000478195.2	950	d__Bacteria;p__Cyanobacteria;c__Cyanobacteriia;o__Cyanobacteriales;f__Phormidiaceae;g__Lyngbya;s__Lyngbya aestuarii	1000	99	GCF_000478195.2	d__Bacteria;p__Cyanobacteria;c__Cyanobacteriia;o__Cyanobacteriales;f__Phormidiaceae;g__Lyngbya;s__Lyngbya aestuarii	100.0	0.99	d__Bacteria;p__Cyanobacteria;c__Cyanobacteriia;o__Cyanobacteriales;f__Phormidiaceae;g__Lyngbya;s__	ANI/Placement	topological placement and ANI have congruent species assignments	GCF_000169095.1, s__Lyngbya sp000169095, 95.0, 92.67, 0.86; GCF_000972705.2, s__Lyngbya robusta, 95.0, 83.92, 0.69
GCA_000478825.2	99.5633	0.436681	3738889	3.75529e+06	0.475471	0.0297161	3510	0.867202	4	d__Bacteria;p__Cyanobacteria;c__Cyanobacteriia;o__Cyanobacteriales;f__Microcystaceae;g__Synechocystis;s__Synechocystis sp000478825	934722	3485441	3485441	11	4	3485441	934722	3485441	0	'p__Cyanobacteria'	79	458	584	['PF01039', 'PF13603']	['PF03602', 'PF01747', 'PF08855', 'PF01509', 'PF00298', 'PF09323', 'TIGR01521', 'PF08847', 'TIGR00365', 'TIGR00096', 'TIGR00546', 'TIGR00544', 'TIGR00543', 'PF01967', 'PF02548', 'TIGR00409', 'PF00091', 'PF11317', 'PF00013', 'PF10150', 'PF01220', 'PF09261', 'TIGR01934', 'PF00742', 'PF00411', 'PF00213', 'PF02096', 'PF00189', 'PF00831', 'PF07991', 'PF11460', 'PF02410', 'TIGR00977', 'PF01043', 'PF024…	['PF11016', 'PF10415']	[]	[]	[]	2	580	2	0	0	0	d__Bacteria;p__Cyanobacteria;c__Cyanobacteriia;o__Cyanobacteriales;f__Microcystaceae;g__Synechocystis;s__Synechocystis sp000478825	GCF_000478825.2	950	d__Bacteria;p__Cyanobacteria;c__Cyanobacteriia;o__Cyanobacteriales;f__Microcystaceae;g__Synechocystis;s__Synechocystis sp000478825	1000	10	GCF_000478825.2	d__Bacteria;p__Cyanobacteria;c__Cyanobacteriia;o__Cyanobacteriales;f__Microcystaceae;g__Synechocystis;s__Synechocystis sp000478825	100.0	1.0	d__Bacteria;p__Cyanobacteria;c__Cyanobacteriia;o__Cyanobacteriales;f__Microcystaceae;g__Synechocystis;s__	ANI/Placement	topological placement and ANI have congruent species assignments	GCF_000284455.1, s__Synechocystis sp000284455, 95.0, 85.39, 0.77
GCA_000482245.1	98.6413	1.49457	8064168	8.17524e+06	0.480491	0.012965	7221	0.845143	119	d__Bacteria;p__Cyanobacteria;c__Cyanobacteriia;o__Phormidesmiales;f__Phormidesmiaceae;g__PCC-7375;s__PCC-7375 sp000482245	67766.1	103122	346540	11	119	103122	67766.1	346540	0	'p__Cyanobacteria'	129	368	471	['PF00742', 'PF01039', 'PF02091', 'TIGR00536', 'TIGR01850']	['PF03602', 'PF01747', 'PF08855', 'PF01509', 'PF00298', 'PF13932', 'TIGR00365', 'PF06470', 'TIGR00096', 'TIGR01296', 'TIGR00546', 'TIGR00544', 'TIGR01156', 'TIGR00409', 'PF00091', 'PF11317', 'TIGR01934', 'PF00411', 'PF00213', 'PF02096', 'PF00189', 'PF07991', 'PF02410', 'PF01043', 'PF10128', 'PF00709', 'PF01281', 'TIGR02023', 'TIGR02028', 'PF00834', 'PF11016', 'TIGR00152', 'TIGR00154', 'TIGR00159'…	['PF02548', 'PF00284', 'TIGR00528', 'PF11360', 'PF02607', 'PF02873']	[]	[]	[]	5	460	6	0	0	0	d__Bacteria;p__Cyanobacteria;c__Cyanobacteriia;o__Phormidesmiales;f__Phormidesmiaceae;g__PCC-7375;s__PCC-7375 sp000482245	GCF_000482245.1	950	d__Bacteria;p__Cyanobacteria;c__Cyanobacteriia;o__Phormidesmiales;f__Phormidesmiaceae;g__PCC-7375;s__PCC-7375 sp000482245	1000	10	GCF_000482245.1	d__Bacteria;p__Cyanobacteria;c__Cyanobacteriia;o__Phormidesmiales;f__Phormidesmiaceae;g__PCC-7375;s__PCC-7375 sp000482245	100.0	1.0	d__Bacteria;p__Cyanobacteria;c__Cyanobacteriia;o__Phormidesmiales;f__Phormidesmiaceae;g__PCC-7375;s__	ANI/Placement	topological placement and ANI have congruent species assignments	GCF_000316115.1, s__PCC-7375 sp000316115, 95.0, 81.6, 0.53
GCA_000484535.1	98.2906	1.1396	4724791	4.80696e+06	0.605368	0	4479	0.899279	1	d__Bacteria;p__Cyanobacteria;c__Cyanobacteriia;o__Gloeobacterales;f__Gloeobacteraceae;g__Gloeobacter;s__Gloeobacter kilaueensis	4724791	4724791	4724791	11	1	4724791	4724791	4724791	0	'k__Bacteria'	901	117	171	['PF02686', 'TIGR01455']	['TIGR00132', 'PF03602', 'PF01509', 'PF00707', 'PF00298', 'TIGR01173', 'TIGR00096', 'PF00203', 'PF00091', 'PF00411', 'PF02075', 'PF00189', 'PF08478', 'PF01281', 'PF01351', 'PF00181', 'PF00312', 'PF02132', 'TIGR01162', 'TIGR00419', 'PF00366', 'PF03840', 'PF00177', 'PF01193', 'PF01765', 'PF03461', 'PF02130', 'TIGR01394', 'PF01264', 'PF03947', 'TIGR01087', 'PF01782', 'PF02410', 'PF04563', 'PF13507',…	['PF04560', 'PF12627', 'PF04565', 'PF00562']	[]	[]	[]	2	165	4	0	0	0	d__Bacteria;p__Cyanobacteria;c__Cyanobacteriia;o__Gloeobacterales;f__Gloeobacteraceae;g__Gloeobacter;s__Gloeobacter kilaueensis	GCF_000484535.1	950	d__Bacteria;p__Cyanobacteria;c__Cyanobacteriia;o__Gloeobacterales;f__Gloeobacteraceae;g__Gloeobacter;s__Gloeobacter kilaueensis	1000	10	GCF_000484535.1	d__Bacteria;p__Cyanobacteria;c__Cyanobacteriia;o__Gloeobacterales;f__Gloeobacteraceae;g__Gloeobacter;s__Gloeobacter kilaueensis	100.0	1.0	d__Bacteria;p__Cyanobacteria;c__Cyanobacteriia;o__Gloeobacterales;f__Gloeobacteraceae;g__Gloeobacter;s__	ANI/Placement	topological placement and ANI have congruent species assignments	GCF_000011385.1, s__Gloeobacter violaceus, 95.0, 78.93, 0.41
GCA_000485815.1	99.4541	0.334334	3180043	3.1975e+06	0.49253	0.0455035	3083	0.871266	44	d__Bacteria;p__Cyanobacteria;c__Cyanobacteriia;o__Cyanobacteriales;f__Limnotrichaceae;g__Limnothrix;s__Limnothrix sp002356215	72273.7	168293	371623	11	44	168293	72273.7	371623	0	'p__Cyanobacteria'	79	458	584	['TIGR00977', 'TIGR01510', 'PF06949']	['PF03602', 'PF01747', 'PF02548', 'PF08855', 'PF01509', 'PF00298', 'PF09323', 'TIGR01521', 'PF08847', 'TIGR00365', 'TIGR00096', 'TIGR00546', 'TIGR00544', 'TIGR00543', 'PF01967', 'TIGR00409', 'PF11317', 'TIGR00933', 'PF09261', 'TIGR01934', 'PF00742', 'PF00411', 'PF00213', 'PF02096', 'PF00189', 'PF00831', 'PF07991', 'PF11460', 'PF02410', 'PF01043', 'PF10128', 'PF00709', 'PF01281', 'TIGR02023', 'TIG…	['PF00013', 'PF00861', 'PF10150']	[]	[]	[]	3	578	3	0	0	0	d__Bacteria;p__Cyanobacteria;c__Cyanobacteriia;o__Cyanobacteriales;f__Limnotrichaceae;g__Limnothrix;s__Limnothrix sp002356215	GCF_002356215.1	950	d__Bacteria;p__Cyanobacteria;c__Cyanobacteriia;o__Cyanobacteriales;f__Limnotrichaceae;g__Limnothrix;s__Limnothrix sp002356215	9853	95	GCF_002356215.1	d__Bacteria;p__Cyanobacteria;c__Cyanobacteriia;o__Cyanobacteriales;f__Limnotrichaceae;g__Limnothrix;s__Limnothrix sp002356215	98.53	0.95	d__Bacteria;p__Cyanobacteria;c__Cyanobacteriia;o__Cyanobacteriales;f__Limnotrichaceae;g__Limnothrix;s__	ANI/Placement	topological placement and ANI have congruent species assignments	GCF_001693275.1, s__Limnothrix sp001693275, 95.0, 80.49, 0.69; GCF_001693255.1, s__Limnothrix sp001693255, 95.0, 80.43, 0.65; GCF_001904615.1, s__Limnothrix rosea, 95.0, 77.09, 0.24; GCF_000316605.1, s__Limnothrix sp000316605, 95.0, 76.44, 0.2
GCA_000505665.1	99.7642	0	2520064	2.52602e+06	0.538094	0	2467	0.902684	2	d__Bacteria;p__Cyanobacteria;c__Cyanobacteriia;o__Thermosynechococcales;f__Thermosynechococcaceae;g__Thermosynechococcus;s__Thermosynechococcus sp000505665	1259982	1347712	1347712	11	1	2520064	2520064	2520064	100	'p__Cyanobacteria'	89	424	544	['TIGR03069']	['PF03602', 'PF01747', 'PF02548', 'PF08855', 'PF01509', 'PF00298', 'PF09323', 'PF13932', 'PF08847', 'TIGR00365', 'PF02403', 'TIGR00096', 'TIGR00546', 'TIGR00544', 'TIGR00543', 'PF01967', 'TIGR00409', 'PF11317', 'PF00013', 'TIGR00933', 'PF09261', 'TIGR01934', 'PF00742', 'PF00411', 'PF00213', 'PF02096', 'PF00189', 'PF07991', 'PF02410', 'TIGR00977', 'PF01043', 'PF10128', 'PF00709', 'PF01281', 'TIGR0…	[]	[]	[]	[]	1	543	0	0	0	0	d__Bacteria;p__Cyanobacteria;c__Cyanobacteriia;o__Thermosynechococcales;f__Thermosynechococcaceae;g__Thermosynechococcus;s__Thermosynechococcus sp000505665	GCF_000505665.1	950	d__Bacteria;p__Cyanobacteria;c__Cyanobacteriia;o__Thermosynechococcales;f__Thermosynechococcaceae;g__Thermosynechococcus;s__Thermosynechococcus sp000505665	1000	10	GCF_000505665.1	d__Bacteria;p__Cyanobacteria;c__Cyanobacteriia;o__Thermosynechococcales;f__Thermosynechococcaceae;g__Thermosynechococcus;s__Thermosynechococcus sp000505665	100.0	1.0	d__Bacteria;p__Cyanobacteria;c__Cyanobacteriia;o__Thermosynechococcales;f__Thermosynechococcaceae;g__Thermosynechococcus;s__	ANI/Placement	topological placement and ANI have congruent species assignments	GCF_000011345.1, s__Thermosynechococcus elongatus, 95.0, 93.15, 0.93
GCA_000515235.1	99.4565	0.271739	2645910	2.66037e+06	0.565535	0	2875	0.893266	17	d__Bacteria;p__Cyanobacteria;c__Cyanobacteriia;o__Synechococcales;f__Cyanobiaceae;g__Synechococcus_C;s__Synechococcus_C sp000515235	155548	256700	738330	11	1	2645910	2645910	2645910	1600	'p__Cyanobacteria'	129	368	472	['PF00334', 'PF13603']	['PF03602', 'PF01747', 'PF02548', 'PF08855', 'PF01509', 'PF00298', 'TIGR00364', 'TIGR01173', 'PF02403', 'TIGR00096', 'TIGR00546', 'TIGR01079', 'TIGR01156', 'TIGR00409', 'PF01195', 'PF11317', 'PF01220', 'TIGR01934', 'PF00742', 'PF00411', 'PF00213', 'PF02096', 'PF00189', 'PF00831', 'PF07991', 'PF11460', 'PF02410', 'PF01043', 'PF10128', 'PF00709', 'PF01281', 'TIGR02023', 'TIGR02028', 'PF00834', 'PF1…	['PF01668']	[]	[]	[]	2	469	1	0	0	0	d__Bacteria;p__Cyanobacteria;c__Cyanobacteriia;o__Synechococcales;f__Cyanobiaceae;g__Synechococcus_C;s__Synechococcus_C sp000515235	GCF_000515235.1	950	d__Bacteria;p__Cyanobacteria;c__Cyanobacteriia;o__Synechococcales;f__Cyanobiaceae;g__Synechococcus_C;s__Synechococcus_C sp000515235	1000	10	GCF_000515235.1	d__Bacteria;p__Cyanobacteria;c__Cyanobacteriia;o__Synechococcales;f__Cyanobiaceae;g__Synechococcus_C;s__Synechococcus_C sp000515235	100.0	1.0	d__Bacteria;p__Cyanobacteria;c__Cyanobacteriia;o__Synechococcales;f__Cyanobiaceae;g__Synechococcus_C;s__	ANI/Placement	topological placement and ANI have congruent species assignments	GCF_000737535.1, s__Synechococcus_C sp000737535, 95.0, 85.5, 0.83; GCF_000195975.1, s__Synechococcus_C sp000195975, 95.0, 79.56, 0.39; GCF_000737575.1, s__Synechococcus_C sp000737575, 95.0, 79.53, 0.43; GCF_000161795.2, s__Synechococcus_C sp000161795, 95.0, 79.4, 0.42; GCA_002724845.1, s__Synechococcus_C sp002724845, 95.0, 79.33, 0.52; GCF_000737595.1, s__Synechococcus_C sp000737595, 95.0, 79.32,…
GCA_000517105.1	100	1.08434	8079181	8079181	0.426113	0.0154831	7058	0.793528	35	d__Bacteria;p__Cyanobacteria;c__Cyanobacteriia;o__Cyanobacteriales;f__Nostocaceae;g__Fischerella;s__Fischerella sp000517105	230768	606400	2061779	11	12	1950001	673265	2910489	2313	'p__Cyanobacteria'	65	415	520	[]	['PF03602', 'PF01747', 'PF02548', 'PF08855', 'PF01509', 'PF00298', 'TIGR01521', 'PF08847', 'TIGR01173', 'TIGR00096', 'TIGR00544', 'TIGR00543', 'PF01967', 'PF00091', 'PF11317', 'PF10150', 'TIGR00933', 'PF09261', 'TIGR01934', 'PF00742', 'PF00411', 'PF02096', 'PF00189', 'PF00831', 'PF02410', 'TIGR00977', 'PF01043', 'PF10128', 'PF01281', 'TIGR02023', 'TIGR02028', 'PF02341', 'PF00834', 'PF06298', 'TIG…	['PF01409', 'PF00719', 'TIGR00392', 'PF13603', 'TIGR01145']	[]	[]	[]	0	515	5	0	0	0	d__Bacteria;p__Cyanobacteria;c__Cyanobacteriia;o__Cyanobacteriales;f__Nostocaceae;g__Fischerella;s__Fischerella sp000517105	GCF_000517105.1	950	d__Bacteria;p__Cyanobacteria;c__Cyanobacteriia;o__Cyanobacteriales;f__Nostocaceae;g__Fischerella;s__Fischerella sp000517105	1000	10	GCF_000517105.1	d__Bacteria;p__Cyanobacteria;c__Cyanobacteriia;o__Cyanobacteriales;f__Nostocaceae;g__Fischerella;s__Fischerella sp000517105	100.0	1.0	d__Bacteria;p__Cyanobacteria;c__Cyanobacteriia;o__Cyanobacteriales;f__Nostocaceae;g__Fischerella;s__	ANI/Placement	topological placement and ANI have congruent species assignments	GCF_000317205.1, s__Fischerella muscicola_B, 95.0, 81.43, 0.64; GCF_000317225.1, s__Fischerella thermalis, 95.0, 81.22, 0.71; GCF_000317245.1, s__Fischerella muscicola_A, 95.0, 80.6, 0.59; GCF_002368315.1, s__Fischerella sp002368315, 95.0, 80.52, 0.56; GCF_000447295.1, s__Fischerella sp000447295, 95.0, 80.33, 0.53; GCF_001990805.1, s__Fischerella laminosus, 95.0, 79.98, 0.52
GCA_000521175.1	99.4444	0.555556	5851275	5.88396e+06	0.384763	0.0604529	5361	0.75816	338	d__Bacteria;p__Cyanobacteria;c__Cyanobacteriia;o__Cyanobacteriales;f__Nostocaceae;g__Aphanizomenon_A;s__Aphanizomenon_A sp001277295	16812.1	42827	153226	11	103	1857322	56808.5	2605121	168776	'p__Cyanobacteria'	82	450	579	['PF10716', 'PF01039', 'TIGR00503']	['PF03602', 'PF01747', 'PF08855', 'PF01509', 'PF00298', 'PF09323', 'TIGR01521', 'PF08847', 'TIGR01173', 'TIGR00096', 'TIGR00546', 'TIGR00544', 'TIGR00543', 'PF01967', 'PF02548', 'TIGR00409', 'PF00091', 'PF11317', 'PF00013', 'PF10150', 'PF01220', 'PF09261', 'TIGR01934', 'PF00742', 'PF00411', 'PF00213', 'PF02096', 'PF00189', 'PF07991', 'TIGR03943', 'PF11460', 'PF02410', 'TIGR00977', 'PF01043', 'PF1…	['PF00121', 'PF04998', 'PF00623', 'PF05000']	[]	[]	[]	3	572	4	0	0	0	d__Bacteria;p__Cyanobacteria;c__Cyanobacteriia;o__Cyanobacteriales;f__Nostocaceae;g__Aphanizomenon_A;s__Aphanizomenon_A sp001277295	GCF_001277295.1	950	d__Bacteria;p__Cyanobacteria;c__Cyanobacteriia;o__Cyanobacteriales;f__Nostocaceae;g__Aphanizomenon_A;s__Aphanizomenon_A sp001277295	9556	78	GCF_001277295.1	d__Bacteria;p__Cyanobacteria;c__Cyanobacteriia;o__Cyanobacteriales;f__Nostocaceae;g__Aphanizomenon_A;s__Aphanizomenon_A sp001277295	95.56	0.78	d__Bacteria;p__Cyanobacteria;c__Cyanobacteriia;o__Cyanobacteriales;f__Nostocaceae;g__;s__	ANI/Placement	topological placement and ANI have congruent species assignments	N/A
GCA_000582685.1	99.759	0.441767	8133444	8.15309e+06	0.412118	0.0192074	7229	0.800788	163	d__Bacteria;p__Cyanobacteria;c__Cyanobacteriia;o__Cyanobacteriales;f__Nostocaceae;g__Tolypothrix_C;s__Tolypothrix_C hofmanni	49807.6	81937	304829	11	15	5400510	542230	5400510	14802	'p__Cyanobacteria'	65	415	520	['PF02277']	['PF03602', 'PF01747', 'PF08855', 'PF01509', 'PF00298', 'TIGR01521', 'PF08847', 'TIGR01173', 'TIGR00096', 'TIGR00544', 'TIGR00543', 'PF01967', 'PF02548', 'PF00091', 'PF11317', 'PF10150', 'PF01220', 'PF09261', 'TIGR01934', 'PF00742', 'PF00411', 'PF02096', 'PF00189', 'PF11460', 'PF02410', 'TIGR00977', 'PF01043', 'PF02468', 'PF10128', 'PF01281', 'TIGR02023', 'TIGR02028', 'PF02341', 'PF06298', 'TIGR0…	['PF02576', 'PF01632', 'PF02531']	[]	[]	[]	1	516	3	0	0	0	d__Bacteria;p__Cyanobacteria;c__Cyanobacteriia;o__Cyanobacteriales;f__Nostocaceae;g__Tolypothrix_C;s__Tolypothrix_C hofmanni	GCF_000582685.1	950	d__Bacteria;p__Cyanobacteria;c__Cyanobacteriia;o__Cyanobacteriales;f__Nostocaceae;g__Tolypothrix_C;s__Tolypothrix_C hofmanni	1000	10	GCF_000582685.1	d__Bacteria;p__Cyanobacteria;c__Cyanobacteriia;o__Cyanobacteriales;f__Nostocaceae;g__Tolypothrix_C;s__Tolypothrix_C hofmanni	100.0	1.0	d__Bacteria;p__Cyanobacteria;c__Cyanobacteriia;o__Cyanobacteriales;f__Nostocaceae;g__Tolypothrix_C;s__	ANI/Placement	topological placement and ANI have congruent species assignments	GCF_002218085.1, s__Tolypothrix_C sp002218085, 95.0, 90.32, 0.69
GCA_000586015.1	83.8315	1.22283	1658709	1.97862e+06	0.630516	0.029458	1907	0.897262	273	d__Bacteria;p__Cyanobacteria;c__Cyanobacteriia;o__Synechococcales;f__Cyanobiaceae;g__Synechococcus_B;s__Synechococcus_B spongiarum_F	6075.85	7835	33601	11	273	7835	6075.86	33601	2	'p__Cyanobacteria'	129	368	472	['PF01509', 'TIGR00409', 'TIGR01934', 'PF11460', 'PF01281', 'TIGR00152', 'PF04839', 'PF01409', 'TIGR02030', 'PF00830', 'PF05190', 'PF00183', 'PF10369', 'PF03331', 'PF01597', 'PF01367', 'TIGR01740', 'PF03147', 'PF02224', 'TIGR02727', 'TIGR01350', 'PF10397', 'PF02637', 'PF00670', 'PF13326', 'PF00926', 'TIGR03596', 'PF11318', 'TIGR01694', 'PF02504', 'PF11360', 'PF03881', 'PF02739', 'PF06089', 'PF023…	['PF03602', 'PF01747', 'PF02548', 'PF08855', 'PF00298', 'TIGR00365', 'TIGR00096', 'TIGR00546', 'TIGR00544', 'TIGR01156', 'PF00091', 'PF11317', 'PF00742', 'PF00411', 'PF00213', 'PF02096', 'PF00189', 'PF07991', 'PF02410', 'PF01043', 'PF10128', 'PF00709', 'TIGR02023', 'TIGR02028', 'PF00834', 'PF11016', 'TIGR00154', 'TIGR00159', 'TIGR01090', 'PF00181', 'PF00312', 'TIGR01162', 'TIGR00416', 'PF13840', …	['PF08459', 'PF02912', 'PF01128', 'PF10415', 'PF01933']	[]	[]	[]	70	397	5	0	0	0	d__Bacteria;p__Cyanobacteria;c__Cyanobacteriia;o__Synechococcales;f__Cyanobiaceae;g__Synechococcus_B;s__Synechococcus_B spongiarum_F	GCF_000586015.1	950	d__Bacteria;p__Cyanobacteria;c__Cyanobacteriia;o__Synechococcales;f__Cyanobiaceae;g__Synechococcus_B;s__Synechococcus_B spongiarum_F	1000	97	GCF_000586015.1	d__Bacteria;p__Cyanobacteria;c__Cyanobacteriia;o__Synechococcales;f__Cyanobiaceae;g__Synechococcus_B;s__Synechococcus_B spongiarum_F	100.0	0.97	d__Bacteria;p__Cyanobacteria;c__Cyanobacteriia;o__Synechococcales;f__Cyanobiaceae;g__Synechococcus_B;s__	ANI/Placement	topological placement and ANI have congruent species assignments	GCA_001007665.1, s__Synechococcus_B spongiarum_B, 95.0, 85.36, 0.87; GCF_900047545.1, s__Synechococcus_B spongiarum_C, 95.0, 85.31, 0.63; GCA_002018045.1, s__Synechococcus_B spongiarum_E, 95.0, 85.09, 0.66
GCA_000599945.1	99.8904	0.219298	4906446	4.91183e+06	0.425126	0.0357013	5038	0.831066	1363	d__Bacteria;p__Cyanobacteria;c__Cyanobacteriia;o__Cyanobacteriales;f__Microcystaceae;g__Microcystis;s__Microcystis aeruginosa_A	3599.74	6513	28012	11	1363	6513	3599.74	28012	0	'p__Cyanobacteria'	79	456	582	['PF10555']	['PF03602', 'PF01747', 'PF02548', 'PF08855', 'PF01509', 'PF00298', 'PF09323', 'PF13932', 'PF08847', 'TIGR00365', 'TIGR00096', 'TIGR00546', 'TIGR00544', 'TIGR00543', 'PF01967', 'TIGR00409', 'PF00091', 'PF11317', 'PF00013', 'PF04613', 'TIGR00933', 'PF09261', 'TIGR01934', 'PF00742', 'PF00411', 'PF00213', 'PF02096', 'PF00189', 'PF07991', 'TIGR03943', 'PF11460', 'PF02410', 'TIGR00977', 'PF01043', 'PF0…	['PF02824']	[]	[]	[]	1	580	1	0	0	0	d__Bacteria;p__Cyanobacteria;c__Cyanobacteriia;o__Cyanobacteriales;f__Microcystaceae;g__Microcystis;s__Microcystis aeruginosa_A	GCF_002095975.1	950	d__Bacteria;p__Cyanobacteria;c__Cyanobacteriia;o__Cyanobacteriales;f__Microcystaceae;g__Microcystis;s__Microcystis aeruginosa_A	9613	85	GCA_001264245.1	d__Bacteria;p__Cyanobacteria;c__Cyanobacteriia;o__Cyanobacteriales;f__Microcystaceae;g__Microcystis;s__Microcystis panniformis	94.55	0.84	d__Bacteria;p__Cyanobacteria;c__Cyanobacteriia;o__Cyanobacteriales;f__Microcystaceae;g__Microcystis;s__	ANI	topological placement and ANI have incongruent species assignments	GCF_000981785.2, s__Microcystis aeruginosa_C, 95.0, 94.6, 0.78; GCA_002282955.1, s__Microcystis wesenbergii, 95.0, 94.47, 0.7; GCF_000010625.1, s__Microcystis aeruginosa_B, 95.16, 94.45, 0.82; GCF_000297435.1, s__Microcystis sp000297435, 95.0, 94.2, 0.75; GCA_002282935.1, s__Microcystis sp002282935, 95.0, 94.08, 0.72
GCA_000613065.1	94.3426	1.85185	5488377	5.8175e+06	0.391557	0.0226332	7703	0.696034	857	d__Bacteria;p__Cyanobacteria;c__Cyanobacteriia;o__Cyanobacteriales;f__Nostocaceae;g__Richelia;s__Richelia intracellularis_B	6404.17	14861	61660	11	857	14861	6404.17	61660	2	'p__Cyanobacteria'	82	450	579	['PF01509', 'PF00709', 'PF06298', 'TIGR01162', 'PF01765', 'TIGR01087', 'TIGR02702', 'TIGR02048', 'PF03853', 'TIGR01981', 'TIGR01980', 'PF01039', 'PF01084', 'TIGR01350', 'PF09655', 'TIGR01974', 'PF05698', 'TIGR00020', 'TIGR01036', 'TIGR03697', 'TIGR00067', 'PF01649', 'PF02938', 'TIGR03317', 'TIGR01296', 'TIGR01125', 'TIGR00185', 'TIGR01736', 'PF11283', 'PF05697']	['PF03602', 'PF01747', 'PF08855', 'PF00298', 'PF09323', 'TIGR01521', 'PF08847', 'TIGR00365', 'TIGR00096', 'TIGR00546', 'TIGR00544', 'TIGR00543', 'PF01967', 'PF02548', 'TIGR00409', 'PF00091', 'PF11317', 'PF00013', 'PF10150', 'TIGR00933', 'TIGR01934', 'PF00742', 'PF00411', 'PF00213', 'PF02096', 'PF00189', 'PF00831', 'PF07991', 'PF11460', 'PF02410', 'TIGR00977', 'PF01043', 'PF10128', 'PF01281', 'TIG…	['PF09261', 'PF09353', 'PF12049', 'TIGR00630', 'PF03881', 'PF06089', 'PF03054', 'TIGR02235', 'PF02367']	[]	[]	[]	30	540	9	0	0	0	d__Bacteria;p__Cyanobacteria;c__Cyanobacteriia;o__Cyanobacteriales;f__Nostocaceae;g__Richelia;s__Richelia intracellularis_B	GCA_000613065.1	950	d__Bacteria;p__Cyanobacteria;c__Cyanobacteriia;o__Cyanobacteriales;f__Nostocaceae;g__Richelia;s__Richelia intracellularis_B	1000	99	GCA_000613065.1	d__Bacteria;p__Cyanobacteria;c__Cyanobacteriia;o__Cyanobacteriales;f__Nostocaceae;g__Richelia;s__Richelia intracellularis_B	100.0	0.99	d__Bacteria;p__Cyanobacteria;c__Cyanobacteriia;o__Cyanobacteriales;f__Nostocaceae;g__Richelia;s__	ANI/Placement	topological placement and ANI have congruent species assignments	GCF_000350105.1, s__Richelia intracellularis_A, 95.0, 78.51, 0.46
GCA_000634115.1	91.5761	0.362319	1531686	1.67258e+06	0.309968	0.029995	1922	0.894614	233	d__Bacteria;p__Cyanobacteria;c__Cyanobacteriia;o__Synechococcales;f__Cyanobiaceae;g__Prochlorococcus_A;s__Prochlorococcus_A sp000634115	6573.69	69227	198380	11	232	69227	6602.09	198380	17	'p__Cyanobacteria'	129	368	472	['TIGR00152', 'TIGR01162', 'TIGR00416', 'PF02654', 'PF02637', 'PF10664', 'PF01597', 'PF01010', 'PF02033', 'PF00334', 'TIGR00344', 'TIGR01974', 'PF06470', 'PF05690', 'PF12600', 'PF02347', 'PF02504', 'PF00464', 'PF00146', 'PF00453', 'PF02464', 'PF02616', 'TIGR00200', 'PF01632', 'TIGR00514', 'PF07109', 'TIGR02352', 'PF06838', 'PF01808', 'PF02934', 'TIGR00230', 'PF02401', 'PF00499', 'PF12095', 'TIGR0…	['PF03602', 'PF01747', 'PF02548', 'PF08855', 'PF01509', 'PF00298', 'TIGR00364', 'TIGR00365', 'TIGR00096', 'TIGR00546', 'TIGR00544', 'TIGR01156', 'TIGR00409', 'PF00091', 'PF11317', 'TIGR01934', 'PF00742', 'PF00411', 'PF00213', 'PF02096', 'PF00189', 'PF07991', 'PF02410', 'PF01043', 'PF10128', 'PF00709', 'PF01281', 'TIGR02023', 'TIGR02028', 'PF00834', 'PF11016', 'TIGR00154', 'TIGR00159', 'TIGR01090'…	['TIGR01978', 'PF03483']	[]	[]	[]	35	435	2	0	0	0	d__Bacteria;p__Cyanobacteria;c__Cyanobacteriia;o__Synechococcales;f__Cyanobiaceae;g__Prochlorococcus_A;s__Prochlorococcus_A sp000634115	GCA_000634115.1	950	d__Bacteria;p__Cyanobacteria;c__Cyanobacteriia;o__Synechococcales;f__Cyanobiaceae;g__Prochlorococcus_A;s__Prochlorococcus_A sp000634115	1000	10	GCA_000634115.1	d__Bacteria;p__Cyanobacteria;c__Cyanobacteriia;o__Synechococcales;f__Cyanobiaceae;g__Prochlorococcus_A;s__Prochlorococcus_A sp000634115	100.0	1.0	d__Bacteria;p__Cyanobacteria;c__Cyanobacteriia;o__Synechococcales;f__Cyanobiaceae;g__Prochlorococcus_A;s__	ANI/Placement	topological placement and ANI have congruent species assignments	GCF_000012645.1, s__Prochlorococcus_A marinus_L, 95.0, 89.5, 0.9; GCA_003214975.1, s__Prochlorococcus_A sp003214975, 95.0, 89.47, 0.7; GCF_000759975.1, s__Prochlorococcus_A marinus_M, 95.0, 89.43, 0.92; GCA_003212755.1, s__Prochlorococcus_A sp003212755, 95.0, 89.43, 0.74; GCA_003214235.1, s__Prochlorococcus_A sp003214235, 95.0, 89.22, 0.69; GCA_003212615.1, s__Prochlorococcus_A sp003212615, 95.0,…
GCA_000634195.1	79.8913	0.271739	1227854	1.53691e+06	0.313777	0.027513	1573	0.909614	211	d__Bacteria;p__Cyanobacteria;c__Cyanobacteriia;o__Synechococcales;f__Cyanobiaceae;g__Prochlorococcus_A;s__Prochlorococcus_A sp000634195	5819.21	200938	332876	11	211	200938	5819.21	332876	1	'p__Cyanobacteria'	129	368	472	['TIGR00365', 'TIGR00096', 'TIGR00409', 'PF02096', 'PF00709', 'PF11016', 'TIGR00154', 'TIGR00416', 'PF01765', 'PF02445', 'PF10369', 'PF05833', 'TIGR01173', 'PF13710', 'TIGR03723', 'PF06071', 'TIGR00173', 'TIGR00172', 'TIGR00595', 'PF00825', 'PF01367', 'PF10726', 'TIGR00761', 'TIGR00299', 'PF11282', 'TIGR01356', 'PF03255', 'PF13326', 'PF12049', 'TIGR00633', 'PF02504', 'TIGR02075', 'PF01634', 'TIGR…	['PF03602', 'PF01747', 'PF02548', 'PF08855', 'PF01509', 'PF00298', 'TIGR00364', 'TIGR00546', 'TIGR00544', 'TIGR01156', 'PF00091', 'PF11317', 'TIGR01934', 'PF00742', 'PF00411', 'PF00213', 'PF00189', 'PF07991', 'PF02410', 'PF01043', 'PF10128', 'PF01281', 'TIGR02023', 'TIGR02028', 'PF00834', 'TIGR00152', 'TIGR00159', 'TIGR01090', 'PF00181', 'PF00312', 'TIGR01162', 'PF13840', 'PF04459', 'PF00121', 'P…	['PF13603']	[]	[]	[]	85	386	1	0	0	0	d__Bacteria;p__Cyanobacteria;c__Cyanobacteriia;o__Synechococcales;f__Cyanobiaceae;g__Prochlorococcus_A;s__Prochlorococcus_A sp000634195	GCA_000634195.1	950	d__Bacteria;p__Cyanobacteria;c__Cyanobacteriia;o__Synechococcales;f__Cyanobiaceae;g__Prochlorococcus_A;s__Prochlorococcus_A sp000634195	1000	10	GCA_000634195.1	d__Bacteria;p__Cyanobacteria;c__Cyanobacteriia;o__Synechococcales;f__Cyanobiaceae;g__Prochlorococcus_A;s__Prochlorococcus_A sp000634195	100.0	1.0	d__Bacteria;p__Cyanobacteria;c__Cyanobacteriia;o__Synechococcales;f__Cyanobiaceae;g__Prochlorococcus_A;s__	ANI/Placement	topological placement and ANI have congruent species assignments	GCF_001989455.1, s__Prochlorococcus_A sp001989455, 95.0, 94.75, 0.97; GCA_000635495.1, s__Prochlorococcus_A sp000635495, 95.0, 94.63, 0.92; GCA_000634735.1, s__Prochlorococcus_A sp000634735, 95.0, 94.58, 0.87; GCA_003278705.1, s__Prochlorococcus_A sp003278705, 95.0, 94.48, 0.75; GCA_003210155.1, s__Prochlorococcus_A sp003210155, 95.0, 94.47, 0.87; GCF_002026005.1, s__Prochlorococcus_A sp002026005…
GCA_000634215.1	97.7355	0.543478	1569355	1.60572e+06	0.313454	0.0183437	1886	0.905274	143	d__Bacteria;p__Cyanobacteria;c__Cyanobacteriia;o__Synechococcales;f__Cyanobiaceae;g__Prochlorococcus_A;s__Prochlorococcus_A sp000634215	10974.5	112037	538731	11	143	112037	10974.5	538731	0	'p__Cyanobacteria'	129	368	472	['TIGR00546', 'PF13840', 'TIGR00173', 'PF12049', 'TIGR00503', 'PF11833', 'TIGR01357', 'PF01430', 'PF04551']	['PF03602', 'PF01747', 'PF02548', 'PF08855', 'PF01509', 'PF00298', 'TIGR00364', 'TIGR00365', 'TIGR00096', 'TIGR00544', 'TIGR01156', 'TIGR00409', 'PF00091', 'PF11317', 'TIGR01934', 'PF00742', 'PF00411', 'PF00213', 'PF02096', 'PF00189', 'PF07991', 'PF02410', 'PF01043', 'PF10128', 'PF00709', 'PF01281', 'TIGR02023', 'TIGR02028', 'PF00834', 'PF11016', 'TIGR00152', 'TIGR00154', 'TIGR00159', 'TIGR01090'…	['PF00499', 'PF02978']	[]	[]	[]	9	461	2	0	0	0	d__Bacteria;p__Cyanobacteria;c__Cyanobacteriia;o__Synechococcales;f__Cyanobiaceae;g__Prochlorococcus_A;s__Prochlorococcus_A sp000634215	GCA_000634215.1	950	d__Bacteria;p__Cyanobacteria;c__Cyanobacteriia;o__Synechococcales;f__Cyanobiaceae;g__Prochlorococcus_A;s__Prochlorococcus_A sp000634215	1000	10	GCA_000634215.1	d__Bacteria;p__Cyanobacteria;c__Cyanobacteriia;o__Synechococcales;f__Cyanobiaceae;g__Prochlorococcus_A;s__Prochlorococcus_A sp000634215	100.0	1.0	d__Bacteria;p__Cyanobacteria;c__Cyanobacteriia;o__Synechococcales;f__Cyanobiaceae;g__Prochlorococcus_A;s__	ANI/Placement	topological placement and ANI have congruent species assignments	GCA_000635495.1, s__Prochlorococcus_A sp000635495, 95.0, 94.62, 0.87; GCA_000634735.1, s__Prochlorococcus_A sp000634735, 95.0, 94.61, 0.88; GCF_001989455.1, s__Prochlorococcus_A sp001989455, 95.0, 94.57, 0.93; GCA_003278705.1, s__Prochlorococcus_A sp003278705, 95.0, 94.51, 0.8; GCA_003209675.1, s__Prochlorococcus_A sp003209675, 95.0, 94.45, 0.84; GCA_000634415.1, s__Prochlorococcus_A sp000634415,…
GCA_000634295.1	92.0743	0.588768	1472540	1.5993e+06	0.313378	0.0334141	1897	0.905336	255	d__Bacteria;p__Cyanobacteria;c__Cyanobacteriia;o__Synechococcales;f__Cyanobiaceae;g__Prochlorococcus_A;s__Prochlorococcus_A sp001989455	5774.64	75535	156782	11	255	75535	5774.67	156782	6	'p__Cyanobacteria'	129	368	472	['TIGR00409', 'PF00709', 'PF01765', 'TIGR00173', 'PF02576', 'PF00825', 'PF10726', 'TIGR00611', 'TIGR01356', 'PF03255', 'TIGR02075', 'TIGR00109', 'PF11460', 'PF00464', 'PF02578', 'TIGR00010', 'PF02091', 'PF01208', 'TIGR03413', 'TIGR00444', 'TIGR00191', 'PF13184', 'TIGR01279', 'TIGR03188', 'TIGR00054', 'TIGR00233', 'TIGR01281', 'TIGR00528', 'PF02788', 'PF02403', 'TIGR01143', 'TIGR02393', 'TIGR01929…	['PF03602', 'PF01747', 'PF02548', 'PF08855', 'PF01509', 'PF00298', 'TIGR00364', 'TIGR00365', 'TIGR00096', 'TIGR00546', 'TIGR00544', 'TIGR01156', 'PF00091', 'PF11317', 'TIGR01934', 'PF00742', 'PF00411', 'PF00213', 'PF02096', 'PF00189', 'PF07991', 'PF02410', 'PF01043', 'PF10128', 'PF01281', 'TIGR02023', 'TIGR02028', 'PF00834', 'PF11016', 'TIGR00152', 'TIGR00154', 'TIGR00159', 'TIGR01090', 'PF00181'…	['PF05690', 'PF11264', 'PF00562']	[]	[]	[]	33	436	3	0	0	0	d__Bacteria;p__Cyanobacteria;c__Cyanobacteriia;o__Synechococcales;f__Cyanobiaceae;g__Prochlorococcus_A;s__Prochlorococcus_A sp001989455	GCF_001989455.1	950	d__Bacteria;p__Cyanobacteria;c__Cyanobacteriia;o__Synechococcales;f__Cyanobiaceae;g__Prochlorococcus_A;s__Prochlorococcus_A sp001989455	9671	95	GCF_001989455.1	d__Bacteria;p__Cyanobacteria;c__Cyanobacteriia;o__Synechococcales;f__Cyanobiaceae;g__Prochlorococcus_A;s__Prochlorococcus_A sp001989455	96.71	0.95	d__Bacteria;p__Cyanobacteria;c__Cyanobacteriia;o__Synechococcales;f__Cyanobiaceae;g__Prochlorococcus_A;s__	ANI/Placement	topological placement and ANI have congruent species assignments	GCA_003278705.1, s__Prochlorococcus_A sp003278705, 95.0, 95.1, 0.75; GCA_000635495.1, s__Prochlorococcus_A sp000635495, 95.0, 95.06, 0.88; GCA_003280995.1, s__Prochlorococcus_A sp003280995, 95.0, 94.88, 0.82; GCA_003209675.1, s__Prochlorococcus_A sp003209675, 95.0, 94.85, 0.84; GCA_003278855.1, s__Prochlorococcus_A sp003278855, 95.0, 94.82, 0.79; GCF_001180245.1, s__Prochlorococcus_A marinus_F, 9…
GCA_000634375.1	97.3897	0.769928	1625274	1.66884e+06	0.313083	0.0238409	2006	0.908059	136	d__Bacteria;p__Cyanobacteria;c__Cyanobacteriia;o__Synechococcales;f__Cyanobiaceae;g__Prochlorococcus_A;s__Prochlorococcus_A sp000634215	11950.5	209203	397847	11	136	209203	11950.5	397847	5	'p__Cyanobacteria'	129	368	472	['TIGR00409', 'TIGR01934', 'PF00709', 'PF00181', 'PF13840', 'PF03947', 'PF00318', 'TIGR00634', 'PF00831', 'PF00297', 'PF00276', 'PF12617', 'PF00889', 'PF00627', 'TIGR00643', 'PF11909', 'PF00573', 'TIGR02012']	['PF03602', 'PF01747', 'PF02548', 'PF08855', 'PF01509', 'PF00298', 'TIGR00364', 'TIGR00365', 'TIGR00096', 'TIGR00546', 'TIGR00544', 'TIGR01156', 'PF00091', 'PF11317', 'PF00742', 'PF00411', 'PF00213', 'PF02096', 'PF00189', 'PF07991', 'PF02410', 'PF01043', 'PF10128', 'PF01281', 'TIGR02023', 'TIGR02028', 'PF00834', 'TIGR00152', 'TIGR00154', 'TIGR00159', 'TIGR01090', 'PF00312', 'TIGR01162', 'TIGR0041…	['PF11016', 'PF07516', 'PF02569', 'PF02092']	[]	[]	[]	18	450	4	0	0	0	d__Bacteria;p__Cyanobacteria;c__Cyanobacteriia;o__Synechococcales;f__Cyanobiaceae;g__Prochlorococcus_A;s__Prochlorococcus_A sp000634215	GCA_000634215.1	950	d__Bacteria;p__Cyanobacteria;c__Cyanobacteriia;o__Synechococcales;f__Cyanobiaceae;g__Prochlorococcus_A;s__Prochlorococcus_A sp000634215	9857	86	GCA_000634215.1	d__Bacteria;p__Cyanobacteria;c__Cyanobacteriia;o__Synechococcales;f__Cyanobiaceae;g__Prochlorococcus_A;s__Prochlorococcus_A sp000634215	98.57	0.86	d__Bacteria;p__Cyanobacteria;c__Cyanobacteriia;o__Synechococcales;f__Cyanobiaceae;g__Prochlorococcus_A;s__	ANI/Placement	topological placement and ANI have congruent species assignments	GCA_000635495.1, s__Prochlorococcus_A sp000635495, 95.0, 94.69, 0.86; GCA_003280995.1, s__Prochlorococcus_A sp003280995, 95.0, 94.48, 0.83; GCF_001989455.1, s__Prochlorococcus_A sp001989455, 95.0, 94.47, 0.93; GCA_003209675.1, s__Prochlorococcus_A sp003209675, 95.0, 94.46, 0.8; GCA_000634735.1, s__Prochlorococcus_A sp000634735, 95.0, 94.42, 0.88; GCA_003278705.1, s__Prochlorococcus_A sp003278705,…
GCA_000634455.1	83.6957	0.543478	1264472	1.5108e+06	0.315801	0.0263776	1562	0.912608	205	d__Bacteria;p__Cyanobacteria;c__Cyanobacteriia;o__Synechococcales;f__Cyanobiaceae;g__Prochlorococcus_A;s__Prochlorococcus_A sp001989455	6168.16	108576	273894	11	205	108576	6168.16	273894	0	'p__Cyanobacteria'	129	368	472	['PF03602', 'TIGR00365', 'TIGR00096', 'PF00742', 'PF02096', 'PF10128', 'TIGR00154', 'TIGR00159', 'TIGR01090', 'PF00312', 'TIGR00416', 'TIGR00707', 'TIGR00966', 'TIGR02030', 'PF02445', 'PF06968', 'PF10369', 'PF02681', 'PF13710', 'PF04079', 'PF06071', 'TIGR00172', 'PF00825', 'PF02033', 'PF01367', 'TIGR00615', 'PF02632', 'TIGR02727', 'PF11282', 'PF12049', 'PF07733', 'PF00398', 'PF02739', 'PF02392', …	['PF01747', 'PF02548', 'PF08855', 'PF01509', 'PF00298', 'TIGR00364', 'TIGR00546', 'TIGR00544', 'TIGR01156', 'TIGR00409', 'PF00091', 'PF11317', 'TIGR01934', 'PF00411', 'PF00189', 'PF07991', 'PF02410', 'PF01043', 'PF00709', 'PF01281', 'TIGR02023', 'TIGR02028', 'PF00834', 'PF11016', 'TIGR00152', 'PF00181', 'TIGR01162', 'PF13840', 'PF04459', 'PF00121', 'PF02654', 'PF00366', 'PF03840', 'PF00177', 'PF0…	['PF00213', 'PF02504']	[]	[]	[]	66	404	2	0	0	0	d__Bacteria;p__Cyanobacteria;c__Cyanobacteriia;o__Synechococcales;f__Cyanobiaceae;g__Prochlorococcus_A;s__Prochlorococcus_A sp001989455	GCF_001989455.1	950	d__Bacteria;p__Cyanobacteria;c__Cyanobacteriia;o__Synechococcales;f__Cyanobiaceae;g__Prochlorococcus_A;s__Prochlorococcus_A sp001989455	9715	98	GCF_001989455.1	d__Bacteria;p__Cyanobacteria;c__Cyanobacteriia;o__Synechococcales;f__Cyanobiaceae;g__Prochlorococcus_A;s__Prochlorococcus_A sp001989455	97.15	0.98	d__Bacteria;p__Cyanobacteria;c__Cyanobacteriia;o__Synechococcales;f__Cyanobiaceae;g__Prochlorococcus_A;s__	ANI/Placement	topological placement and ANI have congruent species assignments	GCA_003278705.1, s__Prochlorococcus_A sp003278705, 95.0, 95.2, 0.78; GCA_003280995.1, s__Prochlorococcus_A sp003280995, 95.0, 95.0, 0.86; GCA_003209675.1, s__Prochlorococcus_A sp003209675, 95.0, 94.97, 0.86; GCA_000635495.1, s__Prochlorococcus_A sp000635495, 95.0, 94.95, 0.96; GCF_001180245.1, s__Prochlorococcus_A marinus_F, 95.0, 94.95, 0.86; GCA_000634195.1, s__Prochlorococcus_A sp000634195, 95…
GCA_000634515.1	92.4366	1.22283	1453628	1.57257e+06	0.314958	0.0274691	1840	0.911436	237	d__Bacteria;p__Cyanobacteria;c__Cyanobacteriia;o__Synechococcales;f__Cyanobiaceae;g__Prochlorococcus_A;s__Prochlorococcus_A sp000634515	6133.45	163632	402403	11	237	163632	6133.45	402403	0	'p__Cyanobacteria'	129	368	472	['PF03602', 'TIGR02030', 'PF00830', 'PF02445', 'TIGR01394', 'PF04079', 'PF02033', 'PF00183', 'PF01039', 'PF02632', 'PF10693', 'PF12049', 'TIGR00639', 'TIGR00007', 'PF01940', 'PF11264', 'PF00478', 'PF09210', 'TIGR00077', 'TIGR00503', 'TIGR00505', 'PF13292', 'PF11833', 'PF00627', 'TIGR01357', 'PF12095', 'PF01430', 'PF04551', 'TIGR01850']	['PF01747', 'PF02548', 'PF08855', 'PF01509', 'PF00298', 'TIGR00364', 'TIGR00365', 'TIGR00096', 'TIGR00546', 'TIGR00544', 'TIGR01156', 'TIGR00409', 'PF00091', 'PF11317', 'TIGR01934', 'PF00742', 'PF00411', 'PF00213', 'PF02096', 'PF00189', 'PF07991', 'PF02410', 'PF01043', 'PF10128', 'PF00709', 'PF01281', 'TIGR02023', 'TIGR02028', 'PF00834', 'PF11016', 'TIGR00152', 'TIGR00154', 'TIGR00159', 'TIGR0109…	['PF09353', 'PF00926', 'TIGR01510', 'PF00398', 'PF11691']	[]	[]	[]	29	438	5	0	0	0	d__Bacteria;p__Cyanobacteria;c__Cyanobacteriia;o__Synechococcales;f__Cyanobiaceae;g__Prochlorococcus_A;s__Prochlorococcus_A sp000634515	GCA_000634515.1	950	d__Bacteria;p__Cyanobacteria;c__Cyanobacteriia;o__Synechococcales;f__Cyanobiaceae;g__Prochlorococcus_A;s__Prochlorococcus_A sp000634515	1000	10	GCA_000634515.1	d__Bacteria;p__Cyanobacteria;c__Cyanobacteriia;o__Synechococcales;f__Cyanobiaceae;g__Prochlorococcus_A;s__Prochlorococcus_A sp000634515	100.0	1.0	d__Bacteria;p__Cyanobacteria;c__Cyanobacteriia;o__Synechococcales;f__Cyanobiaceae;g__Prochlorococcus_A;s__	ANI/Placement	topological placement and ANI have congruent species assignments	GCA_003279535.1, s__Prochlorococcus_A sp003279535, 95.0, 94.5, 0.8; GCA_003216755.1, s__Prochlorococcus_A sp003216755, 95.0, 93.61, 0.79; GCA_003280575.1, s__Prochlorococcus_A sp003280575, 95.0, 91.16, 0.85; GCA_003281585.1, s__Prochlorococcus_A sp003281585, 95.0, 90.92, 0.75; GCA_003216355.1, s__Prochlorococcus_A sp003216355, 95.0, 90.74, 0.76; GCA_003278705.1, s__Prochlorococcus_A sp003278705, …
GCA_000634735.1	93.433	0.407609	1530056	1.6376e+06	0.312823	0.0371422	1858	0.908456	144	d__Bacteria;p__Cyanobacteria;c__Cyanobacteriia;o__Synechococcales;f__Cyanobiaceae;g__Prochlorococcus_A;s__Prochlorococcus_A sp000634735	10625.4	140503	289713	11	144	140503	10625.4	289713	0	'p__Cyanobacteria'	129	368	472	['PF00298', 'PF00177', 'PF02445', 'PF01782', 'PF09353', 'PF00318', 'TIGR00232', 'PF00670', 'PF00164', 'PF00926', 'TIGR03596', 'TIGR01036', 'TIGR00639', 'PF11360', 'TIGR01510', 'PF00466', 'PF00162', 'PF02357', 'PF11264', 'PF03946', 'PF00687', 'TIGR00505', 'PF00889', 'PF11623', 'PF00627', 'PF01668', 'TIGR00643', 'PF13603', 'TIGR01357', 'TIGR01133', 'PF04551', 'TIGR01850', 'PF00584', 'PF02092']	['PF03602', 'PF01747', 'PF02548', 'PF08855', 'PF01509', 'TIGR00364', 'TIGR00365', 'TIGR00096', 'TIGR00546', 'TIGR00544', 'TIGR00409', 'PF00091', 'PF11317', 'TIGR01934', 'PF00742', 'PF00411', 'PF00213', 'PF02096', 'PF00189', 'PF07991', 'PF02410', 'PF01043', 'PF10128', 'PF00709', 'PF01281', 'TIGR02023', 'TIGR02028', 'PF00834', 'PF11016', 'TIGR00152', 'TIGR00154', 'TIGR00159', 'TIGR01090', 'PF00181'…	['TIGR01156', 'PF05221']	[]	[]	[]	34	436	2	0	0	0	d__Bacteria;p__Cyanobacteria;c__Cyanobacteriia;o__Synechococcales;f__Cyanobiaceae;g__Prochlorococcus_A;s__Prochlorococcus_A sp000634735	GCA_000634735.1	950	d__Bacteria;p__Cyanobacteria;c__Cyanobacteriia;o__Synechococcales;f__Cyanobiaceae;g__Prochlorococcus_A;s__Prochlorococcus_A sp000634735	1000	10	GCA_000634735.1	d__Bacteria;p__Cyanobacteria;c__Cyanobacteriia;o__Synechococcales;f__Cyanobiaceae;g__Prochlorococcus_A;s__Prochlorococcus_A sp000634735	100.0	1.0	d__Bacteria;p__Cyanobacteria;c__Cyanobacteriia;o__Synechococcales;f__Cyanobiaceae;g__Prochlorococcus_A;s__	ANI/Placement	topological placement and ANI have congruent species assignments	GCA_000635495.1, s__Prochlorococcus_A sp000635495, 95.0, 94.76, 0.84; GCA_003278705.1, s__Prochlorococcus_A sp003278705, 95.0, 94.67, 0.77; GCF_001989455.1, s__Prochlorococcus_A sp001989455, 95.0, 94.62, 0.93; GCA_000634215.1, s__Prochlorococcus_A sp000634215, 95.0, 94.61, 0.88; GCA_003278845.1, s__Prochlorococcus_A sp003278845, 95.0, 94.59, 0.81; GCA_000634195.1, s__Prochlorococcus_A sp000634195…
GCA_000634795.1	94.5652	0.271739	1601052	1.69307e+06	0.31238	0.0290978	1968	0.908704	180	d__Bacteria;p__Cyanobacteria;c__Cyanobacteriia;o__Synechococcales;f__Cyanobiaceae;g__Prochlorococcus_A;s__Prochlorococcus_A sp000634215	8894.71	143513	297607	11	180	143513	8894.73	297607	5	'p__Cyanobacteria'	129	368	472	['TIGR00152', 'PF13840', 'PF02637', 'PF02130', 'TIGR01980', 'TIGR01574', 'TIGR01350', 'PF06470', 'TIGR01327', 'PF02844', 'PF02951', 'PF01016', 'PF01795', 'TIGR00126', 'TIGR02654', 'TIGR02651', 'PF00829', 'TIGR00514', 'TIGR02352', 'TIGR02235', 'TIGR03069', 'PF02934', 'PF02843', 'TIGR01087']	['PF03602', 'PF01747', 'PF02548', 'PF08855', 'PF01509', 'PF00298', 'TIGR00364', 'TIGR00365', 'TIGR00096', 'TIGR00546', 'TIGR00544', 'TIGR01156', 'TIGR00409', 'PF00091', 'PF11317', 'TIGR01934', 'PF00742', 'PF00411', 'PF00213', 'PF02096', 'PF00189', 'PF07991', 'PF02410', 'PF01043', 'PF10128', 'PF00709', 'PF01281', 'TIGR02023', 'TIGR02028', 'PF00834', 'PF11016', 'TIGR00154', 'TIGR00159', 'TIGR01090'…	['PF03054']	[]	[]	[]	24	447	1	0	0	0	d__Bacteria;p__Cyanobacteria;c__Cyanobacteriia;o__Synechococcales;f__Cyanobiaceae;g__Prochlorococcus_A;s__Prochlorococcus_A sp000634215	GCA_000634215.1	950	d__Bacteria;p__Cyanobacteria;c__Cyanobacteriia;o__Synechococcales;f__Cyanobiaceae;g__Prochlorococcus_A;s__Prochlorococcus_A sp000634215	9858	81	GCA_000634215.1	d__Bacteria;p__Cyanobacteria;c__Cyanobacteriia;o__Synechococcales;f__Cyanobiaceae;g__Prochlorococcus_A;s__Prochlorococcus_A sp000634215	98.58	0.81	d__Bacteria;p__Cyanobacteria;c__Cyanobacteriia;o__Synechococcales;f__Cyanobiaceae;g__Prochlorococcus_A;s__	ANI/Placement	topological placement and ANI have congruent species assignments	GCA_000635495.1, s__Prochlorococcus_A sp000635495, 95.0, 94.64, 0.83; GCF_001989455.1, s__Prochlorococcus_A sp001989455, 95.0, 94.63, 0.89; GCA_000634735.1, s__Prochlorococcus_A sp000634735, 95.0, 94.59, 0.79; GCA_000634415.1, s__Prochlorococcus_A sp000634415, 95.0, 94.47, 0.81; GCA_003280995.1, s__Prochlorococcus_A sp003280995, 95.0, 94.36, 0.79; GCA_003278705.1, s__Prochlorococcus_A sp003278705…
GCA_000634815.1	85.5525	0.13587	1452952	1.69832e+06	0.312515	0.0201393	1943	0.909623	387	d__Bacteria;p__Cyanobacteria;c__Cyanobacteriia;o__Synechococcales;f__Cyanobiaceae;g__Prochlorococcus_A;s__Prochlorococcus_A sp000635495	3754.4	125614	274846	11	387	125614	3754.4	274846	0	'p__Cyanobacteria'	129	368	472	['TIGR00409', 'PF02410', 'TIGR00416', 'PF13840', 'PF04459', 'PF00121', 'PF02654', 'PF03840', 'PF04839', 'PF01765', 'PF02445', 'PF10664', 'TIGR01379', 'PF01010', 'PF02033', 'TIGR01980', 'PF04166', 'PF01084', 'PF11282', 'TIGR01974', 'TIGR01216', 'PF12049', 'TIGR03594', 'PF08207', 'PF02504', 'PF09285', 'TIGR02075', 'TIGR00109', 'PF00464', 'PF06089', 'PF02578', 'PF11910', 'PF01795', 'PF01940', 'PF026…	['PF03602', 'PF01747', 'PF02548', 'PF08855', 'PF01509', 'PF00298', 'TIGR00364', 'TIGR00365', 'TIGR00096', 'TIGR00546', 'TIGR00544', 'TIGR01156', 'PF00091', 'PF11317', 'TIGR01934', 'PF00742', 'PF00411', 'PF00213', 'PF02096', 'PF00189', 'PF07991', 'PF01043', 'PF10128', 'PF00709', 'PF01281', 'TIGR02023', 'TIGR02028', 'PF00834', 'PF11016', 'TIGR00152', 'TIGR00154', 'TIGR00159', 'TIGR01090', 'PF00181'…	['PF05173']	[]	[]	[]	60	411	1	0	0	0	d__Bacteria;p__Cyanobacteria;c__Cyanobacteriia;o__Synechococcales;f__Cyanobiaceae;g__Prochlorococcus_A;s__Prochlorococcus_A sp000635495	GCA_000635495.1	950	d__Bacteria;p__Cyanobacteria;c__Cyanobacteriia;o__Synechococcales;f__Cyanobiaceae;g__Prochlorococcus_A;s__Prochlorococcus_A sp000635495	9686	77	GCA_000635495.1	d__Bacteria;p__Cyanobacteria;c__Cyanobacteriia;o__Synechococcales;f__Cyanobiaceae;g__Prochlorococcus_A;s__Prochlorococcus_A sp000635495	96.86	0.77	d__Bacteria;p__Cyanobacteria;c__Cyanobacteriia;o__Synechococcales;f__Cyanobiaceae;g__Prochlorococcus_A;s__	ANI/Placement	topological placement and ANI have congruent species assignments	GCF_002026005.1, s__Prochlorococcus_A sp002026005, 95.0, 94.97, 0.62; GCA_003213375.1, s__Prochlorococcus_A sp003213375, 95.0, 94.95, 0.64; GCA_000634735.1, s__Prochlorococcus_A sp000634735, 95.0, 94.63, 0.77; GCF_001989455.1, s__Prochlorococcus_A sp001989455, 95.0, 94.63, 0.86; GCA_003214085.1, s__Prochlorococcus_A sp003214085, 95.0, 94.57, 0.71; GCA_003278705.1, s__Prochlorococcus_A sp003278705…
GCA_000635015.1	94.6332	0	1589855	1.68002e+06	0.312569	0.0489207	1993	0.904661	167	d__Bacteria;p__Cyanobacteria;c__Cyanobacteriia;o__Synechococcales;f__Cyanobiaceae;g__Prochlorococcus_A;s__Prochlorococcus_A sp000635015	9520.09	128822	540899	11	167	128822	9520.09	540899	0	'p__Cyanobacteria'	129	368	472	['TIGR00546', 'PF00091', 'PF07991', 'TIGR00152', 'TIGR00707', 'PF02637', 'TIGR01379', 'TIGR01951', 'TIGR01574', 'PF00334', 'TIGR00344', 'TIGR01350', 'TIGR00634', 'PF09285', 'TIGR01499', 'TIGR02352', 'PF02934', 'TIGR03182', 'PF08478', 'TIGR00064', 'TIGR01736', 'PF00958', 'TIGR01082']	['PF03602', 'PF01747', 'PF02548', 'PF08855', 'PF01509', 'PF00298', 'TIGR00364', 'TIGR00365', 'TIGR00096', 'TIGR00544', 'TIGR01156', 'TIGR00409', 'PF11317', 'TIGR01934', 'PF00742', 'PF00411', 'PF00213', 'PF02096', 'PF00189', 'PF02410', 'PF01043', 'PF10128', 'PF00709', 'PF01281', 'TIGR02023', 'TIGR02028', 'PF00834', 'PF11016', 'TIGR00154', 'TIGR00159', 'TIGR01090', 'PF00181', 'PF00312', 'TIGR01162'…	[]	[]	[]	[]	23	449	0	0	0	0	d__Bacteria;p__Cyanobacteria;c__Cyanobacteriia;o__Synechococcales;f__Cyanobiaceae;g__Prochlorococcus_A;s__Prochlorococcus_A sp000635015	GCA_000635015.1	950	d__Bacteria;p__Cyanobacteria;c__Cyanobacteriia;o__Synechococcales;f__Cyanobiaceae;g__Prochlorococcus_A;s__Prochlorococcus_A sp000635015	1000	99	GCA_000635015.1	d__Bacteria;p__Cyanobacteria;c__Cyanobacteriia;o__Synechococcales;f__Cyanobiaceae;g__Prochlorococcus_A;s__Prochlorococcus_A sp000635015	100.0	0.99	d__Bacteria;p__Cyanobacteria;c__Cyanobacteriia;o__Synechococcales;f__Cyanobiaceae;g__Prochlorococcus_A;s__	ANI/Placement	topological placement and ANI have congruent species assignments	GCA_000634415.1, s__Prochlorococcus_A sp000634415, 95.0, 94.42, 0.84; GCA_000635495.1, s__Prochlorococcus_A sp000635495, 95.0, 94.39, 0.85; GCF_001989455.1, s__Prochlorococcus_A sp001989455, 95.0, 94.33, 0.92; GCA_000634735.1, s__Prochlorococcus_A sp000634735, 95.0, 94.33, 0.82; GCA_003210155.1, s__Prochlorococcus_A sp003210155, 95.0, 94.26, 0.84; GCA_003278705.1, s__Prochlorococcus_A sp003278705…
GCA_000635135.1	82.8351	0.13587	1469993	1.7746e+06	0.31196	0.0275412	1885	0.908102	231	d__Bacteria;p__Cyanobacteria;c__Cyanobacteriia;o__Synechococcales;f__Cyanobiaceae;g__Prochlorococcus_A;s__Prochlorococcus_A sp000635495	6363.58	154454	622125	11	231	154454	6363.61	622125	6	'p__Cyanobacteria'	129	368	472	['PF02548', 'TIGR00546', 'PF00091', 'PF00213', 'PF07991', 'TIGR02023', 'TIGR02028', 'PF00834', 'TIGR00154', 'TIGR00707', 'PF04839', 'TIGR00966', 'PF01409', 'TIGR01394', 'PF01820', 'TIGR00173', 'PF10726', 'PF02542', 'TIGR01574', 'PF11282', 'TIGR01198', 'TIGR01350', 'PF04561', 'TIGR01216', 'TIGR01327', 'TIGR00928', 'PF01746', 'PF11460', 'PF07733', 'TIGR00326', 'PF00398', 'PF00745', 'TIGR01683', 'PF…	['PF03602', 'PF01747', 'PF08855', 'PF01509', 'PF00298', 'TIGR00364', 'TIGR00365', 'TIGR00096', 'TIGR00544', 'TIGR01156', 'TIGR00409', 'PF11317', 'TIGR01934', 'PF00742', 'PF00411', 'PF02096', 'PF00189', 'PF02410', 'PF01043', 'PF10128', 'PF00709', 'PF01281', 'PF11016', 'TIGR00152', 'TIGR00159', 'TIGR01090', 'PF00181', 'PF00312', 'TIGR01162', 'TIGR00416', 'PF13840', 'PF04459', 'PF00121', 'PF02654', …	['PF02844', 'PF00562']	[]	[]	[]	74	396	2	0	0	0	d__Bacteria;p__Cyanobacteria;c__Cyanobacteriia;o__Synechococcales;f__Cyanobiaceae;g__Prochlorococcus_A;s__Prochlorococcus_A sp000635495	GCA_000635495.1	950	d__Bacteria;p__Cyanobacteria;c__Cyanobacteriia;o__Synechococcales;f__Cyanobiaceae;g__Prochlorococcus_A;s__Prochlorococcus_A sp000635495	9845	85	GCA_000635495.1	d__Bacteria;p__Cyanobacteria;c__Cyanobacteriia;o__Synechococcales;f__Cyanobiaceae;g__Prochlorococcus_A;s__Prochlorococcus_A sp000635495	98.45	0.85	d__Bacteria;p__Cyanobacteria;c__Cyanobacteriia;o__Synechococcales;f__Cyanobiaceae;g__Prochlorococcus_A;s__	ANI/Placement	topological placement and ANI have congruent species assignments	GCA_003213375.1, s__Prochlorococcus_A sp003213375, 95.0, 95.0, 0.74; GCA_000634735.1, s__Prochlorococcus_A sp000634735, 95.0, 94.93, 0.77; GCA_003281225.1, s__Prochlorococcus_A sp003281225, 95.0, 94.84, 0.82; GCF_001989455.1, s__Prochlorococcus_A sp001989455, 95.0, 94.84, 0.88; GCF_002026005.1, s__Prochlorococcus_A sp002026005, 95.0, 94.8, 0.74; GCA_000634215.1, s__Prochlorococcus_A sp000634215, …
GCA_000635195.1	86.1866	1.3587	1431706	1.66117e+06	0.311957	0.0310967	1848	0.913164	309	d__Bacteria;p__Cyanobacteria;c__Cyanobacteriia;o__Synechococcales;f__Cyanobiaceae;g__Prochlorococcus_A;s__Prochlorococcus_A sp000635495	4633.35	121317	250840	11	309	121317	4633.35	250840	0	'p__Cyanobacteria'	129	368	472	['PF02548', 'PF01509', 'TIGR00546', 'TIGR01156', 'TIGR00409', 'PF00091', 'PF00709', 'PF13840', 'TIGR00707', 'PF01765', 'PF01820', 'PF00284', 'TIGR02048', 'TIGR00611', 'TIGR01740', 'TIGR01574', 'PF02224', 'PF11282', 'TIGR01350', 'PF03255', 'PF03775', 'PF01933', 'PF02531', 'TIGR01750', 'TIGR01216', 'PF13326', 'TIGR01327', 'TIGR01694', 'PF02844', 'TIGR02075', 'PF01634', 'TIGR00109', 'PF11460', 'PF03…	['PF03602', 'PF01747', 'PF08855', 'PF00298', 'TIGR00364', 'TIGR00365', 'TIGR00096', 'TIGR00544', 'PF11317', 'TIGR01934', 'PF00742', 'PF00411', 'PF00213', 'PF00189', 'PF07991', 'PF02410', 'PF01043', 'PF10128', 'PF01281', 'TIGR02023', 'TIGR02028', 'PF00834', 'PF11016', 'TIGR00152', 'TIGR00154', 'TIGR00159', 'TIGR01090', 'PF00181', 'PF00312', 'TIGR01162', 'TIGR00416', 'PF04459', 'PF00121', 'PF02654'…	['PF02096', 'PF04839', 'PF03881', 'PF03054', 'PF01208', 'PF12327']	[]	[]	[]	59	407	6	0	0	0	d__Bacteria;p__Cyanobacteria;c__Cyanobacteriia;o__Synechococcales;f__Cyanobiaceae;g__Prochlorococcus_A;s__Prochlorococcus_A sp000635495	GCA_000635495.1	950	d__Bacteria;p__Cyanobacteria;c__Cyanobacteriia;o__Synechococcales;f__Cyanobiaceae;g__Prochlorococcus_A;s__Prochlorococcus_A sp000635495	9819	87	GCA_000635495.1	d__Bacteria;p__Cyanobacteria;c__Cyanobacteriia;o__Synechococcales;f__Cyanobiaceae;g__Prochlorococcus_A;s__Prochlorococcus_A sp000635495	98.19	0.87	d__Bacteria;p__Cyanobacteria;c__Cyanobacteriia;o__Synechococcales;f__Cyanobiaceae;g__Prochlorococcus_A;s__	ANI/Placement	topological placement and ANI have congruent species assignments	GCA_003213375.1, s__Prochlorococcus_A sp003213375, 95.0, 95.08, 0.69; GCF_002026005.1, s__Prochlorococcus_A sp002026005, 95.0, 94.77, 0.64; GCA_000634735.1, s__Prochlorococcus_A sp000634735, 95.0, 94.72, 0.82; GCA_000634215.1, s__Prochlorococcus_A sp000634215, 95.0, 94.7, 0.85; GCF_001989455.1, s__Prochlorococcus_A sp001989455, 95.0, 94.64, 0.94; GCA_003281225.1, s__Prochlorococcus_A sp003281225,…
GCA_000635355.1	92.4366	0.634058	1517745	1.64193e+06	0.312892	0.0325484	1841	0.909996	206	d__Bacteria;p__Cyanobacteria;c__Cyanobacteriia;o__Synechococcales;f__Cyanobiaceae;g__Prochlorococcus_A;s__Prochlorococcus_A sp001989455	7367.69	92456	336880	11	206	92456	7367.69	336880	0	'p__Cyanobacteria'	129	368	472	['TIGR01934', 'PF02410', 'TIGR01090', 'PF13840', 'TIGR01085', 'TIGR00563', 'TIGR01770', 'PF04561', 'TIGR00172', 'PF06421', 'PF01367', 'TIGR02056', 'TIGR00113', 'PF02739', 'PF06089', 'PF13288', 'PF02817', 'PF04563', 'TIGR00126', 'TIGR00121', 'TIGR00010', 'TIGR02654', 'TIGR00278', 'PF02787', 'PF00478', 'PF01649', 'PF02670', 'TIGR01476', 'PF00562', 'PF11068', 'TIGR01125', 'PF10385', 'PF01176', 'PF00…	['PF03602', 'PF01747', 'PF02548', 'PF08855', 'PF00298', 'TIGR00364', 'TIGR00365', 'TIGR00096', 'TIGR00546', 'TIGR00544', 'TIGR01156', 'TIGR00409', 'PF00091', 'PF11317', 'PF00742', 'PF00411', 'PF00213', 'PF02096', 'PF00189', 'PF07991', 'PF01043', 'PF10128', 'PF00709', 'PF01281', 'TIGR02023', 'TIGR02028', 'PF00834', 'PF11016', 'TIGR00152', 'TIGR00154', 'TIGR00159', 'PF00181', 'PF00312', 'TIGR01162'…	['PF01509', 'PF13368', 'PF01071']	[]	[]	[]	36	433	3	0	0	0	d__Bacteria;p__Cyanobacteria;c__Cyanobacteriia;o__Synechococcales;f__Cyanobiaceae;g__Prochlorococcus_A;s__Prochlorococcus_A sp001989455	GCF_001989455.1	950	d__Bacteria;p__Cyanobacteria;c__Cyanobacteriia;o__Synechococcales;f__Cyanobiaceae;g__Prochlorococcus_A;s__Prochlorococcus_A sp001989455	9686	93	GCF_001989455.1	d__Bacteria;p__Cyanobacteria;c__Cyanobacteriia;o__Synechococcales;f__Cyanobiaceae;g__Prochlorococcus_A;s__Prochlorococcus_A sp001989455	96.86	0.93	d__Bacteria;p__Cyanobacteria;c__Cyanobacteriia;o__Synechococcales;f__Cyanobiaceae;g__Prochlorococcus_A;s__	ANI/Placement	topological placement and ANI have congruent species assignments	GCA_003278705.1, s__Prochlorococcus_A sp003278705, 95.0, 95.04, 0.77; GCA_003280995.1, s__Prochlorococcus_A sp003280995, 95.0, 94.99, 0.8; GCF_001180245.1, s__Prochlorococcus_A marinus_F, 95.0, 94.88, 0.83; GCA_003278855.1, s__Prochlorococcus_A sp003278855, 95.0, 94.87, 0.81; GCA_000635495.1, s__Prochlorococcus_A sp000635495, 95.0, 94.82, 0.86; GCA_000634195.1, s__Prochlorococcus_A sp000634195, 9…
GCA_000635495.1	96.9203	0.271739	1620137	1.67162e+06	0.313488	0.0310379	1950	0.903635	124	d__Bacteria;p__Cyanobacteria;c__Cyanobacteriia;o__Synechococcales;f__Cyanobiaceae;g__Prochlorococcus_A;s__Prochlorococcus_A sp000635495	13065.6	159500	333926	11	124	159500	13065.6	333926	0	'p__Cyanobacteria'	129	368	472	['TIGR01934', 'TIGR00159', 'PF13840', 'PF00830', 'PF06968', 'TIGR00615', 'PF00183', 'PF02632', 'PF10693', 'PF12159', 'TIGR00077', 'PF13292']	['PF03602', 'PF01747', 'PF02548', 'PF08855', 'PF01509', 'PF00298', 'TIGR00364', 'TIGR00365', 'TIGR00096', 'TIGR00546', 'TIGR00544', 'TIGR01156', 'TIGR00409', 'PF00091', 'PF11317', 'PF00742', 'PF00411', 'PF00213', 'PF02096', 'PF00189', 'PF07991', 'PF02410', 'PF01043', 'PF10128', 'PF00709', 'PF01281', 'TIGR02023', 'TIGR02028', 'PF11016', 'TIGR00152', 'TIGR00154', 'TIGR01090', 'PF00181', 'PF00312', …	['PF00834']	[]	[]	[]	12	459	1	0	0	0	d__Bacteria;p__Cyanobacteria;c__Cyanobacteriia;o__Synechococcales;f__Cyanobiaceae;g__Prochlorococcus_A;s__Prochlorococcus_A sp000635495	GCA_000635495.1	950	d__Bacteria;p__Cyanobacteria;c__Cyanobacteriia;o__Synechococcales;f__Cyanobiaceae;g__Prochlorococcus_A;s__Prochlorococcus_A sp000635495	1000	10	GCA_000635495.1	d__Bacteria;p__Cyanobacteria;c__Cyanobacteriia;o__Synechococcales;f__Cyanobiaceae;g__Prochlorococcus_A;s__Prochlorococcus_A sp000635495	100.0	1.0	d__Bacteria;p__Cyanobacteria;c__Cyanobacteriia;o__Synechococcales;f__Cyanobiaceae;g__Prochlorococcus_A;s__	ANI/Placement	topological placement and ANI have congruent species assignments	GCA_003278705.1, s__Prochlorococcus_A sp003278705, 95.0, 94.85, 0.8; GCF_002026005.1, s__Prochlorococcus_A sp002026005, 95.0, 94.81, 0.82; GCA_003213375.1, s__Prochlorococcus_A sp003213375, 95.0, 94.8, 0.92; GCA_000634735.1, s__Prochlorococcus_A sp000634735, 95.0, 94.76, 0.84; GCA_003281225.1, s__Prochlorococcus_A sp003281225, 95.0, 94.68, 0.83; GCA_003278545.1, s__Prochlorococcus_A sp003278545, …
GCA_000635615.1	83.7862	1.31341	1398815	1.6695e+06	0.311404	0.0266848	1891	0.907945	420	d__Bacteria;p__Cyanobacteria;c__Cyanobacteriia;o__Synechococcales;f__Cyanobiaceae;g__Prochlorococcus_A;s__Prochlorococcus_A sp000635495	3330.51	67606	204695	11	420	67606	3330.51	204695	0	'p__Cyanobacteria'	129	368	472	['PF08855', 'TIGR01156', 'TIGR00409', 'PF00709', 'PF11016', 'TIGR01090', 'TIGR00416', 'PF13840', 'PF01765', 'PF03331', 'TIGR01085', 'TIGR00173', 'TIGR00595', 'PF00825', 'PF02033', 'PF10726', 'TIGR00761', 'TIGR02056', 'PF11282', 'TIGR01356', 'PF03255', 'PF01220', 'TIGR01750', 'TIGR00113', 'PF13326', 'TIGR01327', 'TIGR03594', 'PF02504', 'PF02844', 'TIGR02075', 'TIGR00109', 'PF01379', 'PF00466', 'PF…	['PF03602', 'PF01747', 'PF02548', 'PF01509', 'PF00298', 'TIGR00364', 'TIGR00365', 'TIGR00096', 'TIGR00546', 'TIGR00544', 'PF00091', 'PF11317', 'TIGR01934', 'PF00742', 'PF00411', 'PF00213', 'PF02096', 'PF00189', 'PF07991', 'PF02410', 'PF01043', 'PF10128', 'PF01281', 'TIGR02023', 'TIGR02028', 'TIGR00152', 'TIGR00154', 'TIGR00159', 'PF00181', 'PF00312', 'TIGR01162', 'PF04459', 'PF00121', 'PF02654', …	['PF00834', 'TIGR00633', 'PF00162', 'PF02091', 'PF03900', 'PF00889', 'TIGR00195']	[]	[]	[]	71	394	7	0	0	0	d__Bacteria;p__Cyanobacteria;c__Cyanobacteriia;o__Synechococcales;f__Cyanobiaceae;g__Prochlorococcus_A;s__Prochlorococcus_A sp000635495	GCA_000635495.1	950	d__Bacteria;p__Cyanobacteria;c__Cyanobacteriia;o__Synechococcales;f__Cyanobiaceae;g__Prochlorococcus_A;s__Prochlorococcus_A sp000635495	9889	84	GCA_000635495.1	d__Bacteria;p__Cyanobacteria;c__Cyanobacteriia;o__Synechococcales;f__Cyanobiaceae;g__Prochlorococcus_A;s__Prochlorococcus_A sp000635495	98.89	0.84	d__Bacteria;p__Cyanobacteria;c__Cyanobacteriia;o__Synechococcales;f__Cyanobiaceae;g__Prochlorococcus_A;s__	ANI/Placement	topological placement and ANI have congruent species assignments	GCA_000634735.1, s__Prochlorococcus_A sp000634735, 95.0, 94.83, 0.81; GCA_003213375.1, s__Prochlorococcus_A sp003213375, 95.0, 94.79, 0.68; GCA_003278705.1, s__Prochlorococcus_A sp003278705, 95.0, 94.72, 0.7; GCA_003278545.1, s__Prochlorococcus_A sp003278545, 95.0, 94.68, 0.86; GCA_003281225.1, s__Prochlorococcus_A sp003281225, 95.0, 94.64, 0.85; GCA_003209675.1, s__Prochlorococcus_A sp003209675,…
GCA_000708525.1	98.5054	0.0905797	3212489	3.26123e+06	0.685612	0.0208016	3237	0.89324	71	d__Bacteria;p__Cyanobacteria;c__Cyanobacteriia;o__Synechococcales;f__Cyanobiaceae;g__Cyanobium;s__Cyanobium sp000708525	45246.3	61937	403256	11	71	61937	45246.3	403256	1	'p__Cyanobacteria'	129	368	472	['PF02654', 'TIGR02727', 'TIGR00634', 'TIGR00121', 'PF00825', 'TIGR00228']	['PF03602', 'PF01747', 'PF02548', 'PF08855', 'PF01509', 'PF00298', 'TIGR01173', 'PF02403', 'TIGR00096', 'PF00203', 'TIGR00546', 'TIGR01079', 'TIGR01156', 'TIGR00409', 'PF00091', 'PF01195', 'PF11317', 'PF10150', 'TIGR01934', 'PF00742', 'PF00411', 'PF02844', 'PF00213', 'PF02096', 'PF00189', 'PF00831', 'PF07991', 'PF11460', 'PF02410', 'PF01043', 'PF10128', 'PF00709', 'PF01281', 'TIGR02023', 'TIGR020…	['PF07516']	[]	[]	[]	6	465	1	0	0	0	d__Bacteria;p__Cyanobacteria;c__Cyanobacteriia;o__Synechococcales;f__Cyanobiaceae;g__Cyanobium;s__Cyanobium sp000708525	GCA_000708525.1	950	d__Bacteria;p__Cyanobacteria;c__Cyanobacteriia;o__Synechococcales;f__Cyanobiaceae;g__Cyanobium;s__Cyanobium sp000708525	1000	10	GCA_000708525.1	d__Bacteria;p__Cyanobacteria;c__Cyanobacteriia;o__Synechococcales;f__Cyanobiaceae;g__Cyanobium;s__Cyanobium sp000708525	100.0	1.0	d__Bacteria;p__Cyanobacteria;c__Cyanobacteriia;o__Synechococcales;f__Cyanobiaceae;g__Cyanobium;s__	ANI/Placement	topological placement and ANI have congruent species assignments	GCF_002252675.1, s__Cyanobium sp002252675, 95.0, 85.13, 0.71; GCF_003003925.1, s__Cyanobium minutissima, 95.0, 85.12, 0.7; GCF_000316515.1, s__Cyanobium gracile, 95.0, 85.02, 0.73
GCA_000715475.1	99.345	0	3319479	3.34137e+06	0.49355	0.0409298	3299	0.877349	77	d__Bacteria;p__Cyanobacteria;c__Cyanobacteriia;o__Cyanobacteriales;f__Limnotrichaceae;g__Limnothrix;s__Limnothrix sp001693275	43110.1	129528	274433	11	77	129528	43110.1	274433	1	'p__Cyanobacteria'	79	458	584	['TIGR03139', 'TIGR03596', 'TIGR03317']	['TIGR00132', 'PF03602', 'PF01747', 'PF00670', 'PF08855', 'PF01509', 'PF00298', 'PF09323', 'TIGR01521', 'PF08847', 'TIGR01173', 'TIGR00096', 'PF01967', 'PF02548', 'TIGR00409', 'PF00091', 'PF11317', 'TIGR01479', 'PF00013', 'TIGR03188', 'PF04613', 'TIGR00933', 'PF02938', 'PF09261', 'TIGR01934', 'PF00742', 'PF00411', 'PF14306', 'PF00213', 'PF02096', 'PF00189', 'PF07991', 'PF11460', 'PF02410', 'TIGR0…	[]	[]	[]	[]	3	581	0	0	0	0	d__Bacteria;p__Cyanobacteria;c__Cyanobacteriia;o__Cyanobacteriales;f__Limnotrichaceae;g__Limnothrix;s__Limnothrix sp001693275	GCF_001693275.1	950	d__Bacteria;p__Cyanobacteria;c__Cyanobacteriia;o__Cyanobacteriales;f__Limnotrichaceae;g__Limnothrix;s__Limnothrix sp001693275	9716	93	GCF_001693275.1	d__Bacteria;p__Cyanobacteria;c__Cyanobacteriia;o__Cyanobacteriales;f__Limnotrichaceae;g__Limnothrix;s__Limnothrix sp001693275	97.16	0.93	d__Bacteria;p__Cyanobacteria;c__Cyanobacteriia;o__Cyanobacteriales;f__Limnotrichaceae;g__Limnothrix;s__	ANI/Placement	topological placement and ANI have congruent species assignments	GCF_001693255.1, s__Limnothrix sp001693255, 95.0, 90.46, 0.89; GCF_002356215.1, s__Limnothrix sp002356215, 95.0, 80.59, 0.66; GCF_001904615.1, s__Limnothrix rosea, 95.0, 77.01, 0.27; GCF_000316605.1, s__Limnothrix sp000316605, 95.0, 76.58, 0.22
GCA_000733415.1	99.5283	1.29717	7866824	7.90411e+06	0.507217	0.0116279	6667	0.800241	122	d__Bacteria;p__Cyanobacteria;c__Cyanobacteriia;o__Elainellales;f__Elainellaceae;g__Elainella;s__Elainella sp000733415	62114.4	89671	374598	11	2	6335039	3933412	6335039	288873	'p__Cyanobacteria'	89	424	544	['PF02542', 'PF11061']	['PF03602', 'PF01747', 'PF02548', 'PF08855', 'PF01509', 'PF00298', 'PF09323', 'PF13932', 'PF08847', 'TIGR00365', 'TIGR00096', 'TIGR00546', 'TIGR00543', 'PF01967', 'TIGR00409', 'PF00091', 'PF11317', 'PF00013', 'TIGR00933', 'PF09261', 'TIGR01934', 'PF00742', 'PF00411', 'PF00213', 'PF02096', 'PF00189', 'PF07991', 'PF11460', 'PF02410', 'TIGR00977', 'PF01043', 'PF10128', 'PF00709', 'PF01281', 'TIGR020…	['TIGR00544', 'TIGR00347', 'PF00670', 'PF01128', 'TIGR00528', 'TIGR02012']	[]	[]	[]	2	536	6	0	0	0	d__Bacteria;p__Cyanobacteria;c__Cyanobacteriia;o__Elainellales;f__Elainellaceae;g__Elainella;s__Elainella sp000733415	GCF_000733415.1	950	d__Bacteria;p__Cyanobacteria;c__Cyanobacteriia;o__Elainellales;f__Elainellaceae;g__Elainella;s__Elainella sp000733415	9998	97	GCF_000733415.1	d__Bacteria;p__Cyanobacteria;c__Cyanobacteriia;o__Elainellales;f__Elainellaceae;g__Elainella;s__Elainella sp000733415	99.98	0.97	d__Bacteria;p__Cyanobacteria;c__Cyanobacteriia;o__Elainellales;f__Elainellaceae;g__Elainella;s__	ANI/Placement	topological placement and ANI have congruent species assignments	GCA_002796835.1, s__Elainella saxicola, 95.0, 77.0, 0.16
GCA_000734895.2	100	0	6420126	6420126	0.410969	0.0204656	5416	0.812247	4	d__Bacteria;p__Cyanobacteria;c__Cyanobacteriia;o__Cyanobacteriales;f__Nostocaceae;g__Calothrix;s__Calothrix sp000734895	1.60503e+06	6283267	6283267	11	4	6283267	1.60503e+06	6283267	0	'p__Cyanobacteria'	65	415	520	[]	['PF03602', 'PF01747', 'PF08855', 'PF01509', 'PF00298', 'TIGR01521', 'PF08847', 'TIGR01173', 'TIGR00096', 'TIGR00544', 'TIGR00543', 'PF01967', 'PF02548', 'PF00091', 'PF11317', 'PF10150', 'PF01220', 'PF09261', 'TIGR01934', 'PF00742', 'PF00411', 'PF02096', 'PF00189', 'PF11460', 'PF02410', 'TIGR00977', 'PF01043', 'PF02468', 'PF10128', 'PF01281', 'TIGR02023', 'TIGR02028', 'PF02341', 'PF06298', 'TIGR0…	[]	[]	[]	[]	0	520	0	0	0	0	d__Bacteria;p__Cyanobacteria;c__Cyanobacteriia;o__Cyanobacteriales;f__Nostocaceae;g__Calothrix;s__Calothrix sp000734895	GCF_000734895.2	950	d__Bacteria;p__Cyanobacteria;c__Cyanobacteriia;o__Cyanobacteriales;f__Nostocaceae;g__Calothrix;s__Calothrix sp000734895	1000	10	GCF_000734895.2	d__Bacteria;p__Cyanobacteria;c__Cyanobacteriia;o__Cyanobacteriales;f__Nostocaceae;g__Calothrix;s__Calothrix sp000734895	100.0	1.0	d__Bacteria;p__Cyanobacteria;c__Cyanobacteriia;o__Cyanobacteriales;f__Nostocaceae;g__Calothrix;s__	ANI/Placement	topological placement and ANI have congruent species assignments	GCF_000317435.1, s__Calothrix parietina, 95.0, 78.82, 0.19; GCF_002289455.1, s__Calothrix elsteri, 95.0, 77.41, 0.16; GCF_000331305.1, s__Calothrix sp000331305, 95.0, 76.98, 0.12; GCF_002368395.1, s__Calothrix sp002368395, 95.0, 76.88, 0.12; GCF_001904745.1, s__Calothrix sp001904745, 95.0, 76.52, 0.11; GCF_002368415.1, s__Calothrix sp002368415, 95.0, 76.31, 0.1
GCA_000737535.1	99.4565	0	2789000	2.80424e+06	0.574981	0	3013	0.888237	1	d__Bacteria;p__Cyanobacteria;c__Cyanobacteriia;o__Synechococcales;f__Cyanobiaceae;g__Synechococcus_C;s__Synechococcus_C sp000737535	2789000	2789000	2789000	11	1	2789000	2789000	2789000	0	'p__Cyanobacteria'	129	368	472	['TIGR00278', 'PF13603']	['PF03602', 'PF01747', 'PF02548', 'PF08855', 'PF01509', 'PF00298', 'TIGR00364', 'TIGR01173', 'PF02403', 'TIGR00096', 'TIGR00546', 'TIGR01079', 'TIGR01156', 'TIGR00409', 'PF01195', 'PF11317', 'PF01220', 'TIGR01934', 'PF00742', 'PF00411', 'PF00213', 'PF02096', 'PF00189', 'PF00831', 'PF07991', 'PF11460', 'PF02410', 'PF01043', 'PF10128', 'PF00709', 'PF01281', 'TIGR02023', 'TIGR02028', 'PF00834', 'PF1…	[]	[]	[]	[]	2	470	0	0	0	0	d__Bacteria;p__Cyanobacteria;c__Cyanobacteriia;o__Synechococcales;f__Cyanobiaceae;g__Synechococcus_C;s__Synechococcus_C sp000737535	GCF_000737535.1	950	d__Bacteria;p__Cyanobacteria;c__Cyanobacteriia;o__Synechococcales;f__Cyanobiaceae;g__Synechococcus_C;s__Synechococcus_C sp000737535	1000	10	GCF_000737535.1	d__Bacteria;p__Cyanobacteria;c__Cyanobacteriia;o__Synechococcales;f__Cyanobiaceae;g__Synechococcus_C;s__Synechococcus_C sp000737535	100.0	1.0	d__Bacteria;p__Cyanobacteria;c__Cyanobacteriia;o__Synechococcales;f__Cyanobiaceae;g__Synechococcus_C;s__	ANI/Placement	topological placement and ANI have congruent species assignments	GCF_000515235.1, s__Synechococcus_C sp000515235, 95.0, 85.5, 0.83; GCF_000737575.1, s__Synechococcus_C sp000737575, 95.0, 79.39, 0.46; GCF_000737595.1, s__Synechococcus_C sp000737595, 95.0, 79.39, 0.39; GCF_000161795.2, s__Synechococcus_C sp000161795, 95.0, 79.28, 0.44; GCA_002724845.1, s__Synechococcus_C sp002724845, 95.0, 79.23, 0.55; GCF_000012625.1, s__Synechococcus_C sp000012625, 95.0, 79.2,…
GCA_000737575.1	99.3659	0	2585813	2.60231e+06	0.613678	0	2662	0.922095	1	d__Bacteria;p__Cyanobacteria;c__Cyanobacteriia;o__Synechococcales;f__Cyanobiaceae;g__Synechococcus_C;s__Synechococcus_C sp000737575	2585813	2585813	2585813	11	1	2585813	2585813	2585813	0	'p__Cyanobacteria'	129	368	472	['PF01330', 'TIGR00121', 'TIGR01296']	['PF03602', 'PF01747', 'PF02548', 'PF08855', 'PF01509', 'PF00298', 'TIGR00364', 'TIGR01173', 'TIGR00096', 'TIGR00546', 'TIGR01156', 'TIGR00409', 'PF00091', 'PF01195', 'PF11317', 'TIGR01934', 'PF00742', 'PF00411', 'PF00213', 'PF02096', 'PF00189', 'PF00831', 'PF07991', 'PF11460', 'PF02410', 'PF01043', 'PF10128', 'PF00709', 'PF01281', 'TIGR02023', 'TIGR02028', 'PF00834', 'TIGR00392', 'TIGR00152', 'T…	[]	[]	[]	[]	3	469	0	0	0	0	d__Bacteria;p__Cyanobacteria;c__Cyanobacteriia;o__Synechococcales;f__Cyanobiaceae;g__Synechococcus_C;s__Synechococcus_C sp000737575	GCF_000737575.1	950	d__Bacteria;p__Cyanobacteria;c__Cyanobacteriia;o__Synechococcales;f__Cyanobiaceae;g__Synechococcus_C;s__Synechococcus_C sp000737575	1000	10	GCF_000737575.1	d__Bacteria;p__Cyanobacteria;c__Cyanobacteriia;o__Synechococcales;f__Cyanobiaceae;g__Synechococcus_C;s__Synechococcus_C sp000737575	100.0	1.0	d__Bacteria;p__Cyanobacteria;c__Cyanobacteriia;o__Synechococcales;f__Cyanobiaceae;g__Synechococcus_C;s__	ANI/Placement	topological placement and ANI have congruent species assignments	GCF_000195975.1, s__Synechococcus_C sp000195975, 95.0, 80.74, 0.57; GCF_000161795.2, s__Synechococcus_C sp000161795, 95.0, 80.38, 0.55; GCA_002724845.1, s__Synechococcus_C sp002724845, 95.0, 80.34, 0.68; GCF_000012625.1, s__Synechococcus_C sp000012625, 95.0, 80.25, 0.48; GCF_000737595.1, s__Synechococcus_C sp000737595, 95.0, 80.2, 0.46; GCA_003211535.1, s__Synechococcus_C sp003211535, 95.0, 79.76…
GCA_000737595.1	100	0	2572069	2572069	0.590853	0	2774	0.875678	1	d__Bacteria;p__Cyanobacteria;c__Cyanobacteriia;o__Synechococcales;f__Cyanobiaceae;g__Synechococcus_C;s__Synechococcus_C sp000737595	2572069	2572069	2572069	11	1	2572069	2572069	2572069	0	'p__Cyanobacteria'	129	368	472	[]	['PF03602', 'PF01747', 'PF02548', 'PF08855', 'PF01509', 'PF00298', 'TIGR01173', 'TIGR00096', 'TIGR00546', 'TIGR01079', 'TIGR01156', 'TIGR00409', 'PF01195', 'PF11317', 'TIGR01934', 'PF00742', 'PF00411', 'PF00213', 'PF02096', 'PF00189', 'PF00831', 'PF07991', 'PF05690', 'PF01043', 'PF10128', 'PF00709', 'PF01281', 'TIGR02023', 'TIGR02028', 'PF00834', 'PF11016', 'TIGR00152', 'TIGR00154', 'TIGR00159', …	[]	[]	[]	[]	0	472	0	0	0	0	d__Bacteria;p__Cyanobacteria;c__Cyanobacteriia;o__Synechococcales;f__Cyanobiaceae;g__Synechococcus_C;s__Synechococcus_C sp000737595	GCF_000737595.1	950	d__Bacteria;p__Cyanobacteria;c__Cyanobacteriia;o__Synechococcales;f__Cyanobiaceae;g__Synechococcus_C;s__Synechococcus_C sp000737595	1000	10	GCF_000737595.1	d__Bacteria;p__Cyanobacteria;c__Cyanobacteriia;o__Synechococcales;f__Cyanobiaceae;g__Synechococcus_C;s__Synechococcus_C sp000737595	100.0	1.0	d__Bacteria;p__Cyanobacteria;c__Cyanobacteriia;o__Synechococcales;f__Cyanobiaceae;g__Synechococcus_C;s__	ANI/Placement	topological placement and ANI have congruent species assignments	GCA_002724845.1, s__Synechococcus_C sp002724845, 95.0, 89.84, 0.97; GCF_000161795.2, s__Synechococcus_C sp000161795, 95.0, 88.65, 0.86; GCF_000012625.1, s__Synechococcus_C sp000012625, 95.0, 88.36, 0.8; GCA_003209165.1, s__Synechococcus_C sp003209165, 95.0, 86.29, 0.73; GCF_000195975.1, s__Synechococcus_C sp000195975, 95.0, 80.58, 0.5; GCA_003211535.1, s__Synechococcus_C sp003211535, 95.0, 80.46,…
GCA_000756305.1	99.5633	1.41921	7069859	7.10087e+06	0.401026	0.0180355	6515	0.84823	76	d__Bacteria;p__Cyanobacteria;c__Cyanobacteriia;o__Cyanobacteriales;f__Xenococcaceae;g__Myxosarcina;s__Myxosarcina sp000756305	93024.5	195043	822003	11	76	195043	93024.5	822003	0	'p__Cyanobacteria'	79	458	584	['PF09323', 'TIGR01740', 'TIGR03943']	['PF03602', 'PF01747', 'PF02548', 'PF08855', 'PF01509', 'PF00298', 'PF00562', 'TIGR01521', 'PF08847', 'TIGR00365', 'TIGR00096', 'TIGR00546', 'TIGR00544', 'TIGR00543', 'PF01967', 'TIGR00409', 'PF11317', 'PF00013', 'PF10150', 'PF01220', 'PF09261', 'TIGR01934', 'PF00742', 'PF00411', 'PF00213', 'PF02096', 'PF00189', 'PF07991', 'PF05690', 'TIGR00977', 'PF01043', 'PF10128', 'PF00709', 'PF01281', 'TIGR0…	['PF00091', 'TIGR01083', 'PF01716', 'PF01933', 'TIGR00933', 'PF02943', 'PF06831']	[]	[]	[]	3	574	7	0	0	0	d__Bacteria;p__Cyanobacteria;c__Cyanobacteriia;o__Cyanobacteriales;f__Xenococcaceae;g__Myxosarcina;s__Myxosarcina sp000756305	GCF_000756305.1	950	d__Bacteria;p__Cyanobacteria;c__Cyanobacteriia;o__Cyanobacteriales;f__Xenococcaceae;g__Myxosarcina;s__Myxosarcina sp000756305	1000	10	GCF_000756305.1	d__Bacteria;p__Cyanobacteria;c__Cyanobacteriia;o__Cyanobacteriales;f__Xenococcaceae;g__Myxosarcina;s__Myxosarcina sp000756305	100.0	1.0	d__Bacteria;p__Cyanobacteria;c__Cyanobacteriia;o__Cyanobacteriales;f__Xenococcaceae;g__;s__	ANI/Placement	topological placement and ANI have congruent species assignments	N/A
GCA_000757845.1	99.7283	0	1780061	1.78491e+06	0.311735	0	2069	0.899189	1	d__Bacteria;p__Cyanobacteria;c__Cyanobacteriia;o__Synechococcales;f__Cyanobiaceae;g__Prochlorococcus_A;s__Prochlorococcus_A sp000757845	1780061	1780061	1780061	11	1	1780061	1780061	1780061	0	'p__Cyanobacteria'	129	368	472	['PF03840']	['PF03602', 'PF01747', 'PF02548', 'PF08855', 'PF01509', 'PF00298', 'TIGR00364', 'TIGR00365', 'TIGR00096', 'TIGR00546', 'TIGR00544', 'TIGR01156', 'TIGR00409', 'PF00091', 'PF11317', 'TIGR01934', 'PF00742', 'PF00411', 'PF00213', 'PF02096', 'PF00189', 'PF07991', 'PF02410', 'PF01043', 'PF10128', 'PF00709', 'PF01281', 'TIGR02023', 'TIGR02028', 'PF00834', 'PF11016', 'TIGR00152', 'TIGR00154', 'TIGR00159'…	[]	[]	[]	[]	1	471	0	0	0	0	d__Bacteria;p__Cyanobacteria;c__Cyanobacteriia;o__Synechococcales;f__Cyanobiaceae;g__Prochlorococcus_A;s__Prochlorococcus_A sp000757845	GCF_000757845.1	950	d__Bacteria;p__Cyanobacteria;c__Cyanobacteriia;o__Synechococcales;f__Cyanobiaceae;g__Prochlorococcus_A;s__Prochlorococcus_A sp000757845	1000	99	GCF_000757845.1	d__Bacteria;p__Cyanobacteria;c__Cyanobacteriia;o__Synechococcales;f__Cyanobiaceae;g__Prochlorococcus_A;s__Prochlorococcus_A sp000757845	100.0	0.99	d__Bacteria;p__Cyanobacteria;c__Cyanobacteriia;o__Synechococcales;f__Cyanobiaceae;g__Prochlorococcus_A;s__	ANI/Placement	topological placement and ANI have congruent species assignments	GCA_003209675.1, s__Prochlorococcus_A sp003209675, 95.0, 93.53, 0.92; GCA_000634195.1, s__Prochlorococcus_A sp000634195, 95.0, 93.44, 0.96; GCA_003210155.1, s__Prochlorococcus_A sp003210155, 95.0, 93.43, 0.93; GCA_003216355.1, s__Prochlorococcus_A sp003216355, 95.0, 93.41, 0.94; GCF_002026005.1, s__Prochlorococcus_A sp002026005, 95.0, 93.41, 0.9; GCF_001180285.1, s__Prochlorococcus_A marinus_C, 9…
GCA_000757865.1	99.1848	0	1929203	1.94506e+06	0.349094	0	2199	0.869349	1	d__Bacteria;p__Cyanobacteria;c__Cyanobacteriia;o__Synechococcales;f__Cyanobiaceae;g__Prochlorococcus_B;s__Prochlorococcus_B sp000757865	1929203	1929203	1929203	11	1	1929203	1929203	1929203	0	'p__Cyanobacteria'	129	368	472	['PF10742', 'PF02578', 'TIGR01125']	['PF03602', 'PF01747', 'PF02548', 'PF08855', 'PF01509', 'PF00298', 'TIGR01173', 'TIGR00096', 'TIGR00546', 'TIGR00544', 'TIGR01156', 'TIGR00409', 'PF11317', 'TIGR01934', 'PF00742', 'PF00411', 'PF00213', 'PF02096', 'PF00189', 'PF07991', 'PF11460', 'PF05690', 'PF01043', 'PF10128', 'PF00709', 'PF01281', 'TIGR02023', 'TIGR02028', 'PF00834', 'PF11016', 'TIGR00152', 'TIGR00154', 'TIGR00159', 'TIGR01090'…	[]	[]	[]	[]	3	469	0	0	0	0	d__Bacteria;p__Cyanobacteria;c__Cyanobacteriia;o__Synechococcales;f__Cyanobiaceae;g__Prochlorococcus_B;s__Prochlorococcus_B sp000757865	GCF_000757865.1	950	d__Bacteria;p__Cyanobacteria;c__Cyanobacteriia;o__Synechococcales;f__Cyanobiaceae;g__Prochlorococcus_B;s__Prochlorococcus_B sp000757865	1000	10	GCF_000757865.1	d__Bacteria;p__Cyanobacteria;c__Cyanobacteriia;o__Synechococcales;f__Cyanobiaceae;g__Prochlorococcus_B;s__Prochlorococcus_B sp000757865	100.0	1.0	d__Bacteria;p__Cyanobacteria;c__Cyanobacteriia;o__Synechococcales;f__Cyanobiaceae;g__Prochlorococcus_B;s__	ANI/Placement	topological placement and ANI have congruent species assignments	GCF_000012465.1, s__Prochlorococcus_B marinus_B, 95.0, 93.36, 0.92; GCA_003279635.1, s__Prochlorococcus_B sp003279635, 95.0, 92.97, 0.85; GCA_003213355.1, s__Prochlorococcus_B sp003213355, 95.0, 92.44, 0.92; GCA_003284375.1, s__Prochlorococcus_B sp003284375, 95.0, 91.46, 0.91; GCA_003284445.1, s__Prochlorococcus_B sp003284445, 95.0, 91.39, 0.89; GCA_003215895.1, s__Prochlorococcus_B sp003215895, …
GCA_000759855.1	99.4565	0	1699937	1.70923e+06	0.310187	0.0725779	1948	0.894063	13	d__Bacteria;p__Cyanobacteria;c__Cyanobacteriia;o__Synechococcales;f__Cyanobiaceae;g__Prochlorococcus_A;s__Prochlorococcus_A marinus_N	130764	170362	322433	11	13	170362	130764	322433	0	'p__Cyanobacteria'	129	368	472	['PF01039', 'PF11282']	['PF03602', 'PF01747', 'PF02548', 'PF08855', 'PF01509', 'PF00298', 'TIGR00364', 'TIGR00365', 'TIGR00096', 'TIGR00546', 'TIGR00544', 'TIGR01156', 'TIGR00409', 'PF00091', 'PF11317', 'TIGR01934', 'PF00742', 'PF00411', 'PF00213', 'PF02096', 'PF00189', 'PF07991', 'PF02410', 'PF01043', 'PF10128', 'PF00709', 'PF01281', 'TIGR02023', 'TIGR02028', 'PF00834', 'PF11016', 'TIGR00152', 'TIGR00154', 'TIGR00159'…	[]	[]	[]	[]	2	470	0	0	0	0	d__Bacteria;p__Cyanobacteria;c__Cyanobacteriia;o__Synechococcales;f__Cyanobiaceae;g__Prochlorococcus_A;s__Prochlorococcus_A marinus_N	GCF_000759855.1	950	d__Bacteria;p__Cyanobacteria;c__Cyanobacteriia;o__Synechococcales;f__Cyanobiaceae;g__Prochlorococcus_A;s__Prochlorococcus_A marinus_N	1000	10	GCF_000759855.1	d__Bacteria;p__Cyanobacteria;c__Cyanobacteriia;o__Synechococcales;f__Cyanobiaceae;g__Prochlorococcus_A;s__Prochlorococcus_A marinus_N	100.0	1.0	d__Bacteria;p__Cyanobacteria;c__Cyanobacteriia;o__Synechococcales;f__Cyanobiaceae;g__Prochlorococcus_A;s__	ANI/Placement	topological placement and ANI have congruent species assignments	GCA_003214235.1, s__Prochlorococcus_A sp003214235, 95.0, 89.21, 0.84; GCA_003214975.1, s__Prochlorococcus_A sp003214975, 95.0, 89.16, 0.84; GCA_000635535.1, s__Prochlorococcus_A sp000635535, 95.0, 89.13, 0.88; GCA_003212615.1, s__Prochlorococcus_A sp003212615, 95.0, 89.04, 0.88; GCF_000012645.1, s__Prochlorococcus_A marinus_L, 95.0, 89.03, 0.86; GCA_003214215.1, s__Prochlorococcus_A sp003214215, …
GCA_000759885.1	99.4565	0	1624310	1.63319e+06	0.311645	0.0248476	1850	0.907594	11	d__Bacteria;p__Cyanobacteria;c__Cyanobacteriia;o__Synechococcales;f__Cyanobiaceae;g__Prochlorococcus_A;s__Prochlorococcus_A marinus_J	147665	416038	459909	11	11	416038	147665	459909	0	'p__Cyanobacteria'	129	368	472	['PF11282', 'PF11623']	['PF03602', 'PF01747', 'PF02548', 'PF08855', 'PF01509', 'PF00298', 'TIGR00364', 'TIGR00365', 'TIGR00096', 'TIGR00546', 'TIGR00544', 'TIGR01156', 'TIGR00409', 'PF00091', 'PF11317', 'TIGR01934', 'PF00742', 'PF00411', 'PF00213', 'PF02096', 'PF00189', 'PF07991', 'PF02410', 'PF01043', 'PF10128', 'PF00709', 'PF01281', 'TIGR02023', 'TIGR02028', 'PF00834', 'PF11016', 'TIGR00152', 'TIGR00154', 'TIGR00159'…	[]	[]	[]	[]	2	470	0	0	0	0	d__Bacteria;p__Cyanobacteria;c__Cyanobacteriia;o__Synechococcales;f__Cyanobiaceae;g__Prochlorococcus_A;s__Prochlorococcus_A marinus_J	GCF_000759885.1	950	d__Bacteria;p__Cyanobacteria;c__Cyanobacteriia;o__Synechococcales;f__Cyanobiaceae;g__Prochlorococcus_A;s__Prochlorococcus_A marinus_J	1000	10	GCF_000759885.1	d__Bacteria;p__Cyanobacteria;c__Cyanobacteriia;o__Synechococcales;f__Cyanobiaceae;g__Prochlorococcus_A;s__Prochlorococcus_A marinus_J	100.0	1.0	d__Bacteria;p__Cyanobacteria;c__Cyanobacteriia;o__Synechococcales;f__Cyanobiaceae;g__Prochlorococcus_A;s__	ANI/Placement	topological placement and ANI have congruent species assignments	GCA_003210155.1, s__Prochlorococcus_A sp003210155, 95.0, 91.56, 0.9; GCA_003280935.1, s__Prochlorococcus_A sp003280935, 95.0, 91.49, 0.88; GCA_003281225.1, s__Prochlorococcus_A sp003281225, 95.0, 91.45, 0.86; GCF_001180285.1, s__Prochlorococcus_A marinus_C, 95.0, 91.4, 0.93; GCA_003281645.1, s__Prochlorococcus_A sp003281645, 95.0, 91.38, 0.88; GCA_003209675.1, s__Prochlorococcus_A sp003209675, 95…
GCA_000759955.1	100	0	1672416	1672416	0.312844	0.0165927	1966	0.905709	21	d__Bacteria;p__Cyanobacteria;c__Cyanobacteriia;o__Synechococcales;f__Cyanobiaceae;g__Prochlorococcus_A;s__Prochlorococcus_A marinus_G	79638.9	145955	299563	11	21	145955	79638.9	299563	0	'p__Cyanobacteria'	129	368	472	[]	['PF03602', 'PF01747', 'PF02548', 'PF08855', 'PF01509', 'PF00298', 'TIGR00364', 'TIGR00365', 'TIGR00096', 'TIGR00546', 'TIGR00544', 'TIGR01156', 'TIGR00409', 'PF00091', 'PF11317', 'TIGR01934', 'PF00742', 'PF00411', 'PF00213', 'PF02096', 'PF00189', 'PF07991', 'PF02410', 'PF01043', 'PF10128', 'PF00709', 'PF01281', 'TIGR02023', 'TIGR02028', 'PF00834', 'PF11016', 'TIGR00152', 'TIGR00154', 'TIGR00159'…	[]	[]	[]	[]	0	472	0	0	0	0	d__Bacteria;p__Cyanobacteria;c__Cyanobacteriia;o__Synechococcales;f__Cyanobiaceae;g__Prochlorococcus_A;s__Prochlorococcus_A marinus_G	GCF_000759955.1	950	d__Bacteria;p__Cyanobacteria;c__Cyanobacteriia;o__Synechococcales;f__Cyanobiaceae;g__Prochlorococcus_A;s__Prochlorococcus_A marinus_G	1000	10	GCF_000759955.1	d__Bacteria;p__Cyanobacteria;c__Cyanobacteriia;o__Synechococcales;f__Cyanobiaceae;g__Prochlorococcus_A;s__Prochlorococcus_A marinus_G	100.0	1.0	d__Bacteria;p__Cyanobacteria;c__Cyanobacteriia;o__Synechococcales;f__Cyanobiaceae;g__Prochlorococcus_A;s__	ANI/Placement	topological placement and ANI have congruent species assignments	GCA_003216355.1, s__Prochlorococcus_A sp003216355, 95.0, 91.22, 0.93; GCA_003210155.1, s__Prochlorococcus_A sp003210155, 95.0, 91.2, 0.88; GCF_001180285.1, s__Prochlorococcus_A marinus_C, 95.0, 91.12, 0.94; GCF_001180245.1, s__Prochlorococcus_A marinus_F, 95.0, 91.03, 0.91; GCF_002026105.1, s__Prochlorococcus_A sp002026105, 95.0, 91.02, 0.9; GCA_003209675.1, s__Prochlorococcus_A sp003209675, 95.0…
GCA_000759975.1	99.1848	0.271739	1745343	1.75969e+06	0.311209	0.0370738	1983	0.894309	17	d__Bacteria;p__Cyanobacteria;c__Cyanobacteriia;o__Synechococcales;f__Cyanobiaceae;g__Prochlorococcus_A;s__Prochlorococcus_A marinus_M	102667	242124	383692	11	17	242124	102667	383692	0	'p__Cyanobacteria'	129	368	472	['PF04079', 'PF11282', 'TIGR00278']	['PF03602', 'PF01747', 'PF02548', 'PF08855', 'PF01509', 'PF00298', 'TIGR00364', 'TIGR00365', 'TIGR00096', 'TIGR00546', 'TIGR00544', 'TIGR01156', 'TIGR00409', 'PF00091', 'PF11317', 'TIGR01934', 'PF00742', 'PF00411', 'PF00213', 'PF02096', 'PF00189', 'PF07991', 'PF02410', 'PF01043', 'PF10128', 'PF00709', 'PF01281', 'TIGR02023', 'TIGR02028', 'PF00834', 'PF11016', 'TIGR00152', 'TIGR00154', 'TIGR00159'…	['PF08501']	[]	[]	[]	3	468	1	0	0	0	d__Bacteria;p__Cyanobacteria;c__Cyanobacteriia;o__Synechococcales;f__Cyanobiaceae;g__Prochlorococcus_A;s__Prochlorococcus_A marinus_M	GCF_000759975.1	950	d__Bacteria;p__Cyanobacteria;c__Cyanobacteriia;o__Synechococcales;f__Cyanobiaceae;g__Prochlorococcus_A;s__Prochlorococcus_A marinus_M	1000	10	GCF_000759975.1	d__Bacteria;p__Cyanobacteria;c__Cyanobacteriia;o__Synechococcales;f__Cyanobiaceae;g__Prochlorococcus_A;s__Prochlorococcus_A marinus_M	100.0	1.0	d__Bacteria;p__Cyanobacteria;c__Cyanobacteriia;o__Synechococcales;f__Cyanobiaceae;g__Prochlorococcus_A;s__	ANI/Placement	topological placement and ANI have congruent species assignments	GCF_000012645.1, s__Prochlorococcus_A marinus_L, 95.0, 91.45, 0.89; GCA_003212755.1, s__Prochlorococcus_A sp003212755, 95.0, 91.04, 0.9; GCA_003214235.1, s__Prochlorococcus_A sp003214235, 95.0, 90.96, 0.88; GCA_003214975.1, s__Prochlorococcus_A sp003214975, 95.0, 90.92, 0.9; GCA_003212615.1, s__Prochlorococcus_A sp003212615, 95.0, 90.67, 0.9; GCA_003210135.1, s__Prochlorococcus_A sp003210135, 95.…
GCA_000760035.1	99.7283	0	1690556	1.69516e+06	0.311843	0.0311678	1953	0.905218	16	d__Bacteria;p__Cyanobacteria;c__Cyanobacteriia;o__Synechococcales;f__Cyanobiaceae;g__Prochlorococcus_A;s__Prochlorococcus_A marinus_B	105660	221824	393049	11	16	221824	105660	393049	1	'p__Cyanobacteria'	129	368	472	['TIGR00278']	['PF03602', 'PF01747', 'PF02548', 'PF08855', 'PF01509', 'PF00298', 'TIGR00364', 'TIGR00365', 'TIGR00096', 'TIGR00546', 'TIGR00544', 'TIGR01156', 'TIGR00409', 'PF00091', 'PF11317', 'TIGR01934', 'PF00742', 'PF00411', 'PF00213', 'PF02096', 'PF00189', 'PF07991', 'PF02410', 'PF01043', 'PF10128', 'PF00709', 'PF01281', 'TIGR02023', 'TIGR02028', 'PF00834', 'PF11016', 'TIGR00152', 'TIGR00154', 'TIGR00159'…	[]	[]	[]	[]	1	471	0	0	0	0	d__Bacteria;p__Cyanobacteria;c__Cyanobacteriia;o__Synechococcales;f__Cyanobiaceae;g__Prochlorococcus_A;s__Prochlorococcus_A marinus_B	GCF_000760035.1	950	d__Bacteria;p__Cyanobacteria;c__Cyanobacteriia;o__Synechococcales;f__Cyanobiaceae;g__Prochlorococcus_A;s__Prochlorococcus_A marinus_B	1000	10	GCF_000760035.1	d__Bacteria;p__Cyanobacteria;c__Cyanobacteriia;o__Synechococcales;f__Cyanobiaceae;g__Prochlorococcus_A;s__Prochlorococcus_A marinus_B	100.0	1.0	d__Bacteria;p__Cyanobacteria;c__Cyanobacteriia;o__Synechococcales;f__Cyanobiaceae;g__Prochlorococcus_A;s__	ANI/Placement	topological placement and ANI have congruent species assignments	GCA_003278705.1, s__Prochlorococcus_A sp003278705, 95.0, 94.49, 0.86; GCA_003280995.1, s__Prochlorococcus_A sp003280995, 95.0, 94.42, 0.89; GCA_000634735.1, s__Prochlorococcus_A sp000634735, 95.0, 94.34, 0.92; GCA_003209675.1, s__Prochlorococcus_A sp003209675, 95.0, 94.33, 0.9; GCA_000635495.1, s__Prochlorococcus_A sp000635495, 95.0, 94.3, 0.9; GCA_000635535.1, s__Prochlorococcus_A sp000635535, 9…
GCA_000760095.1	99.7283	0.407609	1666808	1.67135e+06	0.31211	0.0271038	1925	0.906912	17	d__Bacteria;p__Cyanobacteria;c__Cyanobacteriia;o__Synechococcales;f__Cyanobiaceae;g__Prochlorococcus_A;s__Prochlorococcus_A marinus_I	98047.5	110519	474619	11	17	110519	98047.5	474619	0	'p__Cyanobacteria'	129	368	472	['PF11282']	['PF03602', 'PF01747', 'PF02548', 'PF08855', 'PF01509', 'PF00298', 'TIGR00364', 'TIGR00365', 'TIGR00096', 'TIGR00546', 'TIGR00544', 'TIGR01156', 'TIGR00409', 'PF00091', 'PF11317', 'TIGR01934', 'PF00742', 'PF00411', 'PF00213', 'PF02096', 'PF00189', 'PF07991', 'PF02410', 'PF01043', 'PF10128', 'PF00709', 'PF01281', 'TIGR02023', 'TIGR02028', 'PF00834', 'PF11016', 'TIGR00152', 'TIGR00154', 'TIGR00159'…	['PF01010', 'PF01450', 'PF06574']	[]	[]	[]	1	468	3	0	0	0	d__Bacteria;p__Cyanobacteria;c__Cyanobacteriia;o__Synechococcales;f__Cyanobiaceae;g__Prochlorococcus_A;s__Prochlorococcus_A marinus_I	GCF_000760095.1	950	d__Bacteria;p__Cyanobacteria;c__Cyanobacteriia;o__Synechococcales;f__Cyanobiaceae;g__Prochlorococcus_A;s__Prochlorococcus_A marinus_I	1000	10	GCF_000760095.1	d__Bacteria;p__Cyanobacteria;c__Cyanobacteriia;o__Synechococcales;f__Cyanobiaceae;g__Prochlorococcus_A;s__Prochlorococcus_A marinus_I	100.0	1.0	d__Bacteria;p__Cyanobacteria;c__Cyanobacteriia;o__Synechococcales;f__Cyanobiaceae;g__Prochlorococcus_A;s__	ANI/Placement	topological placement and ANI have congruent species assignments	GCF_001180285.1, s__Prochlorococcus_A marinus_C, 95.0, 91.93, 0.95; GCF_002026105.1, s__Prochlorococcus_A sp002026105, 95.0, 91.93, 0.92; GCA_003216355.1, s__Prochlorococcus_A sp003216355, 95.0, 91.91, 0.93; GCA_003281645.1, s__Prochlorococcus_A sp003281645, 95.0, 91.81, 0.88; GCA_003278705.1, s__Prochlorococcus_A sp003278705, 95.0, 91.8, 0.85; GCA_003213375.1, s__Prochlorococcus_A sp003213375, 9…
GCA_000760115.1	99.9094	0	1669823	1.67134e+06	0.315015	0.0565502	1900	0.908705	4	d__Bacteria;p__Cyanobacteria;c__Cyanobacteriia;o__Synechococcales;f__Cyanobiaceae;g__Prochlorococcus_A;s__Prochlorococcus_A marinus_D	417456	1237529	1237529	11	4	1237529	417456	1237529	0	'p__Cyanobacteria'	129	368	472	['PF13840']	['PF03602', 'PF01747', 'PF02548', 'PF08855', 'PF01509', 'PF00298', 'TIGR00364', 'TIGR00365', 'TIGR00096', 'TIGR00546', 'TIGR00544', 'TIGR01156', 'TIGR00409', 'PF00091', 'PF11317', 'TIGR01934', 'PF00742', 'PF00411', 'PF00213', 'PF02096', 'PF00189', 'PF07991', 'PF02410', 'PF01043', 'PF10128', 'PF00709', 'PF01281', 'TIGR02023', 'TIGR02028', 'PF00834', 'PF11016', 'TIGR00152', 'TIGR00154', 'TIGR00159'…	[]	[]	[]	[]	1	471	0	0	0	0	d__Bacteria;p__Cyanobacteria;c__Cyanobacteriia;o__Synechococcales;f__Cyanobiaceae;g__Prochlorococcus_A;s__Prochlorococcus_A marinus_D	GCF_000760115.1	950	d__Bacteria;p__Cyanobacteria;c__Cyanobacteriia;o__Synechococcales;f__Cyanobiaceae;g__Prochlorococcus_A;s__Prochlorococcus_A marinus_D	1000	10	GCF_000760115.1	d__Bacteria;p__Cyanobacteria;c__Cyanobacteriia;o__Synechococcales;f__Cyanobiaceae;g__Prochlorococcus_A;s__Prochlorococcus_A marinus_D	100.0	1.0	d__Bacteria;p__Cyanobacteria;c__Cyanobacteriia;o__Synechococcales;f__Cyanobiaceae;g__Prochlorococcus_A;s__	ANI/Placement	topological placement and ANI have congruent species assignments	GCA_003209675.1, s__Prochlorococcus_A sp003209675, 95.0, 94.61, 0.92; GCF_002026005.1, s__Prochlorococcus_A sp002026005, 95.0, 94.49, 0.89; GCA_003278705.1, s__Prochlorococcus_A sp003278705, 95.0, 94.46, 0.88; GCA_000635495.1, s__Prochlorococcus_A sp000635495, 95.0, 94.44, 0.92; GCA_003278855.1, s__Prochlorococcus_A sp003278855, 95.0, 94.33, 0.93; GCA_003280995.1, s__Prochlorococcus_A sp003280995…
GCA_000760175.1	99.7283	0	1707342	1.71199e+06	0.370191	0.00975332	1876	0.895056	6	d__Bacteria;p__Cyanobacteria;c__Cyanobacteriia;o__Synechococcales;f__Cyanobiaceae;g__Prochlorococcus_D;s__Prochlorococcus_D sp000760175	284557	547047	766159	11	6	547047	284557	766159	0	'p__Cyanobacteria'	129	368	472	['PF13603']	['PF03602', 'PF01747', 'PF02548', 'PF08855', 'PF01509', 'PF00298', 'TIGR00364', 'TIGR00365', 'TIGR00096', 'TIGR00546', 'TIGR00544', 'TIGR01156', 'TIGR00409', 'PF11317', 'PF10150', 'TIGR01934', 'PF00742', 'PF00411', 'PF00213', 'PF02096', 'PF00189', 'PF07991', 'PF02410', 'PF01043', 'PF10128', 'PF00709', 'PF01281', 'TIGR02023', 'TIGR02028', 'PF00834', 'PF11016', 'TIGR00152', 'TIGR00154', 'TIGR00159'…	[]	[]	[]	[]	1	471	0	0	0	0	d__Bacteria;p__Cyanobacteria;c__Cyanobacteriia;o__Synechococcales;f__Cyanobiaceae;g__Prochlorococcus_D;s__Prochlorococcus_D sp000760175	GCF_000760175.1	950	d__Bacteria;p__Cyanobacteria;c__Cyanobacteriia;o__Synechococcales;f__Cyanobiaceae;g__Prochlorococcus_D;s__Prochlorococcus_D sp000760175	1000	10	GCF_000760175.1	d__Bacteria;p__Cyanobacteria;c__Cyanobacteriia;o__Synechococcales;f__Cyanobiaceae;g__Prochlorococcus_D;s__Prochlorococcus_D sp000760175	100.0	1.0	d__Bacteria;p__Cyanobacteria;c__Cyanobacteriia;o__Synechococcales;f__Cyanobiaceae;g__Prochlorococcus_D;s__	ANI/Placement	topological placement and ANI have congruent species assignments	GCA_003217035.1, s__Prochlorococcus_D sp003217035, 95.0, 78.64, 0.44; GCF_000018585.1, s__Prochlorococcus_D marinus_B, 95.0, 78.49, 0.37
GCA_000760195.1	100	0	1750918	1750918	0.363428	0.0149064	1925	0.890655	9	d__Bacteria;p__Cyanobacteria;c__Cyanobacteriia;o__Synechococcales;f__Cyanobiaceae;g__Prochlorococcus;s__Prochlorococcus sp000760215	194546	511704	513189	11	9	511704	194546	513189	0	'p__Cyanobacteria'	129	368	472	[]	['PF03602', 'PF01747', 'PF02548', 'PF08855', 'PF01509', 'PF00298', 'TIGR00364', 'TIGR00365', 'TIGR00096', 'TIGR00546', 'TIGR00544', 'TIGR01156', 'TIGR00409', 'PF11317', 'PF10150', 'TIGR01934', 'PF00742', 'PF00411', 'PF00213', 'PF02096', 'PF00189', 'PF07991', 'PF02410', 'PF01043', 'PF10128', 'PF00709', 'PF01281', 'TIGR02023', 'TIGR02028', 'PF00834', 'PF11016', 'TIGR00152', 'TIGR00154', 'TIGR00159'…	[]	[]	[]	[]	0	472	0	0	0	0	d__Bacteria;p__Cyanobacteria;c__Cyanobacteriia;o__Synechococcales;f__Cyanobiaceae;g__Prochlorococcus;s__Prochlorococcus sp000760215	GCF_000760215.1	950	d__Bacteria;p__Cyanobacteria;c__Cyanobacteriia;o__Synechococcales;f__Cyanobiaceae;g__Prochlorococcus;s__Prochlorococcus sp000760215	1000	10	GCF_000760215.1	d__Bacteria;p__Cyanobacteria;c__Cyanobacteriia;o__Synechococcales;f__Cyanobiaceae;g__Prochlorococcus;s__Prochlorococcus sp000760215	100.0	1.0	d__Bacteria;p__Cyanobacteria;c__Cyanobacteriia;o__Synechococcales;f__Cyanobiaceae;g__Prochlorococcus;s__	ANI/Placement	topological placement and ANI have congruent species assignments	GCA_003212555.1, s__Prochlorococcus sp003212555, 95.0, 79.22, 0.42; GCA_003212515.1, s__Prochlorococcus sp003212515, 95.0, 79.15, 0.42; GCA_003279445.1, s__Prochlorococcus sp003279445, 95.0, 79.14, 0.4; GCA_003215795.1, s__Prochlorococcus sp003215795, 95.0, 79.1, 0.43; GCA_003278425.1, s__Prochlorococcus sp003278425, 95.0, 79.03, 0.4; GCA_003214695.1, s__Prochlorococcus sp003214695, 95.0, 79.02, …
GCA_000760235.1	99.1848	0	1841163	1.8563e+06	0.350879	0.0302768	2175	0.867492	20	d__Bacteria;p__Cyanobacteria;c__Cyanobacteriia;o__Synechococcales;f__Cyanobiaceae;g__Prochlorococcus_B;s__Prochlorococcus_B marinus_B	92058.1	182484	588843	11	20	182484	92058.1	588843	0	'p__Cyanobacteria'	129	368	472	['PF10742', 'PF02578', 'TIGR01125']	['PF03602', 'PF01747', 'PF02548', 'PF08855', 'PF01509', 'PF00298', 'TIGR01173', 'TIGR00096', 'TIGR00546', 'TIGR00544', 'TIGR01156', 'TIGR00409', 'PF11317', 'TIGR01934', 'PF00742', 'PF00411', 'PF00213', 'PF02096', 'PF00189', 'PF07991', 'PF11460', 'PF05690', 'PF01043', 'PF10128', 'PF00709', 'PF01281', 'TIGR02023', 'TIGR02028', 'PF00834', 'PF11016', 'TIGR00152', 'TIGR00154', 'TIGR00159', 'TIGR01090'…	[]	[]	[]	[]	3	469	0	0	0	0	d__Bacteria;p__Cyanobacteria;c__Cyanobacteriia;o__Synechococcales;f__Cyanobiaceae;g__Prochlorococcus_B;s__Prochlorococcus_B marinus_B	GCF_000012465.1	950	d__Bacteria;p__Cyanobacteria;c__Cyanobacteriia;o__Synechococcales;f__Cyanobiaceae;g__Prochlorococcus_B;s__Prochlorococcus_B marinus_B	9637	92	GCF_000012465.1	d__Bacteria;p__Cyanobacteria;c__Cyanobacteriia;o__Synechococcales;f__Cyanobiaceae;g__Prochlorococcus_B;s__Prochlorococcus_B marinus_B	96.37	0.92	d__Bacteria;p__Cyanobacteria;c__Cyanobacteriia;o__Synechococcales;f__Cyanobiaceae;g__Prochlorococcus_B;s__	ANI/Placement	topological placement and ANI have congruent species assignments	GCA_003279635.1, s__Prochlorococcus_B sp003279635, 95.0, 94.19, 0.86; GCA_003213355.1, s__Prochlorococcus_B sp003213355, 95.0, 93.63, 0.91; GCF_000757865.1, s__Prochlorococcus_B sp000757865, 95.0, 93.15, 0.93; GCA_003284375.1, s__Prochlorococcus_B sp003284375, 95.0, 91.05, 0.89; GCA_003284445.1, s__Prochlorococcus_B sp003284445, 95.0, 90.83, 0.89; GCA_003216175.1, s__Prochlorococcus_B sp003216175…
[truncated: 612 more rows]
[truncated: 14 more columns]
