# Supplementary material for: Taxonomic Novelty and Distinctive Genomic Features of Hot Spring Cyanobacteria
Source: Front Genet. 2020 Nov 5;11:568223. doi: 10.3389/fgene.2020.568223 (PMC7674949; doi:10.3389/fgene.2020.568223)
Supplement: Supplementary file 4 [file Table_3.xlsx]

## Sheet: Table_S3_genome_references
Genome ID	GTDB Classification	Expected Genome Size	NCBI name	Hot spring	Environent_1	Environment_2	Location	Reference(short)	Reference (complete
M55_SRR7473442_K2018_030	c__Cyanobacteriia;o__;f__;g__;s__	4.06738e+06	-	1	hot spring	hot spring	Tattapani, India (S4)	This study	This study
GCA_002749975.1	c__Cyanobacteriia;o__Cyanobacteriales;f__Chroococcidiopsidaceae;g__Chroogloeocystis;s__Chroogloeocystis cyanobacterium	5.92293e+06	Chroococcales cyanobacterium IPPAS B-1203	1	hot spring	hot spring	Karlovy Vary, Czech Republic	Mironov et al. 2018	Mironov, K. S., Sinetova, M. A., Kupriyanova, E. V., Ustinova, V. V., Kozlova, A. Y., Messineva, E. M., ... & Los, D. A. (2018). Draft genome sequences of two thermotolerant cyanobacterial strains isolated from hot springs. Genome Announc., 6(5), e01548-17.
C42_CAH2020_026	c__Cyanobacteriia;o__Cyanobacteriales;f__Chroococcidiopsidaceae;g__Chroogloeocystis;s__Chroogloeocystis siderophila	4.63788e+06	-	1	hot spring	hot spring	Cahuelmó, Chile	This study	This study
GCA_001904655.1	c__Cyanobacteriia;o__Cyanobacteriales;f__Chroococcidiopsidaceae;g__Chroogloeocystis;s__Chroogloeocystis siderophila	5.02115e+06	Chroogloeocystis siderophila 5.2 s.c.1	1	hot spring	hot spring	LaDuke Hot Springs, MT, USA	Zhu et al. 2017	Zhu, T., Hou, S., Lu, X., & Hess, W. R. (2017). Draft genome sequences of nine cyanobacterial strains from diverse habitats. Genome Announc., 5(9), e01676-16.
GCA_000317555.1	c__Cyanobacteriia;o__Cyanobacteriales;f__Chroococcidiopsidaceae;g__Chroogloeocystis;s__Chroogloeocystis sp000317555	5.89581e+06	Gloeocapsa sp. PCC 7428	1	hot spring	hot spring	Moderate hot spring, Amparai District, Maha Oya, Sri Lanka	Shih et al. 2013	Shih, P. M., Wu, D., Latifi, A., Axen, S. D., Fewer, D. P., Talla, E., ... & Herdman, M. (2013). Improving the coverage of the cyanobacterial phylum using diversity-driven genome sequencing. Proceedings of the National Academy of Sciences, 110(3), 1053-1058.
GCA_002939305.1	c__Cyanobacteriia;o__Cyanobacteriales;f__Chroococcidiopsidaceae;g__Chroogloeocystis;s__Chroogloeocystis sp002939305	5.25836e+06	Chroococcidiopsis sp. TS-821	1	hot spring	hot spring	Chiang Mai, Thailand	-	-
GCA_002964865.1	c__Cyanobacteriia;o__Cyanobacteriales;f__Chroococcidiopsidaceae;g__Chroogloeocystis;s__Chroogloeocystis sp002964865	5443570	Gloeocapsopsis sp. AAB1 = 1H9	1	desert	desert, hypolithic	Atacama, Chile	Urrejola et al. 2019	Urrejola, C., Alcorta, J., Salas, L., Vásquez, M., Polz, M. F., Vicuña, R., & Díez, B. (2019). Genomic features for desiccation tolerance and sugar biosynthesis in the extremophile Gloeocapsopsis sp. UTEX B3054. Frontiers in microbiology, 10, 950.
T60_TAT2020_053	c__Cyanobacteriia;o__Cyanobacteriales;f__Cyanobacteriaceae;g__Cyanobacterium;s__	3.38971e+06	-	1	hot spring	hot spring	El Tatio, Chile	This study	This study
GCA_001747005.1	c__Cyanobacteriia;o__Cyanobacteriales;f__Cyanobacteriaceae;g__Cyanobacterium;s__Cyanobacterium sp002813895	3.43273e+06	Cyanobacterium sp. IPPAS B-1200	0	freshwater	lake surface	Bay Kurta, Lake Balkhash, Republic of Kazakhstan	Starikov et al. 2016	Starikov, A. Y., Usserbaeva, A. A., Sinetova, M. A., Sarsekeyeva, F. K., Zayadan, B. K., Ustinova, V. V., ... & Mironov, K. S. (2016). Draft genome sequence of Cyanobacterium sp. strain IPPAS B-1200 with a unique fatty acid composition. Genome Announc., 4(6), e01306-16.
GCA_002813895.1	c__Cyanobacteriia;o__Cyanobacteriales;f__Cyanobacteriaceae;g__Cyanobacterium;s__Cyanobacterium sp002813895	3.31141e+06	Cyanobacterium sp. HL-69	0	salt lake	microbial mat hypersaline lake	Hot Lake, Washington, USA	Mobberley et al. 2018	Mobberley, J. M., Romine, M. F., Cole, J. K., Maezato, Y., Lindemann, S. R., & Nelson, W. C. (2018). Draft Genome Sequence of Cyanobacterium sp. Strain HL-69, Isolated from a Benthic Microbial Mat from a Magnesium Sulfate-Dominated Hypersaline Lake. Genome Announc., 6(6), e01583-17.
GCA_000317655.1	c__Cyanobacteriia;o__Cyanobacteriales;f__Cyanobacteriaceae;g__Cyanobacterium;s__Cyanobacterium stanieri	3.17865e+06	Cyanobacterium stanieri PCC 7202	0	freshwater	Alkaline pond	Chad	Shih et al. 2013	Shih, P. M., Wu, D., Latifi, A., Axen, S. D., Fewer, D. P., Talla, E., ... & Herdman, M. (2013). Improving the coverage of the cyanobacterial phylum using diversity-driven genome sequencing. Proceedings of the National Academy of Sciences, 110(3), 1053-1058.
M7585_ERR372908_C2015_104	c__Cyanobacteriia;o__Cyanobacteriales;f__Cyanobacteriaceae;g__Geminocystis;s__	2.85949e+06	-	1	hot spring	hot spring	Sungai Klah, Malasya	This study	This study
GCA_000317675.1	c__Cyanobacteriia;o__Cyanobacteriales;f__Cyanobacteriaceae;g__Geminocystis;s__Geminocystis aponinum	4.1999e+06	Cyanobacterium aponinum PCC 10605	1	biofilm	Biofilm on maturation mud tank	Garden Hotel of Montegrotto Terme (Euganean Thermal Springs), Padua, Italy	Shih et al. 2013	Shih, P. M., Wu, D., Latifi, A., Axen, S. D., Fewer, D. P., Talla, E., ... & Herdman, M. (2013). Improving the coverage of the cyanobacterial phylum using diversity-driven genome sequencing. Proceedings of the National Academy of Sciences, 110(3), 1053-1058.
GCA_002736005.1	c__Cyanobacteriia;o__Cyanobacteriales;f__Cyanobacteriaceae;g__Geminocystis;s__Geminocystis aponinum	4.29226e+06	Cyanobacterium aponinum IPPAS B-1201	1	hot spring	hot spring	Turgen Gorge, Kazakhstan	Mironov et al. 2018	Mironov, K. S., Sinetova, M. A., Kupriyanova, E. V., Ustinova, V. V., Kozlova, A. Y., Messineva, E. M., ... & Los, D. A. (2018). Draft genome sequences of two thermotolerant cyanobacterial strains isolated from hot springs. Genome Announc., 6(5), e01548-17.
GCA_000332235.1	c__Cyanobacteriia;o__Cyanobacteriales;f__Cyanobacteriaceae;g__Geminocystis;s__Geminocystis herdmanii	4.27275e+06	Geminocystis herdmanii PCC 6308	0	freshwater	lake freshwater	Wisconsin, U.S.A.	Shih et al. 2013	Shih, P. M., Wu, D., Latifi, A., Axen, S. D., Fewer, D. P., Talla, E., ... & Herdman, M. (2013). Improving the coverage of the cyanobacterial phylum using diversity-driven genome sequencing. Proceedings of the National Academy of Sciences, 110(3), 1053-1058.
GCA_001548095.1	c__Cyanobacteriia;o__Cyanobacteriales;f__Cyanobacteriaceae;g__Geminocystis;s__Geminocystis sp001548095	4.05092e+06	Geminocystis sp. NIES-3708	0	freshwater	lake freshwater	Mimomi Hongo Park Narashino Chiba, Japan	Hirose et al. 2015a	Hirose, Y., Katayama, M., Ohtsubo, Y., Misawa, N., Iioka, E., Suda, W., ... & Ikeuchi, M. (2015). Complete genome sequence of cyanobacterium Geminocystis sp. strain NIES-3708, which performs type II complementary chromatic acclimation. Genome Announc., 3(3), e00357-15.
GCA_001548115.1	c__Cyanobacteriia;o__Cyanobacteriales;f__Cyanobacteriaceae;g__Geminocystis;s__Geminocystis sp001548115	4.43574e+06	Geminocystis sp. NIES-3709	0	freshwater	lake freshwater	Mimomi Hongo Park Narashino Chiba, Japan	Hirose et al. 2015b	Hirose, Y., Katayama, M., Ohtsubo, Y., Misawa, N., Iioka, E., Suda, W., Oshima, K., Hanaoka, M., Tanaka, K., Eki, T., Ikeuchi, M., Kikuchi, Y., Ishida, M., Hattori, M. 2015b Complete genome sequence of cyanobacterium Geminocystis sp. strain NIES-3709, which harbors a phycoerythrin-rich phycobilisome. GenomeA, 3, e00385-15
GCA_003695795.1	c__Cyanobacteriia;o__Cyanobacteriales;f__Geitlerinemaceae;g__;s__	4.88419e+06	Cyanobacteria bacterium J055	1	hot spring	hot spring	Jinata hot spring, Japan	Ward et al. 2019	Ward, L. M., Idei, A., Nakagawa, M., Ueno, Y., Fischer, W. W., & McGlynn, S. E. (2019). Geochemical and metagenomic characterization of Jinata Onsen, a Proterozoic-analog hot spring, reveals novel microbial diversity including iron-tolerant phototrophs and thermophilic lithotrophs. Microbes and environments, ME19017.
GCA_004293855.1	c__Cyanobacteriia;o__Cyanobacteriales;f__Geitlerinemaceae;g__;s__	4.20986e+06	Oscillatoriales cyanobacterium	0	freshwater	freshwater benthic microbial mat	Eel River, California, USA	Bouma-Gregson et al. 2019	Bouma-Gregson, K., Olm, M. R., Probst, A. J., Anantharaman, K., Power, M. E., & Banfield, J. F. (2019). Impacts of microbial assemblage and environmental conditions on the distribution of anatoxin-a producing cyanobacteria within a river network. The ISME journal, 13(6), 1618-1634.
M4454_SRR7905024_W2019_049	c__Cyanobacteriia;o__Cyanobacteriales;f__Geitlerinemaceae;g__;s__	5.1256e+06	-	1	hot spring	hot spring	Jinata hot spring, Japan	This study	This study
M59_SRR7905023_W2019_021	c__Cyanobacteriia;o__Cyanobacteriales;f__Geitlerinemaceae;g__;s__	5.08543e+06	-	1	hot spring	hot spring	Jinata hot spring, Japan	This study	This study
GCA_000332355.1	c__Cyanobacteriia;o__Cyanobacteriales;f__Geitlerinemaceae;g__Geitlerinema;s__Geitlerinema sp000332355	6.56251e+06	Geitlerinema sp. PCC 7105	0	unknown	unknown	Haskins Laboratories, source unknown	Shih et al. 2013	Shih, P. M., Wu, D., Latifi, A., Axen, S. D., Fewer, D. P., Talla, E., ... & Herdman, M. (2013). Improving the coverage of the cyanobacterial phylum using diversity-driven genome sequencing. Proceedings of the National Academy of Sciences, 110(3), 1053-1058.
GCA_002286845.1	c__Cyanobacteriia;o__Cyanobacteriales;f__Geitlerinemaceae;g__Geitlerinema;s__Geitlerinema sp000332355	6.80665e+06	Geitlerinema sp. FC II	0	bioreactor	marine algae culture pond	Reliance Industries Limited (RIL), India	Batchu et al. 2019	Batchu, N. K., Khater, S., Patil, S., Nagle, V., Das, G., Bhadra, B., ... & Dasgupta, S. (2019). Whole genome sequence analysis of Geitlerinema sp. FC II unveils competitive edge of the strain in marine cultivation system for biofuel production. Genomics, 111(3), 465-472.
GCA_001657325.1	c__Cyanobacteriia;o__Cyanobacteriales;f__Geitlerinemaceae;g__Geitlerinema;s__Geitlerinema sp001657325	5.99711e+06	Geitlerinema sp. BBD 1991-9	0	marine	BBD sample collected on Algae Reef	Key Largo National Marine Sanctuary, Florida, USA	Den Uyl et al. 2016	Den Uyl, P. A., Richardson, L. L., Jain, S., & Dick, G. J. (2016). Unraveling the physiological roles of the cyanobacterium Geitlerinema sp. BBD and other black band disease community members through genomic analysis of a mixed culture. PLoS One, 11(6).
GCA_001870905.1	c__Cyanobacteriia;o__Cyanobacteriales;f__Geitlerinemaceae;g__PCC-9228;s__PCC-9228 sp001870905	4.82659e+06	Geitlerinema sp. PCC 9228	0	sulfidic lake	sulfidic water column	Solar Lake, Israel	Grim and Dick 2016	Grim, S. L., & Dick, G. J. (2016). Photosynthetic versatility in the genome of Geitlerinema sp. PCC 9228 (formerly Oscillatoria limnetica ‘Solar Lake’), a model anoxygenic photosynthetic cyanobacterium. Frontiers in microbiology, 7, 1546.
GCA_004299065.1	c__Cyanobacteriia;o__Cyanobacteriales;f__Geitlerinemaceae;g__Phormidium_A;s__	4.51971e+06	Phormidium sp. SL48-SHIP	0	salt lake	microbial mat, salt lake	Salt Lake No. 48, Novosibirsk Region, Russia	Rozanov et al. 2019	Rozanov, A. S., Shipova, A. A., Bryanskaya, A. V., & Peltek, S. E. (2019). Metagenome-assembled genome sequence of Phormidium sp. strain SL48-SHIP, isolated from the microbial mat of Salt Lake Number 48 (Novosibirsk Region, Russia). Microbiology resource announcements, 8(31), e00651-19.
GCA_007131565.1	c__Cyanobacteriia;o__Cyanobacteriales;f__Geitlerinemaceae;g__Phormidium_A;s__	4.22442e+06	Phormidium sp.	0	salt lake	hypersaline soda lake sediment	Kulunda Steppe, Russia	Vavourakis et al. 2019	Vavourakis, C. D., Mehrshad, M., Balkema, C., Van Hall, R., Andrei, A. Ş., Ghai, R., ... & Muyzer, G. (2019). Metagenomes and metatranscriptomes shed new light on the microbial-mediated sulfur cycle in a Siberian soda lake. BMC biology, 17(1), 69.
GCA_007693465.1	c__Cyanobacteriia;o__Cyanobacteriales;f__Geitlerinemaceae;g__Phormidium_A;s__	4.41383e+06	Phormidium sp. GEM2.Bin31	0	salt lake	alkaline salt lake	Cariboo Plateau, Canada	Zorz et al. 2019	Zorz, J. K., Sharp, C., Kleiner, M., Gordon, P. M., Pon, R. T., Dong, X., & Strous, M. (2019). A shared core microbiome in soda lakes separated by large distances. Nature communications, 10(1), 1-10.
GCA_001314905.1	c__Cyanobacteriia;o__Cyanobacteriales;f__Geitlerinemaceae;g__Phormidium_A;s__Phormidium_A sp001314905	4.79032e+06	Phormidium sp. OSCR	0	salt lake	microbial mat hypersaline lake	Hot Lake, Washington, USA	Nelson et al. 2016	Nelson, W. C., Maezato, Y., Wu, Y. W., Romine, M. F., & Lindemann, S. R. (2016). Identification and resolution of microdiversity through metagenomic sequencing of parallel consortia. Appl. Environ. Microbiol., 82(1), 255-267.
GCA_001637315.1	c__Cyanobacteriia;o__Cyanobacteriales;f__Geitlerinemaceae;g__Phormidium_A;s__Phormidium_A willei	5.17411e+06	Phormidium willei BDU 130791	0	unknown	Growing on Seaweeds, Epiphyte	Andhra Pradesh, India	-	-
GCA_900149785.2	c__Cyanobacteriia;o__Cyanobacteriales;f__Geitlerinemaceae;g__Phormidium_A;s__Phormidium_A willei	4.83215e+06	Phormidium sp. HE10JO	0	marine	coastal tidal pool	Helgoland, North Sea, Germany	Nies et al. 2017	Nies, F., Wörner, S., Wunsch, N., Armant, O., Sharma, V., Hesselschwerdt, A., ... & Posten, C. (2017). Characterization of Phormidium lacuna strains from the North Sea and the Mediterranean Sea for biotechnological applications. Process Biochemistry, 59, 194-206.
GCA_003864295.1	c__Cyanobacteriia;o__Cyanobacteriales;f__Microcystaceae;g__;s__	4.51624e+06	Aphanothece sacrum FPU1	0	freshwater	Aquafarm cultures	Suizenji-Nori Honpo, Kumamoto prefecture , Japan	Ohki et al. 2018	Ohki, K., Kanesaki, Y., Suzuki, N., Okajima, M., Kaneko, T., & Yoshikawa, S. (2018). Physiological properties and genetic analysis related to exopolysaccharide (EPS) production in the fresh-water unicellular cyanobacterium Aphanothece sacrum (Suizenji Nori). The Journal of general and applied microbiology.
M55_SRR7473442_K2018_032	c__Cyanobacteriia;o__Cyanobacteriales;f__Microcystaceae;g__;s__	3.83305e+06	-	1	hot spring	hot spring	Tattapani, India (S4)	This study	This study
C42_CAH2020_068	c__Cyanobacteriia;o__Cyanobacteriales;f__Microcystaceae;g__Hydrococcus;s__Hydrococcus minor	4.95335e+06	-	1	hot spring	hot spring	Cahuelmó, Chile	This study	This study
GCA_000317025.1	c__Cyanobacteriia;o__Cyanobacteriales;f__Microcystaceae;g__Hydrococcus;s__Hydrococcus minor	5.01235e+06	Pleurocapsa sp. PCC 7327	1	hot spring	hot spring	Hunter's Hot Spring, Oregon, U.S.A.	Shih et al. 2013	Shih, P. M., Wu, D., Latifi, A., Axen, S. D., Fewer, D. P., Talla, E., ... & Herdman, M. (2013). Improving the coverage of the cyanobacterial phylum using diversity-driven genome sequencing. Proceedings of the National Academy of Sciences, 110(3), 1053-1058.
GCA_001904635.1	c__Cyanobacteriia;o__Cyanobacteriales;f__Microcystaceae;g__Hydrococcus;s__Hydrococcus rivularis	5.17468e+06	Hydrococcus rivularis NIES-593	1	hot spring	hot spring	Yukawa Hot Spring, Yuda Iwate, Japan	Zhu et al. 2017	Zhu, T., Hou, S., Lu, X., & Hess, W. R. (2017). Draft genome sequences of nine cyanobacterial strains from diverse habitats. Genome Announc., 5(9), e01676-16.
C42_CAH2020_038	c__Cyanobacteriia;o__Cyanobacteriales;f__Nostocaceae;g__Calothrix;s__	6.54786e+06	-	1	hot spring	hot spring	Cahuelmó, Chile	This study	This study
GCA_004296455.1	c__Cyanobacteriia;o__Cyanobacteriales;f__Nostocaceae;g__Calothrix;s__	7.62358e+06	Calothrix sp. NIES-4101	0	soil	Terrestrial (Sediment)	Mimomi Hongo Park, Narashino, Chiba, Japan	-	-
GCA_007830875.1	c__Cyanobacteriia;o__Cyanobacteriales;f__Nostocaceae;g__Calothrix;s__	1.15003e+07	Calothrix desertica PCC 7102	0	soil	Soil, fine desert sand	Antofagasta, Chile	Will et al. 2019	Will, S. E., Henke, P., Boedeker, C., Huang, S., Brinkmann, H., Rohde, M., ... & Overmann, J. (2019). Day and night: metabolic profiles and evolutionary relationships of six axenic non-marine cyanobacteria. Genome biology and evolution, 11(1), 270-294.
GCA_002289455.1	c__Cyanobacteriia;o__Cyanobacteriales;f__Nostocaceae;g__Calothrix;s__Calothrix elsteri	7.12668e+06	Calothrix elsteri CCALA 953	0	marine	microbial mat surface of stones in littoral	Black Lake, James Ross Island, Antarctica	-	-
GCA_000317435.1	c__Cyanobacteriia;o__Cyanobacteriales;f__Nostocaceae;g__Calothrix;s__Calothrix parietina	6.9772e+06	Calothrix sp. PCC 6303	0	freshwater	Lake water	Wisconsin, USA	Shih et al. 2013	Shih, P. M., Wu, D., Latifi, A., Axen, S. D., Fewer, D. P., Talla, E., ... & Herdman, M. (2013). Improving the coverage of the cyanobacterial phylum using diversity-driven genome sequencing. Proceedings of the National Academy of Sciences, 110(3), 1053-1058.
GCA_000331305.1	c__Cyanobacteriia;o__Cyanobacteriales;f__Nostocaceae;g__Calothrix;s__Calothrix sp000331305	1.16555e+07	Calothrix sp. PCC 7103	0	unknown	from herbarium specimen of Anacystis montana	-	Shih et al. 2013	Shih, P. M., Wu, D., Latifi, A., Axen, S. D., Fewer, D. P., Talla, E., ... & Herdman, M. (2013). Improving the coverage of the cyanobacterial phylum using diversity-driven genome sequencing. Proceedings of the National Academy of Sciences, 110(3), 1053-1058.
GCA_000734895.2	c__Cyanobacteriia;o__Cyanobacteriales;f__Nostocaceae;g__Calothrix;s__Calothrix sp000734895	6420126	Calothrix sp. 336/3	0	freshwater	freshwater lake	Enäjärvi lake, Laukilanlahti, Finland	Isojärvi et al. (2015)	Isojärvi, J., Shunmugam, S., Sivonen, K., Allahverdiyeva, Y., Aro, E. M., & Battchikova, N. (2015). Draft genome sequence of Calothrix strain 336/3, a novel H2-producing cyanobacterium isolated from a Finnish lake. Genome Announc., 3(1), e01474-14.
GCA_001904745.1	c__Cyanobacteriia;o__Cyanobacteriales;f__Nostocaceae;g__Calothrix;s__Calothrix sp001904745	1.00762e+07	Calothrix sp. HK-06	0	soil	terrestrial	Harima Campus for Science, University of Hyogo Himeji Hyogo, Japan	Zhu et al. 2017	Zhu, T., Hou, S., Lu, X., & Hess, W. R. (2017). Draft genome sequences of nine cyanobacterial strains from diverse habitats. Genome Announc., 5(9), e01676-16.
GCA_002368395.1	c__Cyanobacteriia;o__Cyanobacteriales;f__Nostocaceae;g__Calothrix;s__Calothrix sp002368395	6.01486e+06	Calothrix sp. NIES-3974	1	hot spring	hot spring	Nakabusa Hot Spring, Azumino, Nagano, Japan	-	-
GCA_002368415.1	c__Cyanobacteriia;o__Cyanobacteriales;f__Nostocaceae;g__Calothrix;s__Calothrix sp002368415	1.21253e+07	Calothrix sp. NIES-4105	0	soil	Terrestrial (Concrete fence)	Aki River, Akiruno, Tokyo, Japan	-	-
C42_CAH2020_084	c__Cyanobacteriia;o__Cyanobacteriales;f__Nostocaceae;g__Chlorogloeopsis;s__Chlorogloeopsis fritschii	7.10354e+06	-	1	hot spring	hot spring	Cahuelmó, Chile	This study	This study
GCA_000317265.1	c__Cyanobacteriia;o__Cyanobacteriales;f__Nostocaceae;g__Chlorogloeopsis;s__Chlorogloeopsis fritschii	7.66833e+06	Chlorogloeopsis fritschii PCC 9212	1	hot spring	water, hot spring	Orense, Spain	Dagan et al. 2013	Dagan, T., Roettger, M., Stucken, K., Landan, G., Koch, R., Major, P., Gould, S.B., Goremykin, V.V., Rippka, R., Tandeau de Marsac, N., Gugger, M., Lockhart, P.J., Allen, J.F., Brune, I., Maus, I., Puhler, A., and Martin, W.F. "Genomes of Stigonematalean cyanobacteria (subsection V) and the evolution of oxygenic photosynthesis from prokaryotes to plastids." Genome Biol. Evol. (2013) 5:31-44.
GCA_000332255.1	c__Cyanobacteriia;o__Cyanobacteriales;f__Nostocaceae;g__Chlorogloeopsis;s__Chlorogloeopsis sp000332255	4.93886e+06	cyanobacterium PCC 7702	1	hot spring	alkaline hot spring	Reykjavik, Iceland	Shih et al. 2013	Shih, P. M., Wu, D., Latifi, A., Axen, S. D., Fewer, D. P., Talla, E., ... & Herdman, M. (2013). Improving the coverage of the cyanobacterial phylum using diversity-driven genome sequencing. Proceedings of the National Academy of Sciences, 110(3), 1053-10
M7585_ERR372908_C2015_036	c__Cyanobacteriia;o__Cyanobacteriales;f__Nostocaceae;g__Fischerella;s__	5.73342e+06	-	1	hot spring	hot spring	Sungai Klah, Malasya	This study	This study
GCA_000315585.1	c__Cyanobacteriia;o__Cyanobacteriales;f__Nostocaceae;g__Fischerella;s__Fischerella laminosus	8.0276e+06	Fischerella sp. PCC 9339	0	soil	soil	India	Shih et al. 2013	Shih, P. M., Wu, D., Latifi, A., Axen, S. D., Fewer, D. P., Talla, E., ... & Herdman, M. (2013). Improving the coverage of the cyanobacterial phylum using diversity-driven genome sequencing. Proceedings of the National Academy of Sciences, 110(3), 1053-10
GCA_001990805.2	c__Cyanobacteriia;o__Cyanobacteriales;f__Nostocaceae;g__Fischerella;s__Fischerella laminosus	7.07456e+06	Mastigocladus laminosus UU774	0	unknown	hot spring?	India	Panda et al. 2019	Panda, A., Chaudhari, N. M., Mukherjee, M., Ghosh, S., Sarangi, A. N., Malar, C. M., ... & Singh, D. (2019). Genome/transcriptome collection of plethora of economically important, previously unexplored organisms from India and abroad. Data in brief, 25.
GCA_003261315.1	c__Cyanobacteriia;o__Cyanobacteriales;f__Nostocaceae;g__Fischerella;s__Fischerella laminosus	7.29504e+06	Hapalosiphonaceae cyanobacterium JJU2	0	freshwater	heavy-metal-contaminated river	Mogpog River, Marinduque, Philippines	Victoria et al. 2018	Victoria, A. J., Cao, E., Salmaso, N., Segata, N., & Donati, C. (2018). Draft Genome Sequence of the Cadmium-Resistant Strain JJU2, Belonging to the Family Hapalosiphonaceae of the Cyanobacteria. Microbiol Resour Announc, 7(8), e00876-18.
GCA_004323185.1	c__Cyanobacteriia;o__Cyanobacteriales;f__Nostocaceae;g__Fischerella;s__Fischerella laminosus	7.33109e+06	Westiellopsis prolifica IICB1	0	freshwater	freshwater	India	Panda et al. 2019	Panda, A., Chaudhari, N. M., Mukherjee, M., Ghosh, S., Sarangi, A. N., Malar, C. M., ... & Singh, D. (2019). Genome/transcriptome collection of plethora of economically important, previously unexplored organisms from India and abroad. Data in brief, 25.
GCA_000317245.1	c__Cyanobacteriia;o__Cyanobacteriales;f__Nostocaceae;g__Fischerella;s__Fischerella muscicola_A	7.3959e+06	Fischerella muscicola SAG 1427-1 = PCC 73103	0	soil	soil, rice field	Allahabad, India	Dagan et al. 2013	Dagan, T., Roettger, M., Stucken, K., Landan, G., Koch, R., Major, P., Gould, S.B., Goremykin, V.V., Rippka, R., Tandeau de Marsac, N., Gugger, M., Lockhart, P.J., Allen, J.F., Brune, I., Maus, I., Puhler, A., and Martin, W.F. "Genomes of Stigonematalean
GCA_000317205.1	c__Cyanobacteriia;o__Cyanobacteriales;f__Nostocaceae;g__Fischerella;s__Fischerella muscicola_B	6.93638e+06	Fischerella muscicola PCC 7414	1	hot spring	hot spring, water	New Zealand	Dagan et al. 2013	Dagan, T., Roettger, M., Stucken, K., Landan, G., Koch, R., Major, P., Gould, S.B., Goremykin, V.V., Rippka, R., Tandeau de Marsac, N., Gugger, M., Lockhart, P.J., Allen, J.F., Brune, I., Maus, I., Puhler, A., and Martin, W.F. "Genomes of Stigonematalean
GCA_000447295.1	c__Cyanobacteriia;o__Cyanobacteriales;f__Nostocaceae;g__Fischerella;s__Fischerella sp000447295	7.18474e+06	Fischerella sp. PCC 9431	0	unknown	unknown	unknown	Shih et al. 2013	Shih, P. M., Wu, D., Latifi, A., Axen, S. D., Fewer, D. P., Talla, E., ... & Herdman, M. (2013). Improving the coverage of the cyanobacterial phylum using diversity-driven genome sequencing. Proceedings of the National Academy of Sciences, 110(3), 1053-10
GCA_001275395.1	c__Cyanobacteriia;o__Cyanobacteriales;f__Nostocaceae;g__Fischerella;s__Fischerella sp000447295	7.4657e+06	Hapalosiphon sp. MRB220	0	freshwater	freshwater reservoir	Singapore	Tan et al. 2016	Tan, B. F., Te, S. H., Boo, C. Y., Gin, K. Y. H., & Thompson, J. R. (2016). Insights from the draft genome of the subsection V (Stigonematales) cyanobacterium Hapalosiphon sp. Strain MRB220 associated with 2-MIB production. Standards in genomic sciences, 11(1), 58.
GCA_000517105.1	c__Cyanobacteriia;o__Cyanobacteriales;f__Nostocaceae;g__Fischerella;s__Fischerella sp000517105	8079181	Fischerella sp. PCC 9605	0	soil	Limestone with cryptoendolithic growth	Jerucham, Har Rahama, Israel	Shih et al. 2013	Shih, P. M., Wu, D., Latifi, A., Axen, S. D., Fewer, D. P., Talla, E., ... & Herdman, M. (2013). Improving the coverage of the cyanobacterial phylum using diversity-driven genome sequencing. Proceedings of the National Academy of Sciences, 110(3), 1053-10
GCA_002368315.1	c__Cyanobacteriia;o__Cyanobacteriales;f__Nostocaceae;g__Fischerella;s__Fischerella sp002368315	7.28596e+06	Fischerella sp. NIES-4106	0	soil	terrestrial (Soil)	Hagiu, Futtsu, Chiba, Japan	-	-
C42_CAH2020_099	c__Cyanobacteriia;o__Cyanobacteriales;f__Nostocaceae;g__Fischerella;s__Fischerella thermalis	6.17474e+06	-	1	hot spring	hot spring	Cahuelmó, Chile	This study	This study
GCA_000231365.2	c__Cyanobacteriia;o__Cyanobacteriales;f__Nostocaceae;g__Fischerella;s__Fischerella thermalis	5.393e+06	Fischerella thermalis	1	hot spring	hot spring	Chocolate Pots hot spring, YNP, USA	-	-
GCA_001548455.1	c__Cyanobacteriia;o__Cyanobacteriales;f__Nostocaceae;g__Fischerella;s__Fischerella thermalis	5.84094e+06	Fischerella sp. NIES-3754	1	hot spring	hot spring	Suwa Shrine, Nagano, Japan	Hirose et al. 2016	Hirose, Y., Fujisawa, T., Ohtsubo, Y., Katayama, M., Misawa, N., Wakazuki, S., Shimura, Y., Nakamura, Y., Kawachi, M., Yoshikawa, H., Eki, T., Kanesaki, Y. 2016 Complete genome sequence of cyanobacterium Fischerella sp. NIES-3754, providing thermoresistant optogenetic tools. J. Biotechnol., 220, 45-46.
GCA_002870565.1	c__Cyanobacteriia;o__Cyanobacteriales;f__Nostocaceae;g__Fischerella;s__Fischerella thermalis	5.92798e+06	Fischerella thermalis CCMEE 5268	1	hot spring	hot spring	Chena Hot Springs, Alaska, USA	Sano et al. 2018	Sano, E. B., Wall, C. A., Hutchins, P. R., & Miller, S. R. (2018). Ancient balancing selection on heterocyst function in a cosmopolitan cyanobacterium. Nature ecology & evolution, 2(3), 510-519.
GCA_002870635.1	c__Cyanobacteriia;o__Cyanobacteriales;f__Nostocaceae;g__Fischerella;s__Fischerella thermalis	5.08631e+06	Fischerella thermalis CCMEE 5198	1	hot spring	hot spring	Ohinemutu, New Zealand	Sano et al. 2018	Sano, E. B., Wall, C. A., Hutchins, P. R., & Miller, S. R. (2018). Ancient balancing selection on heterocyst function in a cosmopolitan cyanobacterium. Nature ecology & evolution, 2(3), 510-519.
GCA_002870675.1	c__Cyanobacteriia;o__Cyanobacteriales;f__Nostocaceae;g__Fischerella;s__Fischerella thermalis	6.22788e+06	Fischerella thermalis CCMEE 5318	1	hot spring	hot spring	El Salvador	Sano et al. 2018	Sano, E. B., Wall, C. A., Hutchins, P. R., & Miller, S. R. (2018). Ancient balancing selection on heterocyst function in a cosmopolitan cyanobacterium. Nature ecology & evolution, 2(3), 510-519.
GCA_002870745.1	c__Cyanobacteriia;o__Cyanobacteriales;f__Nostocaceae;g__Fischerella;s__Fischerella thermalis	6.28734e+06	Fischerella thermalis CCMEE 5205	1	hot spring	hot spring	Oman	Sano et al. 2018	Sano, E. B., Wall, C. A., Hutchins, P. R., & Miller, S. R. (2018). Ancient balancing selection on heterocyst function in a cosmopolitan cyanobacterium. Nature ecology & evolution, 2(3), 510-519.
GCA_002870785.1	c__Cyanobacteriia;o__Cyanobacteriales;f__Nostocaceae;g__Fischerella;s__Fischerella thermalis	6721469	Fischerella thermalis CCMEE 5201	1	hot spring	hot spring	Waitangi Springs, New Zealand	Sano et al. 2018	Sano, E. B., Wall, C. A., Hutchins, P. R., & Miller, S. R. (2018). Ancient balancing selection on heterocyst function in a cosmopolitan cyanobacterium. Nature ecology & evolution, 2(3), 510-519.
GCA_002870795.1	c__Cyanobacteriia;o__Cyanobacteriales;f__Nostocaceae;g__Fischerella;s__Fischerella thermalis	5.19397e+06	Fischerella thermalis CCMEE 5194	1	hot spring	hot spring	Puyehue, Chile	Sano et al. 2018	Sano, E. B., Wall, C. A., Hutchins, P. R., & Miller, S. R. (2018). Ancient balancing selection on heterocyst function in a cosmopolitan cyanobacterium. Nature ecology & evolution, 2(3), 510-519.
M33_SRR5581334_DOE_064	c__Cyanobacteriia;o__Cyanobacteriales;f__Nostocaceae;g__Fischerella;s__Fischerella thermalis	5.47731e+06	-	1	hot spring	hot spring	Larsen, Brittish Columbia, Canada (N4)	This study	This study
M48_SRR5451033_A2018_028	c__Cyanobacteriia;o__Cyanobacteriales;f__Nostocaceae;g__Fischerella;s__Fischerella thermalis	5.21644e+06	-	1	hot spring	hot spring	Porcelana, Chile	This study	This study
M58_SRR5451032_A2018_009	c__Cyanobacteriia;o__Cyanobacteriales;f__Nostocaceae;g__Fischerella;s__Fischerella thermalis	5.33894e+06	-	1	hot spring	hot spring	Porcelana, Chile	This study	This study
M66_SRR5451031_A2018_004	c__Cyanobacteriia;o__Cyanobacteriales;f__Nostocaceae;g__Fischerella;s__Fischerella thermalis	5.33583e+06	-	1	hot spring	hot spring	Porcelana, Chile	This study	This study
T60_TAT2020_040	c__Cyanobacteriia;o__Cyanobacteriales;f__Nostocaceae;g__Rivularia;s__	6.0721e+06	-	1	hot spring	hot spring	El Tatio, Chile	This study	This study
GCA_002368095.1	c__Cyanobacteriia;o__Cyanobacteriales;f__Nostocaceae;g__Rivularia;s__Rivularia parasitica	9.51995e+06	Calothrix parasitica NIES-267	0	marine	marine seaweed	Oshoro Bay, Hokkaido, Japan	-	-
GCA_000316665.1	c__Cyanobacteriia;o__Cyanobacteriales;f__Nostocaceae;g__Rivularia;s__Rivularia sp000316665	8.74821e+06	Rivularia sp. PCC 7116	0	marine	marine	La Paz, Baja California, USA	Shih et al. 2013	Shih, P. M., Wu, D., Latifi, A., Axen, S. D., Fewer, D. P., Talla, E., ... & Herdman, M. (2013). Improving the coverage of the cyanobacterial phylum using diversity-driven genome sequencing. Proceedings of the National Academy of Sciences, 110(3), 1053-10
GCA_002361335.1	c__Cyanobacteriia;o__Cyanobacteriales;f__Nostocaceae;g__Rivularia;s__Rivularia sp002361335	8.17301e+06	Richelia sp. UBA3308	0	merine	HBC thrombolite metagenome	Highborne Cay, Bahamas	-	-
M33_SRR5581334_DOE_039	c__Cyanobacteriia;o__Cyanobacteriales;f__Nostocaceae;g__Trichormus;s__	7.06535e+06	-	1	hot spring	hot spring	Larsen, Brittish Columbia, Canada (N4)	This study	This study
GCA_002368015.1	c__Cyanobacteriia;o__Cyanobacteriales;f__Nostocaceae;g__Trichormus;s__Trichormus sp000009705	7.52298e+06	Trichormus variabilis NIES-23	0	soil	terrestrial biome	unknown	-	-
GCA_000316645.1	c__Cyanobacteriia;o__Cyanobacteriales;f__Nostocaceae;g__Trichormus;s__Trichormus sp000316645	6.76396e+06	Nostoc sp. PCC 7524	1	hot spring	Moderate hot spring	Amparai District, Maha Oya, Sri Lanka	Shih et al. 2013	Shih, P. M., Wu, D., Latifi, A., Axen, S. D., Fewer, D. P., Talla, E., ... & Herdman, M. (2013). Improving the coverage of the cyanobacterial phylum using diversity-driven genome sequencing. Proceedings of the National Academy of Sciences, 110(3), 1053-10
GCA_001548375.1	c__Cyanobacteriia;o__Cyanobacteriales;f__Nostocaceae;g__Trichormus;s__Trichormus sp001548375	7.03709e+06	Nostoc sp. NIES-3756	0	freshwater	terrestrial (water)	Mimomi Hongo Park, Narashino, Chiba, Japan	Hirose et al. 2016b	Hirose, Y., Fujisawa, T., Ohtsubo, Y., Katayama, M., Misawa, N., Wakazuki, S., ... & Eki, T. (2016). Complete genome sequence of cyanobacterium Nostoc sp. NIES-3756, a potentially useful strain for phytochrome-based bioengineering. Journal of biotechnology, 218, 51-52.
GCA_002368215.1	c__Cyanobacteriia;o__Cyanobacteriales;f__Nostocaceae;g__Trichormus;s__Trichormus sp001548375	7.93258e+06	Nostoc sp. NIES-2111	0	soil	terrestrial	Kakuma Campus, Kanazawa University, Kanazawa, Japan	-	-
GCA_001597745.1	c__Cyanobacteriia;o__Cyanobacteriales;f__Nostocaceae;g__Trichormus;s__Trichormus sp001597745	5.62878e+06	Anabaena sp. 4-3	0	saltern	estuarial environment	Port Aransas, USA	Pfeffer et al. 2016	Pfeffer, S., Sowa, S., & Brown, R. M. (2016). Complete genome sequence of a novel strain of cyanobacterium, Anabaena sp. 4-3. Genome Announc., 4(4), e00842-16.
GCA_002896875.1	c__Cyanobacteriia;o__Cyanobacteriales;f__Nostocaceae;g__Trichormus;s__Trichormus sp002896875	7.22369e+06	Nostoc sp. CENA543	0	freshwater	saline-alkaline lake	Brazil	Shishido et al. 2017	Shishido, T. K., Jokela, J., Fewer, D. P., Wahlsten, M., Fiore, M. F., & Sivonen, K. (2017). Simultaneous production of anabaenopeptins and namalides by the cyanobacterium Nostoc sp. CENA543. ACS chemical biology, 12(11), 2746-2755.
GCA_000204075.1	c__Cyanobacteriia;o__Cyanobacteriales;f__Nostocaceae;g__Trichormus;s__Trichormus variabilis	7.15344e+06	Trichormus variabilis ATCC 29413	0	freshwater	freshwater	Mississippi, USA	Thiel et al. 2014	Thiel, T., Pratte, B. S., Zhong, J., Goodwin, L., Copeland, A., Lucas, S., ... & Woyke, T. (2014). Complete genome sequence of Anabaena variabilis ATCC 29413. Standards in genomic sciences, 9(3), 562.
GCA_003695985.1	c__Cyanobacteriia;o__Cyanobacteriales;f__Oscillatoriaceae;g__;s__	5.87518e+06	Cyanobacteria bacterium J007	1	hot spring	hot spring	Jinata hot spring, Japan	Ward et al. 2019	Ward, L. M., Idei, A., Nakagawa, M., Ueno, Y., Fischer, W. W., & McGlynn, S. E. (2019). Geochemical and metagenomic characterization of Jinata Onsen, a Proterozoic-analog hot spring, reveals novel microbial diversity including iron-tolerant phototrophs and thermophilic lithotrophs. Microbes and environments, ME19017.
M33_SRR5581334_DOE_052	c__Cyanobacteriia;o__Cyanobacteriales;f__Oscillatoriaceae;g__;s__	6.28505e+06	-	1	hot spring	hot spring	Larsen, Brittish Columbia, Canada (N4)	This study	This study
M59_SRR7905023_W2019_015	c__Cyanobacteriia;o__Cyanobacteriales;f__Oscillatoriaceae;g__;s__	5.87076e+06	-	1	hot spring	hot spring	Jinata hot spring, Japan	This study	This study
M7585_ERR372908_C2015_266	c__Cyanobacteriia;o__Cyanobacteriales;f__Oscillatoriaceae;g__;s__	3.99514e+06	-	1	hot spring	hot spring	Sungai Klah, Malasya	This study	This study
GCA_000317105.1	c__Cyanobacteriia;o__Cyanobacteriales;f__Oscillatoriaceae;g__Oscillatoria;s__Oscillatoria acuminata	7.82706e+06	Oscillatoria acuminata PCC 6304	0	soil	soil	unknown	Shih et al. 2013	Shih, P. M., Wu, D., Latifi, A., Axen, S. D., Fewer, D. P., Talla, E., ... & Herdman, M. (2013). Improving the coverage of the cyanobacterial phylum using diversity-driven genome sequencing. Proceedings of the National Academy of Sciences, 110(3), 1053-10
GCA_000332335.1	c__Cyanobacteriia;o__Cyanobacteriales;f__Oscillatoriaceae;g__PCC-10802;s__PCC-10802 sp000332335	8594406	Oscillatoria sp. PCC 10802	0	freshwater	freshwater	Chao Phya river, Bangkok, Thailand	Shih et al. 2013	Shih, P. M., Wu, D., Latifi, A., Axen, S. D., Fewer, D. P., Talla, E., ... & Herdman, M. (2013). Improving the coverage of the cyanobacterial phylum using diversity-driven genome sequencing. Proceedings of the National Academy of Sciences, 110(3), 1053-10
GCA_001276715.1	c__Cyanobacteriia;o__Cyanobacteriales;f__Oscillatoriaceae;g__Planktothricoides;s__Planktothricoides sp001276715	7066705	Planktothricoides sp. SR001	0	freshwater	freshwater reservoir	north-east part of Singapore	Te et al. 2017	Te, S. H., Tan, B. F., Boo, C. Y., Thompson, J. R., & Gin, K. Y. H. (2017). Genomics insights into production of 2-methylisoborneol and a putative cyanobactin by Planktothricoides sp. SR001. Standards in genomic sciences, 12(1), 35.
GCA_007694125.1	c__Cyanobacteriia;o__Elainellales;f__;g__;s__	5.12741e+06	Leptolyngbya sp. DLM2.Bin15	0	salt lake	alkaline salt lake	Cariboo Plateau, Canada	Zorz et al. 2019	Zorz, J. K., Sharp, C., Kleiner, M., Gordon, P. M., Pon, R. T., Dong, X., & Strous, M. (2019). A shared core microbiome in soda lakes separated by large distances. Nature communications, 10(1), 1-10.
K32_KRO2020_035	c__Cyanobacteriia;o__Elainellales;f__;g__;s__	4.43445e+06	-	1	hot spring	hot spring	Kroner, Chile, Antarctica	This study	This study
K44_KRO2020_017	c__Cyanobacteriia;o__Elainellales;f__;g__;s__	4.47461e+06	-	1	hot spring	hot spring	Kroner, Chile, Antarctica	This study	This study
M4564_SRR6941191_B2018_003	c__Cyanobacteriia;o__Elainellales;f__;g__;s__	4.33071e+06	-	1	hot spring	hot spring	San Vicente hot spring, Colombia	This study	This study
T60_TAT2020_003	c__Cyanobacteriia;o__Elainellales;f__;g__;s__	4.22127e+06	-	1	hot spring	hot spring	El Tatio, Chile	This study	This study
C42_CAH2020_086	c__Cyanobacteriia;o__Elainellales;f__Elainellaceae;g__;s__	5.9567e+06	-	1	hot spring	hot spring	Cahuelmó, Chile	This study	This study
M55_SRR7473442_K2018_004	c__Cyanobacteriia;o__Elainellales;f__Elainellaceae;g__;s__	5.12273e+06	-	1	hot spring	hot spring	Tattapani, India (S4)	This study	This study
M58_SRR5451032_A2018_015	c__Cyanobacteriia;o__Elainellales;f__Elainellaceae;g__;s__	5.8758e+06	-	1	hot spring	hot spring	Porcelana hot spring, Chile	This study	This study
M66_SRR5451031_A2018_013	c__Cyanobacteriia;o__Elainellales;f__Elainellaceae;g__;s__	4.75229e+06	-	1	hot spring	hot spring	Porcelana hot spring, Chile	This study	This study
M4564_SRR6941191_B2018_001	c__Cyanobacteriia;o__Elainellales;f__Elainellaceae;g__CCP2;s__	7.79666e+06	-	1	hot spring	hot spring	San Vicente hot spring, Colombia	This study	This study
GCA_003003615.1	c__Cyanobacteriia;o__Elainellales;f__Elainellaceae;g__CCP2;s__CCP2 sp003003615	7.22667e+06	filamentous cyanobacterium CCP2	0	saltern	salt marsh	Sippewissett Salt Marsh, Buzzards Bay, Cape Cod, Massachusetts, USA	-	-
C42_CAH2020_014	c__Cyanobacteriia;o__Elainellales;f__Elainellaceae;g__Elainella;s__	6.86712e+06	-	1	hot spring	hot spring	Cahuelmó, Chile	This study	This study
C42_CAH2020_052	c__Cyanobacteriia;o__Elainellales;f__Elainellaceae;g__Elainella;s__	7.60118e+06	-	1	hot spring	hot spring	Cahuelmó, Chile	This study	This study
M66_SRR5451031_A2018_017	c__Cyanobacteriia;o__Elainellales;f__Elainellaceae;g__Elainella;s__	7.98612e+06	-	1	hot spring	hot spring	Porcelana hot spring, Chile	This study	This study
GCA_002796835.1	c__Cyanobacteriia;o__Elainellales;f__Elainellaceae;g__Elainella;s__Elainella saxicola	8.76415e+06	Elainella saxicola E1	0	freshwater	water body in a tropical forest	Vietnam	Jahodářová et al. 2018	Jahodářová, E., Dvořák, P., Hašler, P., Holušová, K., & Poulíčková, A. (2018). Elainella gen. nov.: a new tropical cyanobacterium characterized using a complex genomic approach. European journal of phycology, 53(1), 39-51.
C42_CAH2020_010	c__Cyanobacteriia;o__Elainellales;f__Elainellaceae;g__Elainella;s__Elainella sp000733415	7.49444e+06	-	1	hot spring	hot spring	Cahuelmó, Chile	This study	This study
GCA_000733415.1	c__Cyanobacteriia;o__Elainellales;f__Elainellaceae;g__Elainella;s__Elainella sp000733415	7.90411e+06	[Leptolyngbya] sp. JSC-1	1	hot spring	freshwater iron deposits in hot spring	La Duke Hot Springs, Montana, USA	Gan et al. 2014	Gan, F., Zhang, S., Rockwell, N. C., Martin, S. S., Lagarias, J. C., & Bryant, D. A. (2014). Extensive remodeling of a cyanobacterial photosynthetic apparatus in far-red light. Science, 345(6202), 1312-1317.
GCA_003724315.1	c__Cyanobacteriia;o__Elainellales;f__Elainellaceae;g__Elainella;s__Elainella sp000733415	8.19401e+06	Leptolyngbya sp. IPPAS B-1204	0	freshwater	lake freshwater sample	Lake Tolbo Nuur, Mongolia	Mironov et al. 2019	Mironov, K. S., Leusenko, P. A., Ustinova, V. V., Bolatkhan, K., Zayadan, B. K., Kupriyanova, E. V., ... & Los, D. A. (2019). Draft Genome Sequences of a Putative Prokaryotic Consortium (IPPAS B-1204) Consisting of a Cyanobacterium (Leptolyngbya sp.) and an Alphaproteobacterium (Porphyrobacter sp.). Microbiol Resour Announc, 8(15), e01637-18.
GCA_002215035.1	c__Cyanobacteriia;o__Elainellales;f__Elainellaceae;g__Leptolyngbya_A;s__Leptolyngbya_A ohadii	7.96823e+06	Leptolyngbya ohadii IS1	0	soil	biological soil crust	Nitzana, Israel	Murik et al. 2017	Murik, O., Oren, N., Shotland, Y., Raanan, H., Treves, H., Kedem, I., ... & Kaplan, A. (2017). What distinguishes cyanobacteria able to revive after desiccation from those that cannot: the genome aspect. Environmental microbiology, 19(2), 535-550.
GCA_003695655.1	c__Cyanobacteriia;o__Elainellales;f__Elainellaceae;g__O-77;s__	5.32256e+06	Cyanobacteria bacterium J069	1	hot spring	iron-rich hot spring	Jinata hot spring, Japan	Ward et al. 2019	Ward, L. M., Idei, A., Nakagawa, M., Ueno, Y., Fischer, W. W., & McGlynn, S. E. (2019). Geochemical and metagenomic characterization of Jinata Onsen, a Proterozoic-analog hot spring, reveals novel microbial diversity including iron-tolerant phototrophs an
M55_SRR7473442_K2018_002	c__Cyanobacteriia;o__Elainellales;f__Elainellaceae;g__O-77;s__	5.14782e+06	-	1	hot spring	hot spring	Tattapani, India (S4)	This study	This study
C42_CAH2020_037	c__Cyanobacteriia;o__Elainellales;f__Elainellaceae;g__O-77;s__O-77 sp001548395	5.34177e+06	-	1	hot spring	hot spring	Cahuelmó, Chile	This study	This study
GCA_001548395.1	c__Cyanobacteriia;o__Elainellales;f__Elainellaceae;g__O-77;s__O-77 sp001548395	5.55228e+06	Leptolyngbya sp. O-77	1	hot spring	hot spring	Aso-Kuju National Park, Kumamoto, Japan	Yoon et al. 2017	Yoon, K. S., Nguyen, N. T., Tran, K. T., Tsuji, K., & Ogo, S. (2017). Nitrogen fixation genes and nitrogenase activity of the non-heterocystous cyanobacterium Thermoleptolyngbya sp. O-77. Microbes and environments, ME17015.
M33_SRR5581334_DOE_111	c__Cyanobacteriia;o__Gloeobacterales;f__Gloeobacteraceae;g__;s__	5.79438e+06	-	1	hot spring	hot spring	Larsen, Brittish Columbia, Canada (N4)	This study	This study
GCA_000484535.1	c__Cyanobacteriia;o__Gloeobacterales;f__Gloeobacteraceae;g__Gloeobacter;s__Gloeobacter kilaueensis	4.80696e+06	Gloeobacter kilaueensis JS1	0	soil	purple-pigmented epilithic biofilm	Kīlauea Caldera, Hawai, USA	Saw et al. 2013	Saw, J. H., Schatz, M., Brown, M. V., Kunkel, D. D., Foster, J. S., Shick, H., ... & Donachie, S. P. (2013). Cultivation and complete genome sequencing of Gloeobacter kilaueensis sp. nov., from a lava cave in Kīlauea Caldera, Hawai'i. PloS one, 8(10).
GCA_000011385.1	c__Cyanobacteriia;o__Gloeobacterales;f__Gloeobacteraceae;g__Gloeobacter;s__Gloeobacter violaceus	4.69918e+06	Gloeobacter violaceus PCC 7421	0	soil	Calcareous rock	Kastanienbaum, Vierwaldstättersee, Switzerland	Nakamura et al. 2003	Nakamura, Y., Kaneko, T., Sato, S., Mimuro, M., Miyashita, H., Tsuchiya, T., ... & Kiyokawa, C. (2003). Complete genome structure of Gloeobacter violaceus PCC 7421, a cyanobacterium that lacks thylakoids. DNA research, 10(4), 137-145.
C42_CAH2020_066	c__Cyanobacteriia;o__Gloeomargaritales;f__Gloeomargaritaceae;g__;s__	2.75392e+06	-	1	hot spring	hot spring	Cahuelmó, Chile	This study	This study
GCA_001870225.1	c__Cyanobacteriia;o__Gloeomargaritales;f__Gloeomargaritaceae;g__Gloeomargarita;s__Gloeomargarita lithophora	3.10231e+06	Gloeomargarita lithophora Alchichica-D10	0	salt lake	alkaline lake microbialites	Lake Alchichica, Mexico	Ponce-Toledo et al. 2017	Ponce-Toledo, R. I., Deschamps, P., López-García, P., Zivanovic, Y., Benzerara, K., & Moreira, D. (2017). An early-branching freshwater cyanobacterium at the origin of plastids. Current Biology, 27(3), 386-391.
M33_SRR5581334_DOE_097	c__Cyanobacteriia;o__Leptolyngbyales;f__Leptolyngbyaceae;g__;s__	6.99349e+06	-	1	hot spring	hot spring	Larsen, Brittish Columbia, Canada (N4)	This study	This study
T60_TAT2020_044	c__Cyanobacteriia;o__Leptolyngbyales;f__Leptolyngbyaceae;g__Alkalinema;s__	4.25944e+06	-	1	hot spring	hot spring	El Tatio, Chile	This study	This study
GCA_002148405.1	c__Cyanobacteriia;o__Leptolyngbyales;f__Leptolyngbyaceae;g__Alkalinema;s__Alkalinema sp002148405	6.52256e+06	Alkalinema sp. CACIAM 70d	0	freshwater	freshwater	Tucuruí hydroelectric power station reservoir, Pará, Brazil	Lima et al. 2017	Lima, A. R. J., de Oliveira Castro, W., Moraes, P. H. G., Siqueira, A. S., Aguiar, D. C. F., de Lima, C. P. S., ... & Gonçalves, E. C. (2017). Draft genome sequence of Alkalinema sp. Strain CACIAM 70d, a Cyanobacterium isolated from an Amazonian freshwater environment. Genome Announc., 5(28), e00635-17.
C42_CAH2020_001	c__Cyanobacteriia;o__Leptolyngbyales;f__Leptolyngbyaceae;g__JSC-12;s__	5.57661e+06	-	1	hot spring	hot spring	Cahuelmó, Chile	This study	This study
M33_SRR5581334_DOE_055	c__Cyanobacteriia;o__Leptolyngbyales;f__Leptolyngbyaceae;g__JSC-12;s__	6.65338e+06	-	1	hot spring	hot spring	Larsen, Brittish Columbia, Canada (N4)	This study	This study
M65_SRR7473443_K2018_014	c__Cyanobacteriia;o__Leptolyngbyales;f__Leptolyngbyaceae;g__JSC-12;s__	5.40795e+06	-	1	hot spring	hot spring	Tattapani, India (S3)	This study	This study
GCA_000309945.1	c__Cyanobacteriia;o__Leptolyngbyales;f__Leptolyngbyaceae;g__JSC-12;s__JSC-12 sp000309945	5.5567e+06	Oscillatoriales cyanobacterium JSC-12	1	hot spring	hot spring	YNP, USA	Chrismas et al. 2016	Chrismas, N. A., Barker, G., Anesio, A. M., & Sánchez-Baracaldo, P. (2016). Genomic mechanisms for cold tolerance and production of exopolysaccharides in the Arctic cyanobacterium Phormidesmis priestleyi BC1401. BMC genomics, 17(1), 533.
M44_SRR5580903_DOE_062	c__Cyanobacteriia;o__PCC-7336;f__JA-3-3Ab;g__JA-3-3Ab;s__	2925579	-	1	hot spring	hot spring	Dewar Creek, British Columbia, Canada (DC16)	This study	This study
M46_SRR5216251_DOE_021	c__Cyanobacteriia;o__PCC-7336;f__JA-3-3Ab;g__JA-3-3Ab;s__	2.47773e+06	-	1	hot spring	hot spring	Cone Pool, CA, USA (layer C)	This study	This study
M60_SRR5451356_T2016_033	c__Cyanobacteriia;o__PCC-7336;f__JA-3-3Ab;g__JA-3-3Ab;s__	2.12916e+06	-	1	hot spring	hot spring	Mushroom, YNP, USA	This study	This study
GCA_000013205.1	c__Cyanobacteriia;o__PCC-7336;f__JA-3-3Ab;g__JA-3-3Ab;s__JA-3-3Ab sp000013205	2932766	Synechococcus sp. JA-3-3Ab	1	hot spring	hot spring	Octopus Spring, YNP, USA	Bhaya et al. 2007	Bhaya, D., Grossman, A. R., Steunou, A. S., Khuri, N., Cohan, F. M., Hamamura, N., ... & Heidelberg, J. F. (2007). Population level functional diversity in a microbial community revealed by comparative genomic and metagenomic analyses. The ISME journal, 1(8), 703-713.
GCA_002760475.1	c__Cyanobacteriia;o__PCC-7336;f__JA-3-3Ab;g__JA-3-3Ab;s__JA-3-3Ab sp000013205	3093974	Synechococcus sp. 63AY4M2	1	hot spring	hot spring microbial mat	Mushroom Spring, YNP, USA	Olsen et al. 2015	Olsen, M. T., Nowack, S., Wood, J. M., Becraft, E. D., LaButti, K., Lipzen, A., ... & Bryant, D. A. (2015). The molecular dimension of microbial species: 3. Comparative genomics of Synechococcus strains with different light responses and in situ diel transcription patterns of associated putative ecotypes in the Mushroom Spring microbial mat. Frontiers in microbiology, 6, 604.
M60_SRR5248366_T2016_029	c__Cyanobacteriia;o__PCC-7336;f__JA-3-3Ab;g__JA-3-3Ab;s__JA-3-3Ab sp000013205	2.521e+06	-	1	hot spring	hot spring	Mushroom, YNP, USA	This study	This study
M60_SRR5451356_T2016_037	c__Cyanobacteriia;o__PCC-7336;f__JA-3-3Ab;g__JA-3-3Ab;s__JA-3-3Ab sp000013205	2.58307e+06	-	1	hot spring	hot spring	Mushroom, YNP, USA	This study	This study
GCA_000013225.1	c__Cyanobacteriia;o__PCC-7336;f__JA-3-3Ab;g__JA-3-3Ab;s__JA-3-3Ab sp000013225	3046682	Synechococcus sp. JA-2-3B'a(2-13)	1	hot spring	hot spring	Octopus Spring, YNP, USA	Bhaya et al. 2007	Bhaya, D., Grossman, A. R., Steunou, A. S., Khuri, N., Cohan, F. M., Hamamura, N., ... & Heidelberg, J. F. (2007). Population level functional diversity in a microbial community revealed by comparative genomic and metagenomic analyses. The ISME journal, 1(8), 703-713.
M60_SRR5248366_T2016_047	c__Cyanobacteriia;o__PCC-7336;f__JA-3-3Ab;g__JA-3-3Ab;s__JA-3-3Ab sp000013225	2.57003e+06	-	1	hot spring	hot spring	Mushroom, YNP, USA	This study	This study
M60_SRR5451356_T2016_004	c__Cyanobacteriia;o__PCC-7336;f__JA-3-3Ab;g__JA-3-3Ab;s__JA-3-3Ab sp000013225	2.48464e+06	-	1	hot spring	hot spring	Mushroom, YNP, USA	This study	This study
GCA_000332275.1	c__Cyanobacteriia;o__PCC-7336;f__PCC-7336;g__PCC-7336;s__PCC-7336 sp000332275	5066637	Synechococcus sp. PCC 7336	0	marine	Sea water tank	Berkeley, California, USA	Shih et al. 2013	Shih, P. M., Wu, D., Latifi, A., Axen, S. D., Fewer, D. P., Talla, E., ... & Herdman, M. (2013). Improving the coverage of the cyanobacterial phylum using diversity-driven genome sequencing. Proceedings of the National Academy of Sciences, 110(3), 1053-10
GCA_004212215.1	c__Cyanobacteriia;o__Phormidesmiales;f__Phormidesmiaceae;g__;s__	5.75638e+06	Halomicronema excentricum str. Lakshadweep	0	marine	marine archipelagos	Lakshadeep islands, India	Panda et al. 2019	Panda, A., Chaudhari, N. M., Mukherjee, M., Ghosh, S., Sarangi, A. N., Malar, C. M., ... & Singh, D. (2019). Genome/transcriptome collection of plethora of economically important, previously unexplored organisms from India and abroad. Data in brief, 25.
GCA_007692715.1	c__Cyanobacteriia;o__Phormidesmiales;f__Phormidesmiaceae;g__;s__	4.68601e+06	Leptolyngbya sp. LCM1.Bin17	0	salt lake	salt lake	Cariboo Plateau, Canada	Zorz et al. 2019	Zorz, J. K., Sharp, C., Kleiner, M., Gordon, P. M., Pon, R. T., Dong, X., & Strous, M. (2019). A shared core microbiome in soda lakes separated by large distances. Nature communications, 10(1), 1-10.
M65_SRR7473443_K2018_010	c__Cyanobacteriia;o__Phormidesmiales;f__Phormidesmiaceae;g__;s__	4.0826e+06	-	1	hot spring	hot spring	Tattapani, India (S3)	This study	This study
T60_TAT2020_046	c__Cyanobacteriia;o__Phormidesmiales;f__Phormidesmiaceae;g__;s__	4.29831e+06	-	1	hot spring	hot spring	El Tatio, Chile (G1)	This study	This study
GCA_003017785.1	c__Cyanobacteriia;o__Phormidesmiales;f__Phormidesmiaceae;g__CCP5;s__CCP5 sp003017785	5.90205e+06	filamentous cyanobacterium CCP5	0	saltern	salt marsh	Sippewissett Salt Marsh, Buzzards Bay, Cape Cod, Massachusetts, USA	-	-
GCA_000018105.1	c__Cyanobacteriia;o__Thermosynechococcales;f__Thermosynechococcaceae;g__Acaryochloris;s__Acaryochloris marina	8.40123e+06	Acaryochloris marina MBIC11017	0	marine	marine, ascidian	Palau	Swingley et al. 2008	Swingley, W. D., Chen, M., Cheung, P. C., Conrad, A. L., Dejesa, L. C., Hao, J., ... & Mastrian, S. D. (2008). Niche adaptation and genome expansion in the chlorophyll d-producing cyanobacterium Acaryochloris marina. Proceedings of the National Academy of Sciences, 105(6), 2005-2010.
GCA_000238775.2	c__Cyanobacteriia;o__Thermosynechococcales;f__Thermosynechococcaceae;g__Acaryochloris;s__Acaryochloris sp000238775	7.9316e+06	Acaryochloris sp. CCMEE 5410	0	salt lake	salt lake, epilithic	California, USA	Miller et al. 2011	Miller, S. R., Wood, A. M., Blankenship, R. E., Kim, M., & Ferriera, S. (2011). Dynamics of gene duplication in the genomes of chlorophyll d-producing cyanobacteria: implications for the ecological niche. Genome biology and evolution, 3, 601-613.
GCA_000022045.1	c__Cyanobacteriia;o__Thermosynechococcales;f__Thermosynechococcaceae;g__Cyanothece;s__Cyanothece sp000022045	5.82734e+06	Cyanothece sp. PCC 7425	0	soil	soil, rice field	Senegal	Shih et al. 2013	Shih, P. M., Wu, D., Latifi, A., Axen, S. D., Fewer, D. P., Talla, E., ... & Herdman, M. (2013). Improving the coverage of the cyanobacterial phylum using diversity-driven genome sequencing. Proceedings of the National Academy of Sciences, 110(3), 1053-1058.
GCA_000316685.1	c__Cyanobacteriia;o__Thermosynechococcales;f__Thermosynechococcaceae;g__PCC-6312;s__PCC-6312 sp000316685	3.74701e+06	Synechococcus sp. PCC 6312	0	freshwater	freshwater	California, USA	Shih et al. 2013	Shih, P. M., Wu, D., Latifi, A., Axen, S. D., Fewer, D. P., Talla, E., ... & Herdman, M. (2013). Improving the coverage of the cyanobacterial phylum using diversity-driven genome sequencing. Proceedings of the National Academy of Sciences, 110(3), 1053-1058.
GCA_003231495.1	c__Cyanobacteriia;o__Thermosynechococcales;f__Thermosynechococcaceae;g__RCC1774;s__RCC1774 sp003231495	5.98121e+06	Acaryochloris sp. RCC1774	0	marine	marine coast, benthos	English Channel, France	-	-
GCA_002754935.1	c__Cyanobacteriia;o__Thermosynechococcales;f__Thermosynechococcaceae;g__Synechococcus_A;s__Synechococcus_A lividus	2.69041e+06	Synechococcus lividus PCC 6715	1	hot spring	water, hot spring	YNP, USA	-	-
GCA_003555505.1	c__Cyanobacteriia;o__Thermosynechococcales;f__Thermosynechococcaceae;g__Thermosynechococcus;s__	2.82413e+06	Thermosynechococcus elongatus PKUAC-SCTE542	1	hot spring	hot spring	Western Sichuan	Liang et al. 2019	Liang, Y., Tang, J., Luo, Y., Kaczmarek, M. B., Li, X., & Daroch, M. (2019). Thermosynechococcus as a thermophilic photosynthetic microbial cell factory for CO2 utilisation. Bioresource technology, 278, 255-265.
GCA_008386235.1	c__Cyanobacteriia;o__Thermosynechococcales;f__Thermosynechococcaceae;g__Thermosynechococcus;s__	2647823	Thermosynechococcus sp. CL-1	1	hot spring	hot spring	Chin-Lun hot spring, Taiwan	Hsueh et al. 2007	Hsueh, H. T., Chu, H., & Chang, C. C. (2007). Identification and characteristics of a cyanobacterium isolated from a hot spring with dissolved inorganic carbon. Environmental science & technology, 41(6), 1909-1914.
M46_SRR2625865_R2017_001	c__Cyanobacteriia;o__Thermosynechococcales;f__Thermosynechococcaceae;g__Thermosynechococcus;s__	2.98422e+06	-	1	hot spring	hot spring	Shivlinga hot spring, Ladhak, India (WG4)	This study	This study
M46_SRR2626160_R2017_013	c__Cyanobacteriia;o__Thermosynechococcales;f__Thermosynechococcaceae;g__Thermosynechococcus;s__	2.47216e+06	-	1	hot spring	hot spring	Shivlinga hot spring, Ladhak, India (WG4)	This study	This study
M55_SRR7473442_K2018_012	c__Cyanobacteriia;o__Thermosynechococcales;f__Thermosynechococcaceae;g__Thermosynechococcus;s__	2.45222e+06	-	1	hot spring	hot spring	Tattapani, India (S4)	This study	This study
GCA_000011345.1	c__Cyanobacteriia;o__Thermosynechococcales;f__Thermosynechococcaceae;g__Thermosynechococcus;s__Thermosynechococcus elongatus	2.59999e+06	Thermosynechococcus elongatus BP-1	1	hot spring	hot spring	Beppu, Japan	Nakamura et al. 2002	Nakamura, Y., Kaneko, T., Sato, S., Ikeuchi, M., Katoh, H., Sasamoto, S., ... & Kishida, Y. (2002). Complete genome structure of the thermophilic cyanobacterium Thermosynechococcus elongatus BP-1. DNA research, 9(4), 123-130.
GCA_000505665.1	c__Cyanobacteriia;o__Thermosynechococcales;f__Thermosynechococcaceae;g__Thermosynechococcus;s__Thermosynechococcus sp000505665	2.52602e+06	Thermosynechococcus sp. NK55a	1	hot spring	hot spring	Nakabusa hot spring, Nagano Prefecture, Japan	Stolyar et al. 2014	Stolyar, S., Liu, Z., Thiel, V., Tomsho, L. P., Pinel, N., Nelson, W. C., ... & Bryant, D. A. (2014). Genome sequence of the thermophilic cyanobacterium Thermosynechococcus sp. strain NK55a. Genome Announc., 2(1), e01060-13.
M3746_SRR7905025_W2019_013	c__Cyanobacteriia;o__Thermosynechococcales;f__Thermosynechococcaceae;g__Thermosynechococcus;s__Thermosynechococcus sp000505665	2.43308e+06	-	1	hot spring	hot spring	Jinata hot spring, Japan	This study	This study
T60_TAT2020_004	c__Sericytochromatia;o__UBA7694;f__;g__;s__	5.00085e+06	-	1	hot spring	hot spring	El Tatio, Chile	This study	This study
GCA_002482705.1	c__Sericytochromatia;o__UBA7694;f__UBA7694;g__UBA7694;s__UBA7694 sp002482705	5.26086e+06	Cyanobacteria bacterium UBA7694	0	bioreactor	photobioreactor	Chlorella vulgaris strain U126, Germany	Krohn-Molt et al. 2013	Krohn-Molt, I., Wemheuer, B., Alawi, M., Poehlein, A., Güllert, S., Schmeisser, C., ... & Streit, W. R. (2013). Metagenome survey of a multispecies and alga-associated biofilm revealed key elements of bacterial-algal interactions in photobioreactors. Appl. Environ. Microbiol., 79(20), 6196-6206.
