# Supplementary material for: Taxonomic Novelty and Distinctive Genomic Features of Hot Spring Cyanobacteria
Source: Front Genet. 2020 Nov 5;11:568223. doi: 10.3389/fgene.2020.568223 (PMC7674949; doi:10.3389/fgene.2020.568223)
Supplement: Supplementary file 6 [file Table_5.xlsx]

## Sheet: Suplem
Count_by_phyla	#n	Percentage
all_MAGs	1152	100
p__Proteobacteria	185	16.059
p__Chloroflexota	159	13.8021
p__Bacteroidota	149	12.934
p__Planctomycetota	72	6.25
p__Cyanobacteria	57	4.94792
p__Acidobacteriota	54	4.6875
p__Patescibacteria	49	4.25347
p__Armatimonadota	37	3.21181
p__Crenarchaeota	35	3.03819
p__Spirochaetota	32	2.77778
p__Verrucomicrobiota	31	2.69097
p__Desulfobacterota	25	2.17014
p__Deinococcota	20	1.73611
p__Firmicutes_A	20	1.73611
p__Actinobacteriota	18	1.5625
p__Nitrospirota	17	1.47569
p__Aquificota	14	1.21528
p__Micrarchaeota	10	0.868056
p__Myxococcota	9	0.78125
p__Firmicutes_H	9	0.78125
p__Elusimicrobiota	9	0.78125
p__WOR-3	8	0.694444
p__Nanoarchaeota	7	0.607639
p__Thermotogota	7	0.607639
p__Binatota	6	0.520833
p__Sumerlaeota	6	0.520833
p__Bipolaricaulota	6	0.520833
p__Halobacterota	5	0.434028
p__Methylomirabilota	4	0.347222
p__Zixibacteria	4	0.347222
p__Coprothermobacterota	4	0.347222
p__Fibrobacterota	4	0.347222
p__Aenigmarchaeota	4	0.347222
p__Desulfobacterota_A	3	0.260417
p__Gemmatimonadota	3	0.260417
p__Desulfuromonadota	3	0.260417
p__Thermoplasmatota	3	0.260417
p__Firmicutes_B	3	0.260417
p__Bdellovibrionota_B	3	0.260417
p__Calditrichota	3	0.260417
p__Caldatribacteriota	3	0.260417
p__Iainarchaeota	3	0.260417
p__Ratteibacteria	3	0.260417
p__SZUA-79	3	0.260417
p__Dictyoglomota	3	0.260417
p__Bdellovibrionota	3	0.260417
p__Dadabacteria	2	0.173611
p__4572-55	2	0.173611
p__UBP6	2	0.173611
p__WOR-3_A	2	0.173611
p__Calescibacterota	2	0.173611
p__Synergistota	2	0.173611
p__Firmicutes_C	2	0.173611
p__Firmicutes	2	0.173611
p__Eremiobacterota	1	0.0868056
p__Moduliflexota	1	0.0868056
p__Eisenbacteria	1	0.0868056
p__KSB1	1	0.0868056
p__UBA10199	1	0.0868056
p__Poribacteria	1	0.0868056
p__Krumholzibacteriota	1	0.0868056
p__UBA2233	1	0.0868056
p__Deferrisomatota	1	0.0868056
p__Asgardarchaeota	1	0.0868056
p__UBP3	1	0.0868056
p__	1	0.0868056
p__Deferribacterota	1	0.0868056
p__AABM5-125-24	1	0.0868056
p__UBP4	1	0.0868056
p__Omnitrophota	1	0.0868056
p__Goldbacteria	1	0.0868056
p__Caldisericota	1	0.0868056
p__UBP7	1	0.0868056
p__Thermodesulfobiota	1	0.0868056
p__Hydrogenedentota	1	0.0868056
