# Supplementary material for: Taxonomic Novelty and Distinctive Genomic Features of Hot Spring Cyanobacteria
Source: Front Genet. 2020 Nov 5;11:568223. doi: 10.3389/fgene.2020.568223 (PMC7674949; doi:10.3389/fgene.2020.568223)
Supplement: Supplementary file 8 [file Table_7.xlsx]

## Sheet: Trichormus
Environment	Non_thermal	Non_thermal	Non_thermal	Non_thermal	Non_thermal	Non_thermal	Hot_spring	Hot_spring	-	-	-	-	-
Orthogroup	GCF_000204075.1_ASM20407v1_protein	GCF_001548375.1_ASM154837v1_protein	GCF_001597745.1_ASM159774v1_protein	GCF_002368015.1_ASM236801v1_protein	GCF_002368215.1_ASM236821v1_protein	GCF_002896875.1_ASM289687v1_protein	GCF_000316645.1_ASM31664v1_protein	M33_SRR5581334_DOE_039_FF	Count all genomes	Count non-thermal genomes	Count hot spring genomes	Category	Subcategory
OG0000000	WP_011316891.1 MULTISPECIES_ non-ribosomal peptide synthetase [Nostocaceae], WP_011316895.1 MULTISPECIES_ AMP-binding protein [Nostocaceae], WP_011316896.1 MULTISPECIES_ non-ribosomal peptide synthetase [Nostocaceae], WP_011316898.1 MULTISPECIES_ non-ribosomal peptide synthase [Nostocaceae], WP_011318423.1 MULTISPECIES_ non-ribosomal peptide synthase [Nostocaceae], WP_011318424.1 non-ribosomal pe…	WP_067767842.1 amino acid adenylation domain-containing protein [Nostoc sp. NIES-3756], WP_067768735.1 non-ribosomal peptide synthetase [Nostoc sp. NIES-3756], WP_067775950.1 non-ribosomal peptide synthetase [Nostoc sp. NIES-3756], WP_067776562.1 non-ribosomal peptide synthetase [Nostoc sp. NIES-3756], WP_067776832.1 non-ribosomal peptide synthetase [Nostoc sp. NIES-3756], WP_067776835.1 MULTISPE…	WP_066382496.1 MULTISPECIES_ non-ribosomal peptide synthetase [unclassified Anabaena], WP_066426808.1 non-ribosomal peptide synthetase [Anabaena sp. 4-3], WP_066426809.1 non-ribosomal peptide synthetase [Anabaena sp. 4-3], WP_066426811.1 non-ribosomal peptide synthetase [Anabaena sp. 4-3], WP_066426813.1 non-ribosomal peptide synthetase [Anabaena sp. 4-3], WP_066426815.1 non-ribosomal peptide syn…	WP_010996798.1 MULTISPECIES_ non-ribosomal peptide synthetase [Nostocaceae], WP_010996800.1 MULTISPECIES_ non-ribosomal peptide synthetase [Nostocaceae], WP_010996803.1 MULTISPECIES_ non-ribosomal peptide synthase [Nostocaceae], WP_010996805.1 MULTISPECIES_ non-ribosomal peptide synthetase [Nostocaceae], WP_044521430.1 MULTISPECIES_ non-ribosomal peptide synthetase [Nostocaceae], WP_096637127.1 n…	WP_067776835.1 MULTISPECIES_ non-ribosomal peptide synthetase [unclassified Nostoc], WP_067776983.1 MULTISPECIES_ non-ribosomal peptide synthetase [unclassified Nostoc], WP_082727422.1 MULTISPECIES_ non-ribosomal peptide synthetase [unclassified Nostoc], WP_096680338.1 non-ribosomal peptide synthetase [Nostoc sp. NIES-2111], WP_096681082.1 non-ribosomal peptide synthetase [Nostoc sp. NIES-2111], …	WP_103135480.1 non-ribosomal peptide synthetase [Nostoc sp. CENA543], WP_103135960.1 non-ribosomal peptide synthetase [Nostoc sp. CENA543], WP_103135964.1 non-ribosomal peptide synthetase [Nostoc sp. CENA543], WP_103135968.1 non-ribosomal peptide synthetase [Nostoc sp. CENA543], WP_103137407.1 non-ribosomal peptide synthetase [Nostoc sp. CENA543], WP_103138389.1 non-ribosomal peptide synthetase […	WP_015137696.1 non-ribosomal peptide synthetase [Nostoc sp. PCC 7524], WP_015139593.1 non-ribosomal peptide synthetase [Nostoc sp. PCC 7524]	PJAGBOFA_01501 D-alanine--D-alanyl carrier protein ligase, PJAGBOFA_01773 D-alanine--D-alanyl carrier protein ligase, PJAGBOFA_01774 Linear gramicidin synthase subunit D, PJAGBOFA_01775 Tyrocidine synthase 3, PJAGBOFA_01786 D-alanine--D-alanyl carrier protein ligase, PJAGBOFA_01869 Linear gramicidin synthase subunit D, PJAGBOFA_02126 hypothetical protein, PJAGBOFA_02140 Linear gramicidin synthase…	8	6	2	Core	Core
OG0000001	WP_011317087.1 MULTISPECIES_ PAS domain S-box protein [Nostocaceae], WP_011318172.1 MULTISPECIES_ response regulator [Nostocaceae], WP_011319784.1 PAS domain S-box protein [Trichormus variabilis], WP_011320470.1 MULTISPECIES_ response regulator [Nostocaceae], WP_011321021.1 MULTISPECIES_ response regulator [Nostocaceae], WP_011321414.1 MULTISPECIES_ response regulator [Nostocaceae]	WP_067768883.1 response regulator [Nostoc sp. NIES-3756], WP_067768921.1 response regulator [Nostoc sp. NIES-3756], WP_067769311.1 PAS domain S-box protein [Nostoc sp. NIES-3756], WP_067773504.1 response regulator [Nostoc sp. NIES-3756], WP_082727165.1 response regulator [Nostoc sp. NIES-3756], WP_082727239.1 MULTISPECIES_ PAS domain S-box protein [unclassified Nostoc]	WP_066375443.1 MULTISPECIES_ response regulator [unclassified Anabaena], WP_066380311.1 MULTISPECIES_ response regulator [unclassified Anabaena], WP_066423400.1 response regulator [Anabaena sp. 4-3], WP_066423820.1 PAS domain S-box protein [Anabaena sp. 4-3], WP_066425717.1 PAS domain S-box protein [Anabaena sp. 4-3], WP_082803646.1 PAS domain S-box protein [Anabaena sp. 4-3]	WP_010996078.1 MULTISPECIES_ PAS domain S-box protein [Nostocaceae], WP_010996132.1 MULTISPECIES_ response regulator [Nostocaceae], WP_010996535.1 MULTISPECIES_ PAS domain S-box protein [Nostocaceae], WP_096637124.1 response regulator [Trichormus variabilis]	WP_082727239.1 MULTISPECIES_ PAS domain S-box protein [unclassified Nostoc], WP_096678725.1 response regulator [Nostoc sp. NIES-2111], WP_096680893.1 PAS domain S-box protein [Nostoc sp. NIES-2111], WP_096681017.1 response regulator [Nostoc sp. NIES-2111], WP_096681035.1 response regulator [Nostoc sp. NIES-2111], WP_096681717.1 response regulator [Nostoc sp. NIES-2111]	WP_103137477.1 PAS domain S-box protein [Nostoc sp. CENA543], WP_103137819.1 response regulator [Nostoc sp. CENA543], WP_103137889.1 response regulator [Nostoc sp. CENA543], WP_103138280.1 PAS domain S-box protein [Nostoc sp. CENA543], WP_103138968.1 response regulator [Nostoc sp. CENA543], WP_103140120.1 PAS domain S-box protein [Nostoc sp. CENA543]	WP_015136435.1 PAS domain S-box protein [Nostoc sp. PCC 7524], WP_015137967.1 PAS domain S-box protein [Nostoc sp. PCC 7524], WP_015138281.1 response regulator [Nostoc sp. PCC 7524], WP_015138409.1 response regulator [Nostoc sp. PCC 7524], WP_015138873.1 PAS domain S-box protein [Nostoc sp. PCC 7524], WP_015138953.1 GAF domain-containing protein [Nostoc sp. PCC 7524], WP_015139281.1 response regu…	PJAGBOFA_01495 Adaptive-response sensory-kinase SasA, PJAGBOFA_01689 Sensor histidine kinase RcsC, PJAGBOFA_01927 Sensor histidine kinase RcsC, PJAGBOFA_03262 Sensor histidine kinase RcsC, PJAGBOFA_03376 Sensor histidine kinase RcsC, PJAGBOFA_04022 Adaptive-response sensory-kinase SasA	8	6	2	Core	Core
OG0000002	WP_011317470.1 MULTISPECIES_ DevA family ABC transporter ATP-binding protein [Nostocaceae], WP_011318077.1 MULTISPECIES_ DevA family ABC transporter ATP-binding protein [Nostocaceae], WP_011320300.1 MULTISPECIES_ DevA family ABC transporter ATP-binding protein [Nostocaceae], WP_011320345.1 MULTISPECIES_ DevA family ABC transporter ATP-binding protein [Nostocaceae], WP_011320790.1 MULTISPECIES_ De…	WP_067763564.1 DevA family ABC transporter ATP-binding protein [Nostoc sp. NIES-3756], WP_067768358.1 DevA family ABC transporter ATP-binding protein [Nostoc sp. NIES-3756], WP_067768755.1 DevA family ABC transporter ATP-binding protein [Nostoc sp. NIES-3756], WP_067769669.1 MULTISPECIES_ DevA family ABC transporter ATP-binding protein [unclassified Nostoc], WP_067772014.1 DevA family ABC transpo…	WP_066424707.1 DevA family ABC transporter ATP-binding protein [Anabaena sp. 4-3], WP_066426104.1 DevA family ABC transporter ATP-binding protein [Anabaena sp. 4-3], WP_066426940.1 DevA family ABC transporter ATP-binding protein [Anabaena sp. 4-3]	WP_010994981.1 MULTISPECIES_ ATP-binding cassette domain-containing protein [Nostocaceae], WP_010997793.1 MULTISPECIES_ ATP-binding cassette domain-containing protein [Nostocaceae], WP_010997855.1 MULTISPECIES_ ATP-binding cassette domain-containing protein [Nostocaceae], WP_010999101.1 MULTISPECIES_ ATP-binding cassette domain-containing protein [Nostocaceae], WP_044522143.1 MULTISPECIES_ ATP-bi…	WP_067769669.1 MULTISPECIES_ ATP-binding cassette domain-containing protein [unclassified Nostoc], WP_067772061.1 MULTISPECIES_ ATP-binding cassette domain-containing protein [unclassified Nostoc], WP_067774128.1 MULTISPECIES_ ATP-binding cassette domain-containing protein [unclassified Nostoc], WP_096679312.1 ATP-binding cassette domain-containing protein [Nostoc sp. NIES-2111], WP_096681077.1 A…	WP_103137258.1 DevA family ABC transporter ATP-binding protein [Nostoc sp. CENA543], WP_103138368.1 DevA family ABC transporter ATP-binding protein [Nostoc sp. CENA543], WP_103139002.1 DevA family ABC transporter ATP-binding protein [Nostoc sp. CENA543], WP_103139167.1 DevA family ABC transporter ATP-binding protein [Nostoc sp. CENA543], WP_103139401.1 DevA family ABC transporter ATP-binding prot…	WP_015136653.1 DevA family ABC transporter ATP-binding protein [Nostoc sp. PCC 7524], WP_015136901.1 DevA family ABC transporter ATP-binding protein [Nostoc sp. PCC 7524], WP_015137000.1 DevA family ABC transporter ATP-binding protein [Nostoc sp. PCC 7524], WP_015137258.1 DevA family ABC transporter ATP-binding protein [Nostoc sp. PCC 7524], WP_015138244.1 DevA family ABC transporter ATP-binding …	PJAGBOFA_00141 Macrolide export ATP-binding/permease protein MacB, PJAGBOFA_00344 putative ABC transporter ATP-binding protein YknY, PJAGBOFA_03192 ABC transporter ATP-binding protein YtrE, PJAGBOFA_03566 Macrolide export ATP-binding/permease protein MacB, PJAGBOFA_04039 Macrolide export ATP-binding/permease protein MacB, PJAGBOFA_04052 ABC transporter ATP-binding protein YtrE, PJAGBOFA_04372 Mac…	8	6	2	Core	Core
OG0000003	WP_011316953.1 MULTISPECIES_ PAS domain-containing sensor histidine kinase [Nostocaceae], WP_011318936.1 MULTISPECIES_ response regulator [Nostocaceae], WP_011318937.1 MULTISPECIES_ hybrid sensor histidine kinase/response regulator [Nostocaceae], WP_011319330.1 MULTISPECIES_ response regulator [Nostocaceae], WP_011320667.1 MULTISPECIES_ hybrid sensor histidine kinase/response regulator [Nostocace…	WP_067767380.1 hybrid sensor histidine kinase/response regulator [Nostoc sp. NIES-3756], WP_067767387.1 hybrid sensor histidine kinase/response regulator [Nostoc sp. NIES-3756], WP_067767543.1 hybrid sensor histidine kinase/response regulator [Nostoc sp. NIES-3756], WP_067769605.1 PAS domain S-box protein [Nostoc sp. NIES-3756], WP_067769977.1 MULTISPECIES_ hybrid sensor histidine kinase/response…	WP_066381784.1 MULTISPECIES_ hybrid sensor histidine kinase/response regulator [unclassified Anabaena]	WP_010995350.1 MULTISPECIES_ hybrid sensor histidine kinase/response regulator [Nostocaceae], WP_010995560.1 MULTISPECIES_ hybrid sensor histidine kinase/response regulator [Nostocaceae], WP_010995720.1 MULTISPECIES_ HAMP domain-containing protein [Nostocaceae], WP_010999005.1 MULTISPECIES_ hybrid sensor histidine kinase/response regulator [Nostocaceae], WP_010999006.1 MULTISPECIES_ hybrid sensor…	WP_067769977.1 MULTISPECIES_ hybrid sensor histidine kinase/response regulator [unclassified Nostoc], WP_067773792.1 MULTISPECIES_ hybrid sensor histidine kinase/response regulator [unclassified Nostoc], WP_067776570.1 MULTISPECIES_ hybrid sensor histidine kinase/response regulator [unclassified Nostoc], WP_096679463.1 hybrid sensor histidine kinase/response regulator [Nostoc sp. NIES-2111], WP_0…	WP_103136345.1 hybrid sensor histidine kinase/response regulator [Nostoc sp. CENA543], WP_103137266.1 hybrid sensor histidine kinase/response regulator [Nostoc sp. CENA543], WP_103137658.1 hybrid sensor histidine kinase/response regulator [Nostoc sp. CENA543], WP_103137659.1 hybrid sensor histidine kinase/response regulator [Nostoc sp. CENA543], WP_103138003.1 hybrid sensor histidine kinase/respo…	WP_015138242.1 response regulator [Nostoc sp. PCC 7524], WP_015139298.1 hybrid sensor histidine kinase/response regulator [Nostoc sp. PCC 7524], WP_015140733.1 hybrid sensor histidine kinase/response regulator [Nostoc sp. PCC 7524]	PJAGBOFA_01871 Sensor histidine kinase RcsC, PJAGBOFA_01979 Sensor histidine kinase RcsC, PJAGBOFA_01980 Sensor histidine kinase RcsC, PJAGBOFA_02349 Sensor histidine kinase RcsC, PJAGBOFA_02621 Sensor histidine kinase RcsC, PJAGBOFA_02636 Sensor histidine kinase RcsC, PJAGBOFA_04485 Sensor histidine kinase RcsC, PJAGBOFA_05655 Sensor histidine kinase RcsC	8	6	2	Core	Core
OG0000005	WP_011316443.1 MULTISPECIES_ TonB-dependent siderophore receptor [Nostocaceae], WP_011316445.1 MULTISPECIES_ TonB-dependent siderophore receptor [Nostocaceae], WP_011316890.1 MULTISPECIES_ TonB-dependent siderophore receptor [Nostocaceae], WP_104010094.1 MULTISPECIES_ TonB-dependent siderophore receptor [Nostocaceae], WP_104010095.1 MULTISPECIES_ TonB-dependent siderophore receptor [Nostocaceae]	WP_067777341.1 TonB-dependent receptor [Nostoc sp. NIES-3756]	WP_066382057.1 MULTISPECIES_ TonB-dependent siderophore receptor [unclassified Anabaena], WP_066426628.1 TonB-dependent siderophore receptor [Anabaena sp. 4-3], WP_066426973.1 TonB-dependent siderophore receptor [Anabaena sp. 4-3]	WP_010996306.1 MULTISPECIES_ TonB-dependent siderophore receptor [Nostocaceae], WP_010996316.1 MULTISPECIES_ TonB-dependent siderophore receptor [Nostocaceae], WP_010996333.1 MULTISPECIES_ TonB-dependent siderophore receptor [Nostocaceae], WP_010996343.1 TonB-dependent receptor [Trichormus variabilis], WP_010996394.1 MULTISPECIES_ TonB-dependent siderophore receptor [Nostocaceae], WP_010996744.1 …	WP_096683410.1 TonB-dependent siderophore receptor [Nostoc sp. NIES-2111]	WP_103135974.1 TonB-dependent siderophore receptor [Nostoc sp. CENA543], WP_103136512.1 TonB-dependent siderophore receptor [Nostoc sp. CENA543]	WP_015138449.1 TonB-dependent siderophore receptor [Nostoc sp. PCC 7524], WP_015139520.1 TonB-dependent siderophore receptor [Nostoc sp. PCC 7524], WP_015141648.1 TonB-dependent siderophore receptor [Nostoc sp. PCC 7524], WP_041555356.1 TonB-dependent siderophore receptor [Nostoc sp. PCC 7524], WP_144050877.1 TonB-dependent siderophore receptor [Nostoc sp. PCC 7524]	PJAGBOFA_03900 Vitamin B12 transporter BtuB, PJAGBOFA_03903 Vitamin B12 transporter BtuB, PJAGBOFA_03911 Vitamin B12 transporter BtuB, PJAGBOFA_03914 Vitamin B12 transporter BtuB, PJAGBOFA_03918 Vitamin B12 transporter BtuB, PJAGBOFA_03928 Vitamin B12 transporter BtuB, PJAGBOFA_03931 Vitamin B12 transporter BtuB, PJAGBOFA_03935 Vitamin B12 transporter BtuB, PJAGBOFA_03938 Vitamin B12 transporter …	8	6	2	Core	Core
OG0000006	WP_010994915.1 MULTISPECIES_ RNA-binding protein [Nostocaceae], WP_010996245.1 MULTISPECIES_ RNA-binding protein [Nostocaceae], WP_010997079.1 MULTISPECIES_ RNA-binding protein [Nostocaceae], WP_011317024.1 MULTISPECIES_ RNA-binding protein [Nostocaceae], WP_011318777.1 MULTISPECIES_ RNA-binding protein [Nostocaceae]	WP_067763816.1 MULTISPECIES_ RNA-binding protein [unclassified Nostoc], WP_067764602.1 MULTISPECIES_ RNA-binding protein [unclassified Nostoc], WP_067768107.1 MULTISPECIES_ RNA-binding protein [unclassified Nostoc], WP_067768200.1 MULTISPECIES_ RNA-binding protein [unclassified Nostoc], WP_067771119.1 MULTISPECIES_ RNA-binding protein [unclassified Nostoc], WP_067774353.1 MULTISPECIES_ RNA-bindin…	WP_066376936.1 MULTISPECIES_ RNA-binding protein [unclassified Anabaena], WP_066377906.1 MULTISPECIES_ RNA-binding protein [unclassified Anabaena], WP_066383020.1 MULTISPECIES_ RNA-binding protein [unclassified Anabaena]	WP_010994915.1 MULTISPECIES_ RNA-binding protein [Nostocaceae], WP_010996245.1 MULTISPECIES_ RNA-binding protein [Nostocaceae], WP_010996467.1 MULTISPECIES_ RNA-binding protein [Nostocaceae], WP_010997079.1 MULTISPECIES_ RNA-binding protein [Nostocaceae], WP_010998814.1 MULTISPECIES_ RNA-binding protein [Nostocaceae], WP_096637496.1 RNA-binding protein [Trichormus variabilis]	WP_067763816.1 MULTISPECIES_ RNA-binding protein [unclassified Nostoc], WP_067764602.1 MULTISPECIES_ RNA-binding protein [unclassified Nostoc], WP_067768107.1 MULTISPECIES_ RNA-binding protein [unclassified Nostoc], WP_067768200.1 MULTISPECIES_ RNA-binding protein [unclassified Nostoc], WP_067771119.1 MULTISPECIES_ RNA-binding protein [unclassified Nostoc], WP_067774353.1 MULTISPECIES_ RNA-bindin…	WP_103136542.1 RNA-binding protein [Nostoc sp. CENA543], WP_103137441.1 RNA-binding protein [Nostoc sp. CENA543], WP_103138263.1 RNA-binding protein [Nostoc sp. CENA543]	WP_015136887.1 RNA-binding protein [Nostoc sp. PCC 7524], WP_015138415.1 RNA-binding protein [Nostoc sp. PCC 7524], WP_015138728.1 RNA-binding protein [Nostoc sp. PCC 7524], WP_015140418.1 RNA-binding protein [Nostoc sp. PCC 7524]	PJAGBOFA_00501 hypothetical protein, PJAGBOFA_02196 hypothetical protein, PJAGBOFA_03084 hypothetical protein, PJAGBOFA_03154 hypothetical protein	8	6	2	Core	Core
OG0000009	WP_011319799.1 MULTISPECIES_ DUF4351 domain-containing protein [Nostocaceae], WP_011320276.1 MULTISPECIES_ DUF4351 domain-containing protein [Nostocaceae], WP_011320505.1 MULTISPECIES_ DUF4351 domain-containing protein [Nostocaceae], WP_041456321.1 MULTISPECIES_ DUF4351 domain-containing protein [Nostocaceae]	WP_067771976.1 DUF4351 domain-containing protein [Nostoc sp. NIES-3756], WP_067776236.1 MULTISPECIES_ DUF4351 domain-containing protein [unclassified Nostoc], WP_082727338.1 DUF4351 domain-containing protein [Nostoc sp. NIES-3756]	WP_066380403.1 MULTISPECIES_ DUF4351 domain-containing protein [unclassified Anabaena], WP_066424725.1 DUF4351 domain-containing protein [Anabaena sp. 4-3], WP_082803777.1 MULTISPECIES_ DUF4351 domain-containing protein [unclassified Anabaena], WP_082803789.1 DUF4351 domain-containing protein [Anabaena sp. 4-3], WP_156481580.1 DUF4351 domain-containing protein_ partial [Anabaena sp. 4-3]	WP_010996313.1 MULTISPECIES_ DUF4351 domain-containing protein [Nostocaceae], WP_010996780.1 MULTISPECIES_ DUF4351 domain-containing protein [Nostocaceae], WP_010997261.1 MULTISPECIES_ DUF4351 domain-containing protein [Nostocaceae], WP_010997960.1 MULTISPECIES_ DUF4351 domain-containing protein [Nostocaceae], WP_044523693.1 MULTISPECIES_ DUF4351 domain-containing protein [Nostocaceae], WP_084789…	WP_067776236.1 MULTISPECIES_ DUF4351 domain-containing protein [unclassified Nostoc], WP_096682699.1 DUF4351 domain-containing protein [Nostoc sp. NIES-2111], WP_096682780.1 DUF4351 domain-containing protein [Nostoc sp. NIES-2111], WP_096683341.1 DUF4351 domain-containing protein [Nostoc sp. NIES-2111]	WP_103135707.1 DUF4351 domain-containing protein [Nostoc sp. CENA543], WP_103136558.1 DUF4351 domain-containing protein [Nostoc sp. CENA543], WP_103138158.1 DUF4351 domain-containing protein [Nostoc sp. CENA543], WP_103139640.1 DUF4351 domain-containing protein [Nostoc sp. CENA543], WP_103139695.1 DUF4351 domain-containing protein [Nostoc sp. CENA543]	WP_015138621.1 DUF4351 domain-containing protein [Nostoc sp. PCC 7524], WP_015139200.1 DUF4351 domain-containing protein [Nostoc sp. PCC 7524], WP_015139313.1 DUF4351 domain-containing protein [Nostoc sp. PCC 7524], WP_015139314.1 DUF4351 domain-containing protein [Nostoc sp. PCC 7524], WP_015139315.1 DUF4351 domain-containing protein [Nostoc sp. PCC 7524], WP_083882603.1 DUF4351 domain-containin…	PJAGBOFA_00079 hypothetical protein, PJAGBOFA_00353 hypothetical protein	8	6	2	Core	Core
OG0000010	WP_104009949.1 MULTISPECIES_ formylglycine-generating enzyme family protein [Nostocaceae]	WP_067764825.1 SUMF1/EgtB/PvdO family nonheme iron enzyme [Nostoc sp. NIES-3756], WP_067768813.1 tetratricopeptide repeat protein [Nostoc sp. NIES-3756], WP_067774242.1 SUMF1/EgtB/PvdO family nonheme iron enzyme [Nostoc sp. NIES-3756]	WP_066374986.1 MULTISPECIES_ SUMF1/EgtB/PvdO family nonheme iron enzyme [unclassified Anabaena], WP_066424804.1 SUMF1/EgtB/PvdO family nonheme iron enzyme [Anabaena sp. 4-3], WP_066426092.1 formylglycine-generating enzyme family protein [Anabaena sp. 4-3], WP_082803662.1 hypothetical protein [Anabaena sp. 4-3]	WP_010997377.1 MULTISPECIES_ SUMF1/EgtB/PvdO family nonheme iron enzyme [Nostocaceae], WP_010997644.1 formylglycine-generating enzyme family protein [Trichormus variabilis], WP_010997645.1 MULTISPECIES_ formylglycine-generating enzyme family protein [Nostocaceae], WP_010999484.1 MULTISPECIES_ formylglycine-generating enzyme family protein [Nostocaceae], WP_096637213.1 MULTISPECIES_ SUMF1/EgtB/Pvd…	WP_096678414.1 SUMF1/EgtB/PvdO family nonheme iron enzyme [Nostoc sp. NIES-2111], WP_096680114.1 caspase family protein [Nostoc sp. NIES-2111], WP_096681054.1 hypothetical protein [Nostoc sp. NIES-2111], WP_096682005.1 SUMF1/EgtB/PvdO family nonheme iron enzyme [Nostoc sp. NIES-2111], WP_096682861.1 formylglycine-generating enzyme family protein [Nostoc sp. NIES-2111], WP_096682925.1 formylglycin…	WP_103136765.1 SUMF1/EgtB/PvdO family nonheme iron enzyme [Nostoc sp. CENA543], WP_103136910.1 SUMF1/EgtB/PvdO family nonheme iron enzyme [Nostoc sp. CENA543], WP_103137142.1 SUMF1/EgtB/PvdO family nonheme iron enzyme [Nostoc sp. CENA543], WP_103137403.1 formylglycine-generating enzyme family protein [Nostoc sp. CENA543], WP_103139793.1 SUMF1/EgtB/PvdO family nonheme iron enzyme [Nostoc sp. CENA5…	WP_015137385.1 hypothetical protein [Nostoc sp. PCC 7524], WP_015137779.1 SUMF1/EgtB/PvdO family nonheme iron enzyme [Nostoc sp. PCC 7524], WP_015138019.1 serine/threonine protein kinase [Nostoc sp. PCC 7524], WP_015138119.1 SUMF1/EgtB/PvdO family nonheme iron enzyme [Nostoc sp. PCC 7524], WP_015140169.1 hypothetical protein [Nostoc sp. PCC 7524], WP_015140776.1 EAL domain-containing protein [Nos…	PJAGBOFA_03165 hypothetical protein, PJAGBOFA_04090 Hercynine oxygenase	8	6	2	Core	Core
OG0000011	WP_011321050.1 MULTISPECIES_ hypothetical protein [Nostocaceae], WP_011321051.1 MULTISPECIES_ hypothetical protein [Nostocaceae], WP_011321052.1 hypothetical protein [Trichormus variabilis], WP_011321053.1 MULTISPECIES_ hypothetical protein [Nostocaceae], WP_011321054.1 MULTISPECIES_ hypothetical protein [Nostocaceae]	WP_067768186.1 MULTISPECIES_ hypothetical protein [unclassified Nostoc], WP_067768189.1 hypothetical protein [Nostoc sp. NIES-3756], WP_067768191.1 MULTISPECIES_ hypothetical protein [unclassified Nostoc], WP_067768193.1 hypothetical protein [Nostoc sp. NIES-3756], WP_067768195.1 MULTISPECIES_ hypothetical protein [unclassified Nostoc]	WP_066377310.1 MULTISPECIES_ hypothetical protein [unclassified Anabaena], WP_066383658.1 MULTISPECIES_ hypothetical protein [unclassified Anabaena], WP_066383661.1 MULTISPECIES_ hypothetical protein [unclassified Anabaena], WP_066383669.1 MULTISPECIES_ hypothetical protein [unclassified Anabaena], WP_066426541.1 hypothetical protein [Anabaena sp. 4-3], WP_066426543.1 hypothetical protein [Anabae…	WP_010996097.1 MULTISPECIES_ hypothetical protein [Nostocaceae], WP_010996098.1 MULTISPECIES_ hypothetical protein [Nostocaceae], WP_010996099.1 MULTISPECIES_ hypothetical protein [Nostocaceae], WP_010996100.1 MULTISPECIES_ hypothetical protein [Nostocaceae], WP_010996101.1 MULTISPECIES_ hypothetical protein [Nostocaceae]	WP_067768186.1 MULTISPECIES_ hypothetical protein [unclassified Nostoc], WP_067768191.1 MULTISPECIES_ hypothetical protein [unclassified Nostoc], WP_067768195.1 MULTISPECIES_ hypothetical protein [unclassified Nostoc], WP_096681245.1 hypothetical protein [Nostoc sp. NIES-2111]	WP_103136592.1 hypothetical protein [Nostoc sp. CENA543], WP_103136593.1 hypothetical protein [Nostoc sp. CENA543], WP_103136594.1 hypothetical protein [Nostoc sp. CENA543]	WP_015139844.1 hypothetical protein [Nostoc sp. PCC 7524]	PJAGBOFA_04734 hypothetical protein, PJAGBOFA_04735 hypothetical protein, PJAGBOFA_04736 hypothetical protein, PJAGBOFA_04737 hypothetical protein, PJAGBOFA_04738 hypothetical protein	8	6	2	Core	Core
OG0000012	WP_011317619.1 MULTISPECIES_ Uma2 family endonuclease [Nostocaceae], WP_011317775.1 MULTISPECIES_ Uma2 family endonuclease [Nostocaceae], WP_011317848.1 MULTISPECIES_ Uma2 family endonuclease [Nostocaceae], WP_011320620.1 MULTISPECIES_ Uma2 family endonuclease [Nostocaceae]	WP_067765012.1 Uma2 family endonuclease [Nostoc sp. NIES-3756], WP_067768757.1 MULTISPECIES_ Uma2 family endonuclease [unclassified Nostoc], WP_067770330.1 MULTISPECIES_ Uma2 family endonuclease [unclassified Nostoc], WP_067772312.1 Uma2 family endonuclease [Nostoc sp. NIES-3756]	WP_066377789.1 MULTISPECIES_ Uma2 family endonuclease [unclassified Anabaena], WP_066425885.1 Uma2 family endonuclease [Anabaena sp. 4-3], WP_066426039.1 Uma2 family endonuclease [Anabaena sp. 4-3]	WP_010995616.1 MULTISPECIES_ Uma2 family endonuclease [Nostocaceae], WP_010997056.1 MULTISPECIES_ Uma2 family endonuclease [Nostocaceae], WP_010997139.1 MULTISPECIES_ Uma2 family endonuclease [Nostocaceae], WP_010998281.1 MULTISPECIES_ Uma2 family endonuclease [Nostocaceae]	WP_067768757.1 MULTISPECIES_ Uma2 family endonuclease [unclassified Nostoc], WP_067770330.1 MULTISPECIES_ Uma2 family endonuclease [unclassified Nostoc], WP_096679217.1 Uma2 family endonuclease [Nostoc sp. NIES-2111]	WP_103135391.1 Uma2 family endonuclease [Nostoc sp. CENA543], WP_103136691.1 Uma2 family endonuclease [Nostoc sp. CENA543], WP_103137013.1 Uma2 family endonuclease [Nostoc sp. CENA543], WP_103138863.1 Uma2 family endonuclease [Nostoc sp. CENA543], WP_103140161.1 Uma2 family endonuclease [Nostoc sp. CENA543], WP_103140241.1 Uma2 family endonuclease [Nostoc sp. CENA543]	WP_015137562.1 Uma2 family endonuclease [Nostoc sp. PCC 7524], WP_015141027.1 Uma2 family endonuclease [Nostoc sp. PCC 7524]	PJAGBOFA_00800 hypothetical protein, PJAGBOFA_02926 hypothetical protein, PJAGBOFA_03020 hypothetical protein, PJAGBOFA_03546 hypothetical protein, PJAGBOFA_04218 hypothetical protein, PJAGBOFA_05701 hypothetical protein	8	6	2	Core	Core
OG0000013	WP_011318185.1 MULTISPECIES_ NACHT domain-containing protein [Nostocaceae], WP_011319570.1 MULTISPECIES_ WD40 repeat domain-containing protein [Nostocaceae], WP_104009998.1 MULTISPECIES_ hypothetical protein [Nostocaceae]	WP_067770507.1 ATP-binding protein [Nostoc sp. NIES-3756], WP_067774850.1 hypothetical protein [Nostoc sp. NIES-3756], WP_067775721.1 hypothetical protein [Nostoc sp. NIES-3756], WP_067777124.1 NACHT domain-containing protein [Nostoc sp. NIES-3756]	WP_066424077.1 hypothetical protein [Anabaena sp. 4-3]	WP_044522173.1 MULTISPECIES_ NACHT domain-containing protein [Nostocaceae], WP_096637487.1 hypothetical protein [Trichormus variabilis], WP_096637525.1 hypothetical protein [Trichormus variabilis]	WP_096678206.1 hypothetical protein [Nostoc sp. NIES-2111], WP_096680384.1 hypothetical protein [Nostoc sp. NIES-2111], WP_096682593.1 hypothetical protein [Nostoc sp. NIES-2111], WP_096682912.1 hypothetical protein [Nostoc sp. NIES-2111], WP_096682920.1 NACHT domain-containing protein [Nostoc sp. NIES-2111], WP_096683141.1 NACHT domain-containing protein [Nostoc sp. NIES-2111], WP_096683301.1 NA…	WP_103136131.1 hypothetical protein [Nostoc sp. CENA543], WP_103139861.1 hypothetical protein [Nostoc sp. CENA543], WP_103140148.1 NACHT domain-containing protein [Nostoc sp. CENA543]	WP_015137067.1 hypothetical protein [Nostoc sp. PCC 7524], WP_015137149.1 NACHT domain-containing protein [Nostoc sp. PCC 7524], WP_015138043.1 NACHT domain-containing protein [Nostoc sp. PCC 7524], WP_015139472.1 WD40 repeat-containing protein [Nostoc sp. PCC 7524], WP_015139692.1 hypothetical protein [Nostoc sp. PCC 7524], WP_015140618.1 helix-turn-helix domain-containing protein [Nostoc sp. PC…	PJAGBOFA_01115 hypothetical protein, PJAGBOFA_02740 hypothetical protein, PJAGBOFA_04073 Tol-Pal system protein TolB	8	6	2	Core	Core
OG0000014	WP_011320666.1 MULTISPECIES_ hybrid sensor histidine kinase/response regulator [Nostocaceae], WP_104009912.1 MULTISPECIES_ hybrid sensor histidine kinase/response regulator [Nostocaceae]	WP_067767540.1 response regulator [Nostoc sp. NIES-3756], WP_067773795.1 response regulator [Nostoc sp. NIES-3756], WP_067776573.1 hybrid sensor histidine kinase/response regulator [Nostoc sp. NIES-3756], WP_082727235.1 PAS domain S-box protein [Nostoc sp. NIES-3756], WP_148650064.1 response regulator [Nostoc sp. NIES-3756]	WP_066425060.1 response regulator_ partial [Anabaena sp. 4-3], WP_082803742.1 hybrid sensor histidine kinase/response regulator [Anabaena sp. 4-3]	WP_010994814.1 hybrid sensor histidine kinase/response regulator [Trichormus variabilis], WP_010995561.1 MULTISPECIES_ response regulator [Nostocaceae], WP_010999004.1 hybrid sensor histidine kinase/response regulator [Trichormus variabilis]	WP_096678593.1 response regulator [Nostoc sp. NIES-2111], WP_096680555.1 PAS domain S-box protein [Nostoc sp. NIES-2111], WP_096682635.1 response regulator [Nostoc sp. NIES-2111], WP_096682637.1 hybrid sensor histidine kinase/response regulator [Nostoc sp. NIES-2111], WP_096683075.1 hybrid sensor histidine kinase/response regulator [Nostoc sp. NIES-2111]	WP_103136344.1 hybrid sensor histidine kinase/response regulator [Nostoc sp. CENA543], WP_103137657.1 hybrid sensor histidine kinase/response regulator [Nostoc sp. CENA543], WP_103138165.1 PAS domain-containing protein [Nostoc sp. CENA543], WP_103140618.1 response regulator [Nostoc sp. CENA543], WP_103140678.1 response regulator [Nostoc sp. CENA543]	WP_015137992.1 response regulator [Nostoc sp. PCC 7524], WP_015138243.1 hybrid sensor histidine kinase/response regulator [Nostoc sp. PCC 7524], WP_015140734.1 HAMP domain-containing protein [Nostoc sp. PCC 7524]	PJAGBOFA_01870 Sensor histidine kinase RcsC, PJAGBOFA_02348 Sensor histidine kinase RcsC, PJAGBOFA_02620 Sensor histidine kinase RcsC, PJAGBOFA_02634 Sensor histidine kinase RcsC, PJAGBOFA_04011 Sensor histidine kinase RcsC, PJAGBOFA_05654 Sensor histidine kinase RcsC	8	6	2	Core	Core
OG0000015	WP_011319681.1 MULTISPECIES_ phycobilisome rod-core linker polypeptide CpcG1 [Nostocaceae], WP_011319682.1 MULTISPECIES_ phycobilisome rod-core linker polypeptide CpcG2 [Nostocaceae], WP_011319683.1 MULTISPECIES_ phycobilisome rod-core linker polypeptide CpcG3 [Nostocaceae], WP_011319684.1 MULTISPECIES_ phycobilisome rod-core linker polypeptide CpcG2 [Nostocaceae]	WP_067774466.1 phycobilisome rod-core linker polypeptide CpcG1 [Nostoc sp. NIES-3756], WP_067774469.1 MULTISPECIES_ phycobilisome rod-core linker polypeptide CpcG2 [unclassified Nostoc], WP_067774472.1 phycobilisome rod-core linker polypeptide CpcG2 [Nostoc sp. NIES-3756], WP_067774474.1 MULTISPECIES_ phycobilisome rod-core linker polypeptide CpcG2 [unclassified Nostoc]	WP_066383313.1 MULTISPECIES_ phycobilisome rod-core linker polypeptide CpcG2 [unclassified Anabaena], WP_066383315.1 MULTISPECIES_ phycobilisome rod-core linker polypeptide CpcG2 [unclassified Anabaena], WP_066383316.1 MULTISPECIES_ phycobilisome rod-core linker polypeptide CpcG2 [unclassified Anabaena], WP_066383317.1 MULTISPECIES_ phycobilisome rod-core linker polypeptide CpcG1 [unclassified An…	WP_010994710.1 MULTISPECIES_ phycobilisome rod-core linker polypeptide CpcG1 [Nostocaceae], WP_010994711.1 MULTISPECIES_ phycobilisome rod-core linker polypeptide CpcG2 [Nostocaceae], WP_010994712.1 MULTISPECIES_ phycobilisome rod-core linker polypeptide CpcG3 [Nostocaceae], WP_010994713.1 MULTISPECIES_ phycobilisome rod-core linker polypeptide CpcG4 [Nostocaceae]	WP_067774469.1 MULTISPECIES_ phycobilisome rod-core linker polypeptide CpcG2 [unclassified Nostoc], WP_067774474.1 MULTISPECIES_ phycobilisome rod-core linker polypeptide CpcG2 [unclassified Nostoc], WP_096678329.1 phycobilisome rod-core linker polypeptide CpcG2 [Nostoc sp. NIES-2111], WP_096678331.1 phycobilisome rod-core linker polypeptide CpcG1 [Nostoc sp. NIES-2111]	WP_103135424.1 phycobilisome rod-core linker polypeptide CpcG [Nostoc sp. CENA543], WP_103138090.1 phycobilisome rod-core linker polypeptide CpcG [Nostoc sp. CENA543], WP_103138091.1 phycobilisome rod-core linker polypeptide CpcG [Nostoc sp. CENA543]	WP_015140359.1 ADP-glucose pyrophosphorylase [Nostoc sp. PCC 7524], WP_015140360.1 phycobilisome linker polypeptide [Nostoc sp. PCC 7524], WP_015140361.1 phycobilisome linker polypeptide [Nostoc sp. PCC 7524], WP_015140362.1 phycobilisome linker polypeptide [Nostoc sp. PCC 7524]	PJAGBOFA_03216 hypothetical protein, PJAGBOFA_03218 Phycobilisome rod-core linker polypeptide CpcG, PJAGBOFA_04942 Phycobilisome rod-core linker polypeptide CpcG	8	6	2	Core	Core
OG0000016	WP_011316761.1 MULTISPECIES_ molecular chaperone DnaK [Nostocaceae], WP_011317183.1 MULTISPECIES_ molecular chaperone DnaK [Nostocaceae], WP_011317262.1 MULTISPECIES_ molecular chaperone DnaK [Nostocaceae], WP_011317773.1 MULTISPECIES_ molecular chaperone DnaK [Nostocaceae]	WP_067765006.1 molecular chaperone DnaK [Nostoc sp. NIES-3756], WP_067770963.1 MULTISPECIES_ molecular chaperone DnaK [unclassified Nostoc], WP_067774006.1 molecular chaperone DnaK [Nostoc sp. NIES-3756]	WP_066374936.1 MULTISPECIES_ molecular chaperone DnaK [unclassified Anabaena], WP_066380160.1 MULTISPECIES_ molecular chaperone DnaK [unclassified Anabaena], WP_066381932.1 MULTISPECIES_ molecular chaperone DnaK [unclassified Anabaena], WP_066383245.1 MULTISPECIES_ molecular chaperone DnaK [unclassified Anabaena]	WP_010995910.1 MULTISPECIES_ molecular chaperone DnaK [Nostocaceae], WP_010996602.1 MULTISPECIES_ molecular chaperone DnaK [Nostocaceae], WP_010997141.1 MULTISPECIES_ molecular chaperone DnaK [Nostocaceae]	WP_067770963.1 MULTISPECIES_ molecular chaperone DnaK [unclassified Nostoc], WP_096678507.1 molecular chaperone DnaK [Nostoc sp. NIES-2111], WP_096681971.1 molecular chaperone DnaK [Nostoc sp. NIES-2111]	WP_103137137.1 molecular chaperone DnaK [Nostoc sp. CENA543], WP_103137663.1 molecular chaperone DnaK [Nostoc sp. CENA543], WP_103139016.1 molecular chaperone DnaK [Nostoc sp. CENA543], WP_103139312.1 molecular chaperone DnaK [Nostoc sp. CENA543]	WP_015136950.1 molecular chaperone DnaK [Nostoc sp. PCC 7524], WP_015139988.1 molecular chaperone DnaK [Nostoc sp. PCC 7524], WP_015140260.1 molecular chaperone DnaK [Nostoc sp. PCC 7524], WP_015140727.1 molecular chaperone DnaK [Nostoc sp. PCC 7524]	PJAGBOFA_00289 Chaperone protein dnaK2, PJAGBOFA_01587 Chaperone protein dnaK2, PJAGBOFA_03293 Chaperone protein DnaK, PJAGBOFA_05374 Chaperone protein dnaK2	8	6	2	Core	Core
OG0000017	WP_011318398.1 MULTISPECIES_ photosystem II q_b_ protein [Nostocaceae], WP_011318412.1 photosystem II q_b_ protein [Trichormus variabilis], WP_011318925.1 photosystem II q_b_ protein [Trichormus variabilis], WP_011320804.1 MULTISPECIES_ photosystem II protein D1 4 [Nostocaceae]	WP_067763471.1 photosystem II q_b_ protein [Nostoc sp. NIES-3756], WP_067768691.1 MULTISPECIES_ photosystem II q_b_ protein [unclassified Nostoc], WP_067768869.1 MULTISPECIES_ photosystem II q_b_ protein [unclassified Nostoc], WP_067773675.1 MULTISPECIES_ photosystem II q_b_ protein [unclassified Nostoc]	WP_066380836.1 MULTISPECIES_ photosystem II q_b_ protein [unclassified Anabaena], WP_066384104.1 MULTISPECIES_ photosystem II q_b_ protein [unclassified Anabaena], WP_066423720.1 photosystem II q_b_ protein [Anabaena sp. 4-3]	WP_010997721.1 MULTISPECIES_ photosystem II q_b_ protein [Nostocaceae], WP_010997883.1 MULTISPECIES_ photosystem II q_b_ protein [Nostocaceae], WP_010998994.1 MULTISPECIES_ photosystem II q_b_ protein [Nostocaceae]	WP_067768691.1 MULTISPECIES_ photosystem II q_b_ protein [unclassified Nostoc], WP_067768869.1 MULTISPECIES_ photosystem II q_b_ protein [unclassified Nostoc], WP_067773675.1 MULTISPECIES_ photosystem II q_b_ protein [unclassified Nostoc], WP_096678769.1 photosystem II q_b_ protein [Nostoc sp. NIES-2111], WP_096683617.1 photosystem II q_b_ protein [Nostoc sp. NIES-2111]	WP_103135588.1 photosystem II q_b_ protein [Nostoc sp. CENA543], WP_103140417.1 photosystem II q_b_ protein [Nostoc sp. CENA543], WP_103140856.1 photosystem II q_b_ protein [Nostoc sp. CENA543]	WP_015137045.1 photosystem II q_b_ protein [Nostoc sp. PCC 7524], WP_015137460.1 photosystem II q_b_ protein [Nostoc sp. PCC 7524], WP_015139812.1 photosystem II q_b_ protein [Nostoc sp. PCC 7524], WP_015140865.1 photosystem II q_b_ protein [Nostoc sp. PCC 7524]	PJAGBOFA_00403 Photosystem II protein D1 2, PJAGBOFA_03508 Photosystem II protein D1 1, PJAGBOFA_05595 Photosystem II protein D1 1	8	6	2	Core	Core
OG0000020	WP_011316473.1 MULTISPECIES_ cytochrome c oxidase subunit I [Nostocaceae], WP_011317330.1 MULTISPECIES_ cytochrome c oxidase subunit I [Nostocaceae], WP_011317403.1 MULTISPECIES_ cytochrome c oxidase subunit I [Nostocaceae], WP_011320288.1 MULTISPECIES_ cytochrome c oxidase subunit I [Nostocaceae], WP_011320978.1 MULTISPECIES_ cytochrome c oxidase subunit I [Nostocaceae]	WP_067764270.1 cytochrome c oxidase subunit I [Nostoc sp. NIES-3756], WP_067773116.1 MULTISPECIES_ cytochrome c oxidase subunit I [unclassified Nostoc], WP_067774253.1 cytochrome c oxidase subunit I [Nostoc sp. NIES-3756]	WP_066424023.1 cytochrome c oxidase subunit I [Anabaena sp. 4-3], WP_066424198.1 cytochrome c oxidase subunit I [Anabaena sp. 4-3], WP_066425383.1 cytochrome c oxidase subunit I [Anabaena sp. 4-3]	WP_010995125.1 MULTISPECIES_ cytochrome c oxidase subunit I [Nostocaceae], WP_010996671.1 MULTISPECIES_ cytochrome c oxidase subunit I [Nostocaceae], WP_010996885.1 MULTISPECIES_ cytochrome c oxidase subunit I [Nostocaceae]	WP_067773116.1 MULTISPECIES_ cytochrome c oxidase subunit I [unclassified Nostoc], WP_096678406.1 cytochrome c oxidase subunit I [Nostoc sp. NIES-2111], WP_096680408.1 cytochrome c oxidase subunit I [Nostoc sp. NIES-2111], WP_096682136.1 cytochrome c oxidase subunit I [Nostoc sp. NIES-2111]	WP_103138175.1 cytochrome c oxidase subunit I [Nostoc sp. CENA543], WP_103138770.1 cytochrome c oxidase subunit I [Nostoc sp. CENA543], WP_103139839.1 cytochrome c oxidase subunit I [Nostoc sp. CENA543], WP_103140392.1 cytochrome c oxidase subunit I [Nostoc sp. CENA543]	WP_015139881.1 cytochrome c oxidase subunit I [Nostoc sp. PCC 7524], WP_015139982.1 cytochrome c oxidase subunit I [Nostoc sp. PCC 7524], WP_015140822.1 cytochrome c oxidase subunit I [Nostoc sp. PCC 7524]	PJAGBOFA_02470 putative cytochrome c oxidase subunit 1, PJAGBOFA_03361 Cytochrome c oxidase subunit 1, PJAGBOFA_04019 putative cytochrome c oxidase subunit 1	8	6	2	Core	Core
OG0000021	WP_011316952.1 MULTISPECIES_ CHAT domain-containing protein [Nostocaceae], WP_011319333.1 MULTISPECIES_ CHAT domain-containing protein [Nostocaceae], WP_011320819.1 MULTISPECIES_ CHAT domain-containing protein [Nostocaceae], WP_104010057.1 MULTISPECIES_ CHAT domain-containing protein [Nostocaceae]	WP_067766864.1 CHAT domain-containing protein [Nostoc sp. NIES-3756], WP_067770447.1 CHAT domain-containing protein [Nostoc sp. NIES-3756], WP_067771666.1 CHAT domain-containing protein [Nostoc sp. NIES-3756]	WP_156481667.1 MULTISPECIES_ CHAT domain-containing protein [unclassified Anabaena]	WP_010995349.1 MULTISPECIES_ CHAT domain-containing protein [Nostocaceae], WP_010995570.1 MULTISPECIES_ CHAT domain-containing protein [Nostocaceae], WP_010996328.1 MULTISPECIES_ CHAT domain-containing protein [Nostocaceae], WP_010999435.1 MULTISPECIES_ CHAT domain-containing protein [Nostocaceae]	WP_096679467.1 CHAT domain-containing protein [Nostoc sp. NIES-2111], WP_096680326.1 CHAT domain-containing protein [Nostoc sp. NIES-2111], WP_096681573.1 CHAT domain-containing protein [Nostoc sp. NIES-2111]	WP_103135927.1 CHAT domain-containing protein [Nostoc sp. CENA543], WP_103136814.1 CHAT domain-containing protein [Nostoc sp. CENA543], WP_103140645.1 CHAT domain-containing protein [Nostoc sp. CENA543], WP_103140748.1 CHAT domain-containing protein [Nostoc sp. CENA543]	WP_015140174.1 CHAT domain-containing protein [Nostoc sp. PCC 7524], WP_041555705.1 CHAT domain-containing protein [Nostoc sp. PCC 7524], WP_051039185.1 CHAT domain-containing protein [Nostoc sp. PCC 7524], WP_144050929.1 CHAT domain-containing protein [Nostoc sp. PCC 7524]	PJAGBOFA_00445 hypothetical protein, PJAGBOFA_01075 hypothetical protein, PJAGBOFA_01630 hypothetical protein, PJAGBOFA_04482 hypothetical protein, PJAGBOFA_05462 hypothetical protein	8	6	2	Core	Core
OG0000022	WP_011317493.1 MULTISPECIES_ peptidase domain-containing ABC transporter [Nostocaceae], WP_011319181.1 MULTISPECIES_ peptidase domain-containing ABC transporter [Nostocaceae], WP_041457357.1 MULTISPECIES_ peptidase domain-containing ABC transporter [Nostocaceae]	WP_067769878.1 peptidase domain-containing ABC transporter [Nostoc sp. NIES-3756], WP_067773156.1 peptidase domain-containing ABC transporter [Nostoc sp. NIES-3756], WP_067775135.1 peptidase domain-containing ABC transporter [Nostoc sp. NIES-3756]	WP_066375321.1 MULTISPECIES_ peptidase domain-containing ABC transporter [unclassified Anabaena], WP_066380791.1 MULTISPECIES_ peptidase domain-containing ABC transporter [unclassified Anabaena], WP_066423987.1 peptidase domain-containing ABC transporter [Anabaena sp. 4-3]	WP_010995374.1 MULTISPECIES_ peptidase domain-containing ABC transporter [Nostocaceae], WP_010999273.1 MULTISPECIES_ peptidase domain-containing ABC transporter [Nostocaceae]	WP_096678101.1 peptidase domain-containing ABC transporter [Nostoc sp. NIES-2111], WP_096678847.1 peptidase domain-containing ABC transporter [Nostoc sp. NIES-2111], WP_096680624.1 peptidase domain-containing ABC transporter [Nostoc sp. NIES-2111]	WP_103135931.1 peptidase domain-containing ABC transporter [Nostoc sp. CENA543], WP_103137844.1 peptidase domain-containing ABC transporter [Nostoc sp. CENA543], WP_103140251.1 peptidase domain-containing ABC transporter [Nostoc sp. CENA543], WP_103140609.1 peptidase domain-containing ABC transporter [Nostoc sp. CENA543]	WP_015136861.1 peptidase domain-containing ABC transporter [Nostoc sp. PCC 7524], WP_015137400.1 peptidase domain-containing ABC transporter [Nostoc sp. PCC 7524], WP_015139918.1 peptidase domain-containing ABC transporter [Nostoc sp. PCC 7524], WP_015140177.1 peptidase domain-containing ABC transporter [Nostoc sp. PCC 7524], WP_015141574.1 peptidase domain-containing ABC transporter [Nostoc sp. …	PJAGBOFA_00450 Lactococcin-G-processing and transport ATP-binding protein LagD, PJAGBOFA_01895 Lactococcin-G-processing and transport ATP-binding protein LagD, PJAGBOFA_02713 Lactococcin-G-processing and transport ATP-binding protein LagD, PJAGBOFA_04714 Lactococcin-G-processing and transport ATP-binding protein LagD, PJAGBOFA_05761 Lactococcin-G-processing and transport ATP-binding protein LagD	8	6	2	Core	Core
OG0000023	WP_011318892.1 MULTISPECIES_ cytochrome P450 [Nostocaceae], WP_104010023.1 MULTISPECIES_ cytochrome P450 [Nostocaceae]	WP_067765494.1 MULTISPECIES_ cytochrome P450 [unclassified Nostoc], WP_067768135.1 cytochrome P450 [Nostoc sp. NIES-3756], WP_067775562.1 cytochrome P450 [Nostoc sp. NIES-3756], WP_067776198.1 cytochrome P450 [Nostoc sp. NIES-3756]	WP_066378958.1 MULTISPECIES_ cytochrome P450 [unclassified Anabaena], WP_066423828.1 cytochrome P450 [Anabaena sp. 4-3], WP_066424842.1 cytochrome P450 [Anabaena sp. 4-3]	WP_010997887.1 MULTISPECIES_ cytochrome P450 [Nostocaceae], WP_010998896.1 MULTISPECIES_ cytochrome P450 [Nostocaceae], WP_010998961.1 MULTISPECIES_ cytochrome P450 [Nostocaceae], WP_096637275.1 MULTISPECIES_ cytochrome P450 [Nostocaceae]	WP_067765494.1 MULTISPECIES_ cytochrome P450 [unclassified Nostoc], WP_096681259.1 cytochrome P450 [Nostoc sp. NIES-2111], WP_096682490.1 cytochrome P450 [Nostoc sp. NIES-2111], WP_096682631.1 cytochrome P450 [Nostoc sp. NIES-2111]	WP_103137387.1 cytochrome P450 [Nostoc sp. CENA543], WP_103137929.1 cytochrome P450 [Nostoc sp. CENA543], WP_103138883.1 cytochrome P450 [Nostoc sp. CENA543], WP_103139863.1 cytochrome P450 [Nostoc sp. CENA543]	WP_015139131.1 cytochrome P450 [Nostoc sp. PCC 7524], WP_015139617.1 cytochrome P450 [Nostoc sp. PCC 7524], WP_015139698.1 cytochrome P450 [Nostoc sp. PCC 7524]	PJAGBOFA_00746 Putative cytochrome P450 135A1, PJAGBOFA_02859 Putative cytochrome P450 135B1, PJAGBOFA_04162 Putative cytochrome P450 135A1, PJAGBOFA_04519 Putative cytochrome P450 135B1	8	6	2	Core	Core
OG0000024	WP_011319058.1 MULTISPECIES_ hypothetical protein [Nostocaceae], WP_011320068.1 MULTISPECIES_ Uma2 family endonuclease [Nostocaceae], WP_104010004.1 MULTISPECIES_ hypothetical protein [Nostocaceae]	WP_067767913.1 hypothetical protein [Nostoc sp. NIES-3756], WP_067769498.1 MULTISPECIES_ hypothetical protein [unclassified Nostoc], WP_067772141.1 Uma2 family endonuclease [Nostoc sp. NIES-3756]	WP_066424148.1 Uma2 family endonuclease [Anabaena sp. 4-3], WP_066426764.1 Uma2 family endonuclease [Anabaena sp. 4-3], WP_156481679.1 hypothetical protein [Anabaena sp. 4-3]	WP_010998810.1 MULTISPECIES_ Uma2 family endonuclease [Nostocaceae], WP_096637266.1 MULTISPECIES_ hypothetical protein [Nostocaceae]	WP_067769498.1 MULTISPECIES_ hypothetical protein [unclassified Nostoc], WP_096679275.1 Uma2 family endonuclease [Nostoc sp. NIES-2111], WP_096681328.1 hypothetical protein [Nostoc sp. NIES-2111]	WP_103135325.1 Uma2 family endonuclease [Nostoc sp. CENA543], WP_103136784.1 Uma2 family endonuclease [Nostoc sp. CENA543], WP_103137445.1 hypothetical protein [Nostoc sp. CENA543], WP_103138832.1 Uma2 family endonuclease [Nostoc sp. CENA543]	WP_015136891.1 hypothetical protein [Nostoc sp. PCC 7524], WP_015140203.1 hypothetical protein [Nostoc sp. PCC 7524], WP_015140774.1 Uma2 family endonuclease [Nostoc sp. PCC 7524], WP_015141352.1 Uma2 family endonuclease [Nostoc sp. PCC 7524]	PJAGBOFA_00381 hypothetical protein, PJAGBOFA_02441 hypothetical protein, PJAGBOFA_05016 hypothetical protein, PJAGBOFA_05727 hypothetical protein	8	6	2	Core	Core
OG0000025	WP_011316568.1 MULTISPECIES_ hypothetical protein [Nostocaceae]	WP_067776362.1 hypothetical protein [Nostoc sp. NIES-3756], WP_082727413.1 DUF4351 domain-containing protein [Nostoc sp. NIES-3756]	WP_066423792.1 DUF4351 domain-containing protein [Anabaena sp. 4-3]	WP_010999071.1 MULTISPECIES_ hypothetical protein [Nostocaceae], WP_096637333.1 hypothetical protein [Trichormus variabilis]	WP_096681792.1 DUF4351 domain-containing protein [Nostoc sp. NIES-2111], WP_096682833.1 hypothetical protein [Nostoc sp. NIES-2111], WP_096683056.1 DUF4351 domain-containing protein [Nostoc sp. NIES-2111], WP_096683116.1 hypothetical protein [Nostoc sp. NIES-2111], WP_096683282.1 hypothetical protein [Nostoc sp. NIES-2111]	WP_103135840.1 DUF4351 domain-containing protein [Nostoc sp. CENA543], WP_103136008.1 DUF4351 domain-containing protein [Nostoc sp. CENA543], WP_103136917.1 DUF4351 domain-containing protein [Nostoc sp. CENA543], WP_103138436.1 hypothetical protein [Nostoc sp. CENA543], WP_103140278.1 DUF4351 domain-containing protein [Nostoc sp. CENA543]	WP_015136523.1 hypothetical protein [Nostoc sp. PCC 7524], WP_015138863.1 DUF4351 domain-containing protein [Nostoc sp. PCC 7524], WP_015139255.1 DUF4351 domain-containing protein [Nostoc sp. PCC 7524], WP_015139256.1 DUF4351 domain-containing protein [Nostoc sp. PCC 7524], WP_015139257.1 DUF4351 domain-containing protein [Nostoc sp. PCC 7524], WP_015140309.1 DUF4351 domain-containing protein [No…	PJAGBOFA_00122 hypothetical protein, PJAGBOFA_00201 hypothetical protein	8	6	2	Core	Core
OG0000026	WP_011318313.1 MULTISPECIES_ Uma2 family endonuclease [Nostocaceae], WP_011319022.1 MULTISPECIES_ Uma2 family endonuclease [Nostocaceae], WP_011319118.1 MULTISPECIES_ Uma2 family endonuclease [Nostocaceae]	WP_067767798.1 Uma2 family endonuclease [Nostoc sp. NIES-3756], WP_067770410.1 Uma2 family endonuclease [Nostoc sp. NIES-3756]	WP_066378069.1 MULTISPECIES_ Uma2 family endonuclease [unclassified Anabaena], WP_066424760.1 Uma2 family endonuclease [Anabaena sp. 4-3]	WP_010994300.1 MULTISPECIES_ Uma2 family endonuclease [Nostocaceae], WP_010999208.1 MULTISPECIES_ Uma2 family endonuclease [Nostocaceae]	WP_096680207.1 Uma2 family endonuclease [Nostoc sp. NIES-2111], WP_096680298.1 Uma2 family endonuclease [Nostoc sp. NIES-2111], WP_096681317.1 Uma2 family endonuclease [Nostoc sp. NIES-2111], WP_096681357.1 Uma2 family endonuclease [Nostoc sp. NIES-2111]	WP_103135677.1 Uma2 family endonuclease [Nostoc sp. CENA543], WP_103136054.1 Uma2 family endonuclease [Nostoc sp. CENA543], WP_103137434.1 Uma2 family endonuclease [Nostoc sp. CENA543], WP_103137591.1 Uma2 family endonuclease [Nostoc sp. CENA543], WP_103139922.1 Uma2 family endonuclease [Nostoc sp. CENA543], WP_103141069.1 Uma2 family endonuclease [Nostoc sp. CENA543], WP_103141070.1 Uma2 family …	WP_015137187.1 Uma2 family endonuclease [Nostoc sp. PCC 7524], WP_015138414.1 Uma2 family endonuclease [Nostoc sp. PCC 7524]	PJAGBOFA_03381 hypothetical protein, PJAGBOFA_05174 hypothetical protein, PJAGBOFA_05188 hypothetical protein	8	6	2	Core	Core
OG0000027	WP_011317448.1 MULTISPECIES_ ATP-dependent metallopeptidase FtsH/Yme1/Tma family protein [Nostocaceae], WP_011319224.1 MULTISPECIES_ ATP-dependent zinc metalloprotease FtsH [Nostocaceae], WP_011319922.1 MULTISPECIES_ ATP-dependent zinc metalloprotease FtsH [Nostocaceae]	WP_067764520.1 MULTISPECIES_ ATP-dependent metallopeptidase FtsH/Yme1/Tma family protein [unclassified Nostoc], WP_067765077.1 MULTISPECIES_ ATP-dependent zinc metalloprotease FtsH [unclassified Nostoc], WP_067771396.1 MULTISPECIES_ ATP-dependent zinc metalloprotease FtsH [unclassified Nostoc]	WP_066377842.1 MULTISPECIES_ ATP-dependent zinc metalloprotease FtsH [unclassified Anabaena], WP_066378410.1 MULTISPECIES_ ATP-dependent zinc metalloprotease FtsH [unclassified Anabaena], WP_066380181.1 MULTISPECIES_ ATP-dependent metallopeptidase FtsH/Yme1/Tma family protein [unclassified Anabaena]	WP_010995433.1 MULTISPECIES_ ATP-dependent metallopeptidase FtsH/Yme1/Tma family protein [Nostocaceae], WP_010997786.1 MULTISPECIES_ ATP-dependent zinc metalloprotease FtsH [Nostocaceae], WP_044523317.1 MULTISPECIES_ ATP-dependent zinc metalloprotease FtsH [Nostocaceae]	WP_067764520.1 MULTISPECIES_ ATP-dependent metallopeptidase FtsH/Yme1/Tma family protein [unclassified Nostoc], WP_067765077.1 MULTISPECIES_ ATP-dependent zinc metalloprotease FtsH [unclassified Nostoc], WP_067771396.1 MULTISPECIES_ ATP-dependent zinc metalloprotease FtsH [unclassified Nostoc]	WP_103135368.1 ATP-dependent zinc metalloprotease FtsH [Nostoc sp. CENA543], WP_103135874.1 ATP-dependent metallopeptidase FtsH/Yme1/Tma family protein [Nostoc sp. CENA543], WP_103136370.1 ATP-dependent zinc metalloprotease FtsH [Nostoc sp. CENA543]	WP_015137807.1 ATP-dependent zinc metalloprotease FtsH [Nostoc sp. PCC 7524], WP_015139560.1 ATP-dependent metallopeptidase FtsH/Yme1/Tma family protein [Nostoc sp. PCC 7524], WP_015140612.1 ATP-dependent zinc metalloprotease FtsH [Nostoc sp. PCC 7524]	PJAGBOFA_02098 ATP-dependent zinc metalloprotease FtsH 3, PJAGBOFA_02392 ATP-dependent zinc metalloprotease FtsH 2, PJAGBOFA_04999 ATP-dependent zinc metalloprotease FtsH 2	8	6	2	Core	Core
OG0000028	WP_011318196.1 MULTISPECIES_ flavin oxidoreductase [Nostocaceae], WP_011318605.1 MULTISPECIES_ flavin oxidoreductase [Nostocaceae], WP_041456671.1 MULTISPECIES_ flavin oxidoreductase [Nostocaceae]	WP_067763705.1 flavin oxidoreductase [Nostoc sp. NIES-3756], WP_067770414.1 flavin oxidoreductase [Nostoc sp. NIES-3756], WP_067774713.1 MULTISPECIES_ flavin oxidoreductase [unclassified Nostoc]	WP_066382637.1 MULTISPECIES_ flavin oxidoreductase [unclassified Anabaena], WP_066423859.1 flavin oxidoreductase [Anabaena sp. 4-3], WP_066425842.1 flavin oxidoreductase [Anabaena sp. 4-3]	WP_010994354.1 MULTISPECIES_ flavin oxidoreductase [Nostocaceae], WP_010998032.1 MULTISPECIES_ flavin oxidoreductase [Nostocaceae], WP_010998577.1 MULTISPECIES_ flavin oxidoreductase [Nostocaceae]	WP_067774713.1 MULTISPECIES_ flavin oxidoreductase [unclassified Nostoc], WP_096680302.1 flavin oxidoreductase [Nostoc sp. NIES-2111], WP_096682257.1 flavin oxidoreductase [Nostoc sp. NIES-2111]	WP_103137848.1 flavin oxidoreductase [Nostoc sp. CENA543], WP_103140706.1 flavin oxidoreductase [Nostoc sp. CENA543], WP_103140893.1 MBL fold metallo-hydrolase [Nostoc sp. CENA543]	WP_015138959.1 flavoprotein [Nostoc sp. PCC 7524], WP_041555873.1 flavin oxidoreductase [Nostoc sp. PCC 7524], WP_085999928.1 flavin oxidoreductase [Nostoc sp. PCC 7524]	PJAGBOFA_00872 Putative diflavin flavoprotein A 5, PJAGBOFA_01199 Putative diflavin flavoprotein A 5, PJAGBOFA_01748 Putative diflavin flavoprotein A 5	8	6	2	Core	Core
OG0000029	WP_011318198.1 MULTISPECIES_ MBL fold metallo-hydrolase [Nostocaceae], WP_011318263.1 MULTISPECIES_ MBL fold metallo-hydrolase [Nostocaceae], WP_011318604.1 MULTISPECIES_ MBL fold metallo-hydrolase [Nostocaceae]	WP_067763702.1 MBL fold metallo-hydrolase [Nostoc sp. NIES-3756], WP_067770418.1 MBL fold metallo-hydrolase [Nostoc sp. NIES-3756], WP_067774710.1 MULTISPECIES_ MBL fold metallo-hydrolase [unclassified Nostoc]	WP_066382641.1 MULTISPECIES_ MBL fold metallo-hydrolase [unclassified Anabaena], WP_066423861.1 MBL fold metallo-hydrolase [Anabaena sp. 4-3], WP_066425844.1 MBL fold metallo-hydrolase [Anabaena sp. 4-3]	WP_010994355.1 MULTISPECIES_ MBL fold metallo-hydrolase [Nostocaceae], WP_010998036.1 MULTISPECIES_ MBL fold metallo-hydrolase [Nostocaceae], WP_010998579.1 MULTISPECIES_ MBL fold metallo-hydrolase [Nostocaceae]	WP_067774710.1 MULTISPECIES_ MBL fold metallo-hydrolase [unclassified Nostoc], WP_096680306.1 MBL fold metallo-hydrolase [Nostoc sp. NIES-2111], WP_096682258.1 MBL fold metallo-hydrolase [Nostoc sp. NIES-2111]	WP_103137694.1 MBL fold metallo-hydrolase [Nostoc sp. CENA543], WP_103137849.1 MBL fold metallo-hydrolase [Nostoc sp. CENA543], WP_103140016.1 MBL fold metallo-hydrolase [Nostoc sp. CENA543]	WP_015138957.1 MBL fold metallo-hydrolase [Nostoc sp. PCC 7524], WP_015140373.1 MBL fold metallo-hydrolase [Nostoc sp. PCC 7524], WP_015140768.1 MBL fold metallo-hydrolase [Nostoc sp. PCC 7524]	PJAGBOFA_00871 Putative diflavin flavoprotein A 3, PJAGBOFA_01200 Putative diflavin flavoprotein A 3, PJAGBOFA_01750 Putative diflavin flavoprotein A 3	8	6	2	Core	Core
OG0000030	WP_011318549.1 MULTISPECIES_ NADH-quinone oxidoreductase subunit M [Nostocaceae], WP_011319092.1 MULTISPECIES_ NADH-quinone oxidoreductase subunit M [Nostocaceae], WP_011319549.1 MULTISPECIES_ NADH-quinone oxidoreductase subunit M [Nostocaceae]	WP_067765656.1 MULTISPECIES_ NADH-quinone oxidoreductase subunit M [unclassified Nostoc], WP_067766594.1 MULTISPECIES_ NADH-quinone oxidoreductase subunit M [unclassified Nostoc], WP_067769384.1 MULTISPECIES_ NADH-quinone oxidoreductase subunit M [unclassified Nostoc]	WP_066378071.1 MULTISPECIES_ NADH-quinone oxidoreductase subunit M [unclassified Anabaena], WP_066384400.1 MULTISPECIES_ NADH-quinone oxidoreductase subunit M [unclassified Anabaena], WP_066423460.1 NADH-quinone oxidoreductase subunit M [Anabaena sp. 4-3]	WP_010998098.1 MULTISPECIES_ NAD_P_H-quinone oxidoreductase chain 4-2 [Nostocaceae], WP_044520586.1 MULTISPECIES_ NADH-quinone oxidoreductase subunit M [Nostocaceae], WP_044522459.1 MULTISPECIES_ NADH-quinone oxidoreductase subunit M [Nostocaceae]	WP_067765656.1 MULTISPECIES_ NADH-quinone oxidoreductase subunit M [unclassified Nostoc], WP_067766594.1 MULTISPECIES_ NADH-quinone oxidoreductase subunit M [unclassified Nostoc], WP_067769384.1 MULTISPECIES_ NADH-quinone oxidoreductase subunit M [unclassified Nostoc]	WP_103135362.1 NADH-quinone oxidoreductase subunit M [Nostoc sp. CENA543], WP_103136060.1 NADH-quinone oxidoreductase subunit M [Nostoc sp. CENA543], WP_103136300.1 NADH-quinone oxidoreductase subunit M [Nostoc sp. CENA543]	WP_015136466.1 NADH-quinone oxidoreductase subunit M [Nostoc sp. PCC 7524], WP_015137182.1 NADH-quinone oxidoreductase subunit M [Nostoc sp. PCC 7524], WP_015141390.1 NADH-quinone oxidoreductase subunit M [Nostoc sp. PCC 7524]	PJAGBOFA_02523 NAD_P_H-quinone oxidoreductase chain 4 1, PJAGBOFA_03823 NAD_P_H-quinone oxidoreductase chain 4 1, PJAGBOFA_05194 NAD_P_H-quinone oxidoreductase chain 4 1	8	6	2	Core	Core
OG0000031	WP_011321353.1 MULTISPECIES_ NAD_P_/FAD-dependent oxidoreductase [Nostocaceae], WP_011321354.1 MULTISPECIES_ NAD_P_/FAD-dependent oxidoreductase [Nostocaceae], WP_011321644.1 MULTISPECIES_ NAD_P_/FAD-dependent oxidoreductase [Nostocaceae]	WP_067764313.1 NAD_P_/FAD-dependent oxidoreductase [Nostoc sp. NIES-3756], WP_067765269.1 MULTISPECIES_ NAD_P_/FAD-dependent oxidoreductase [unclassified Nostoc], WP_067770763.1 NAD_P_/FAD-dependent oxidoreductase [Nostoc sp. NIES-3756]	WP_066379489.1 MULTISPECIES_ NAD_P_/FAD-dependent oxidoreductase [unclassified Anabaena], WP_066382113.1 MULTISPECIES_ NAD_P_/FAD-dependent oxidoreductase [unclassified Anabaena], WP_066426934.1 NAD_P_/FAD-dependent oxidoreductase [Anabaena sp. 4-3]	WP_010995299.1 MULTISPECIES_ NAD_P_/FAD-dependent oxidoreductase [Nostocaceae], WP_010995300.1 MULTISPECIES_ NAD_P_/FAD-dependent oxidoreductase [Nostocaceae], WP_010995722.1 MULTISPECIES_ NAD_P_/FAD-dependent oxidoreductase [Nostocaceae]	WP_067765269.1 MULTISPECIES_ NAD_P_/FAD-dependent oxidoreductase [unclassified Nostoc], WP_096679995.1 NAD_P_/FAD-dependent oxidoreductase [Nostoc sp. NIES-2111], WP_096682126.1 NAD_P_/FAD-dependent oxidoreductase [Nostoc sp. NIES-2111]	WP_103136435.1 NAD_P_/FAD-dependent oxidoreductase [Nostoc sp. CENA543], WP_103137253.1 NAD_P_/FAD-dependent oxidoreductase [Nostoc sp. CENA543], WP_103137254.1 NAD_P_/FAD-dependent oxidoreductase [Nostoc sp. CENA543]	WP_015137518.1 NAD_P_/FAD-dependent oxidoreductase [Nostoc sp. PCC 7524], WP_015140187.1 NAD_P_/FAD-dependent oxidoreductase [Nostoc sp. PCC 7524], WP_015140188.1 NAD_P_/FAD-dependent oxidoreductase [Nostoc sp. PCC 7524]	PJAGBOFA_01500 NADH dehydrogenase-like protein, PJAGBOFA_01503 Nitric oxide reductase FlRd-NAD_+_ reductase, PJAGBOFA_05470 NADH dehydrogenase-like protein	8	6	2	Core	Core
OG0000034	WP_011320040.1 MULTISPECIES_ XisI protein [Nostocaceae], WP_011320520.1 MULTISPECIES_ XisI protein [Nostocaceae]	WP_067766823.1 MULTISPECIES_ XisI protein [unclassified Nostoc], WP_067771084.1 MULTISPECIES_ XisI protein [unclassified Nostoc]	WP_066375295.1 MULTISPECIES_ XisI protein [unclassified Anabaena], WP_066377707.1 MULTISPECIES_ XisI protein [unclassified Anabaena]	WP_010995632.1 MULTISPECIES_ XisI protein [Nostocaceae], WP_010997275.1 MULTISPECIES_ XisI protein [Nostocaceae]	WP_067766823.1 MULTISPECIES_ XisI protein [unclassified Nostoc], WP_067771084.1 MULTISPECIES_ XisI protein [unclassified Nostoc], WP_096682875.1 XisI protein [Nostoc sp. NIES-2111]	WP_103135346.1 XisI protein [Nostoc sp. CENA543], WP_103135392.1 XisI protein [Nostoc sp. CENA543], WP_103135597.1 XisI protein [Nostoc sp. CENA543], WP_103135683.1 XisI protein [Nostoc sp. CENA543], WP_103137410.1 XisI protein [Nostoc sp. CENA543], WP_103137804.1 XisI protein [Nostoc sp. CENA543], WP_103137914.1 XisI protein [Nostoc sp. CENA543], WP_103137942.1 XisI protein [Nostoc sp. CENA543]	WP_015138866.1 XisI protein [Nostoc sp. PCC 7524], WP_015141320.1 XisI protein [Nostoc sp. PCC 7524]	PJAGBOFA_02047 hypothetical protein, PJAGBOFA_04082 hypothetical protein	8	6	2	Core	Core
OG0000036	WP_011317935.1 MULTISPECIES_ Uma2 family endonuclease [Nostocaceae], WP_011320020.1 MULTISPECIES_ Uma2 family endonuclease [Nostocaceae]	WP_067771570.1 Uma2 family endonuclease [Nostoc sp. NIES-3756], WP_067772360.1 Uma2 family endonuclease [Nostoc sp. NIES-3756], WP_067772787.1 MULTISPECIES_ Uma2 family endonuclease [unclassified Nostoc]	WP_066377122.1 MULTISPECIES_ Uma2 family endonuclease [unclassified Anabaena], WP_066423392.1 Uma2 family endonuclease [Anabaena sp. 4-3], WP_066424771.1 Uma2 family endonuclease [Anabaena sp. 4-3]	WP_044521508.1 MULTISPECIES_ Uma2 family endonuclease [Nostocaceae]	WP_067772787.1 MULTISPECIES_ Uma2 family endonuclease [unclassified Nostoc], WP_096679194.1 Uma2 family endonuclease [Nostoc sp. NIES-2111], WP_096679501.1 Uma2 family endonuclease [Nostoc sp. NIES-2111]	WP_103135810.1 Uma2 family endonuclease [Nostoc sp. CENA543], WP_103138974.1 Uma2 family endonuclease [Nostoc sp. CENA543], WP_103139780.1 Uma2 family endonuclease [Nostoc sp. CENA543]	WP_015137781.1 Uma2 family endonuclease [Nostoc sp. PCC 7524], WP_015138815.1 Uma2 family endonuclease [Nostoc sp. PCC 7524], WP_015140230.1 Uma2 family endonuclease [Nostoc sp. PCC 7524]	PJAGBOFA_00524 hypothetical protein, PJAGBOFA_01810 hypothetical protein, PJAGBOFA_03369 hypothetical protein	8	6	2	Core	Core
OG0000037	WP_011318373.1 MULTISPECIES_ AAA family ATPase [Nostocaceae], WP_011318642.1 MULTISPECIES_ ATP-binding protein [Nostocaceae], WP_011318894.1 MULTISPECIES_ AAA family ATPase [Nostocaceae], WP_011319641.1 MULTISPECIES_ AAA family ATPase [Nostocaceae]	WP_067773883.1 MULTISPECIES_ AAA family ATPase [unclassified Nostoc]	WP_066426591.1 ATP-binding protein [Anabaena sp. 4-3]	WP_010994655.1 MULTISPECIES_ AAA family ATPase [Nostocaceae], WP_010998963.1 MULTISPECIES_ AAA family ATPase [Nostocaceae]	WP_067773883.1 MULTISPECIES_ AAA family ATPase [unclassified Nostoc]	WP_103136082.1 ATP-binding protein [Nostoc sp. CENA543], WP_103136547.1 AAA family ATPase [Nostoc sp. CENA543], WP_103137034.1 AAA family ATPase [Nostoc sp. CENA543]	WP_015136793.1 AAA family ATPase [Nostoc sp. PCC 7524], WP_015139799.1 ATP-binding protein [Nostoc sp. PCC 7524], WP_041555767.1 AAA family ATPase [Nostoc sp. PCC 7524]	PJAGBOFA_00118 hypothetical protein, PJAGBOFA_01009 hypothetical protein, PJAGBOFA_01010 hypothetical protein, PJAGBOFA_05216 hypothetical protein, PJAGBOFA_05226 hypothetical protein, PJAGBOFA_05590 hypothetical protein	8	6	2	Core	Core
OG0000039	WP_011320039.1 MULTISPECIES_ fatty-acid oxidation protein subunit alpha [Nostocaceae], WP_011320521.1 MULTISPECIES_ fatty-acid oxidation protein subunit alpha [Nostocaceae]	WP_067766820.1 MULTISPECIES_ fatty-acid oxidation protein subunit alpha [unclassified Nostoc], WP_067771081.1 MULTISPECIES_ fatty-acid oxidation protein subunit alpha [unclassified Nostoc]	WP_066375297.1 MULTISPECIES_ fatty-acid oxidation protein subunit alpha [unclassified Anabaena], WP_066377709.1 MULTISPECIES_ fatty-acid oxidation protein subunit alpha [unclassified Anabaena]	WP_010995631.1 MULTISPECIES_ fatty-acid oxidation protein subunit alpha [Nostocaceae]	WP_067766820.1 MULTISPECIES_ fatty-acid oxidation protein subunit alpha [unclassified Nostoc], WP_067771081.1 MULTISPECIES_ fatty-acid oxidation protein subunit alpha [unclassified Nostoc], WP_096682874.1 fatty-acid oxidation protein subunit alpha [Nostoc sp. NIES-2111]	WP_103135347.1 fatty-acid oxidation protein subunit alpha [Nostoc sp. CENA543], WP_103135596.1 fatty-acid oxidation protein subunit alpha [Nostoc sp. CENA543], WP_103135684.1 fatty-acid oxidation protein subunit alpha [Nostoc sp. CENA543], WP_103137805.1 fatty-acid oxidation protein subunit alpha [Nostoc sp. CENA543], WP_103137913.1 fatty-acid oxidation protein subunit alpha [Nostoc sp. CENA543],…	WP_015138865.1 XisH protein [Nostoc sp. PCC 7524], WP_015141319.1 XisH protein [Nostoc sp. PCC 7524]	PJAGBOFA_02046 hypothetical protein, PJAGBOFA_04081 hypothetical protein, PJAGBOFA_05085 hypothetical protein	8	6	2	Core	Core
OG0000040	WP_011321434.1 MULTISPECIES_ magnesium-protoporphyrin IX monomethyl ester _oxidative_ cyclase [Nostocaceae], WP_011321608.1 MULTISPECIES_ magnesium-protoporphyrin IX monomethyl ester _oxidative_ cyclase [Nostocaceae]	WP_067766796.1 MULTISPECIES_ magnesium-protoporphyrin IX monomethyl ester _oxidative_ cyclase [unclassified Nostoc], WP_067772549.1 magnesium-protoporphyrin IX monomethyl ester _oxidative_ cyclase [Nostoc sp. NIES-3756]	WP_066382421.1 MULTISPECIES_ magnesium-protoporphyrin IX monomethyl ester _oxidative_ cyclase [unclassified Anabaena], WP_066423514.1 magnesium-protoporphyrin IX monomethyl ester _oxidative_ cyclase [Anabaena sp. 4-3], WP_066425334.1 magnesium-protoporphyrin IX monomethyl ester _oxidative_ cyclase [Anabaena sp. 4-3]	WP_010995530.1 MULTISPECIES_ magnesium-protoporphyrin IX monomethyl ester _oxidative_ cyclase [Nostocaceae], WP_010996044.1 MULTISPECIES_ magnesium-protoporphyrin IX monomethyl ester _oxidative_ cyclase [Nostocaceae], WP_010997451.1 MULTISPECIES_ magnesium-protoporphyrin IX monomethyl ester _oxidative_ cyclase [Nostocaceae]	WP_067766796.1 MULTISPECIES_ magnesium-protoporphyrin IX monomethyl ester _oxidative_ cyclase [unclassified Nostoc], WP_096679121.1 magnesium-protoporphyrin IX monomethyl ester _oxidative_ cyclase [Nostoc sp. NIES-2111]	WP_103137211.1 magnesium-protoporphyrin IX monomethyl ester _oxidative_ cyclase [Nostoc sp. CENA543], WP_103139173.1 magnesium-protoporphyrin IX monomethyl ester _oxidative_ cyclase [Nostoc sp. CENA543], WP_103140298.1 magnesium-protoporphyrin IX monomethyl ester _oxidative_ cyclase [Nostoc sp. CENA543]	WP_015137252.1 magnesium-protoporphyrin IX monomethyl ester _oxidative_ cyclase [Nostoc sp. PCC 7524], WP_015139648.1 magnesium-protoporphyrin IX monomethyl ester _oxidative_ cyclase [Nostoc sp. PCC 7524], WP_015140142.1 magnesium-protoporphyrin IX monomethyl ester _oxidative_ cyclase [Nostoc sp. PCC 7524]	PJAGBOFA_00158 hypothetical protein, PJAGBOFA_02216 hypothetical protein, PJAGBOFA_04366 hypothetical protein	8	6	2	Core	Core
OG0000041	WP_011316528.1 MULTISPECIES_ HlyD family efflux transporter periplasmic adaptor subunit [Nostocaceae], WP_011319182.1 MULTISPECIES_ HlyD family efflux transporter periplasmic adaptor subunit [Nostocaceae]	WP_067775138.1 MULTISPECIES_ HlyD family efflux transporter periplasmic adaptor subunit [unclassified Nostoc], WP_082727367.1 HlyD family efflux transporter periplasmic adaptor subunit [Nostoc sp. NIES-3756]	WP_066423988.1 HlyD family efflux transporter periplasmic adaptor subunit [Anabaena sp. 4-3]	WP_010999274.1 MULTISPECIES_ HlyD family efflux transporter periplasmic adaptor subunit [Nostocaceae], WP_010999570.1 MULTISPECIES_ HlyD family efflux transporter periplasmic adaptor subunit [Nostocaceae]	WP_067775138.1 MULTISPECIES_ HlyD family efflux transporter periplasmic adaptor subunit [unclassified Nostoc], WP_096682580.1 HlyD family efflux transporter periplasmic adaptor subunit [Nostoc sp. NIES-2111]	WP_103135932.1 HlyD family efflux transporter periplasmic adaptor subunit [Nostoc sp. CENA543], WP_103136693.1 HlyD family efflux transporter periplasmic adaptor subunit [Nostoc sp. CENA543], WP_103140250.1 HlyD family efflux transporter periplasmic adaptor subunit [Nostoc sp. CENA543]	WP_015136863.1 HlyD family efflux transporter periplasmic adaptor subunit [Nostoc sp. PCC 7524], WP_015137399.1 HlyD family efflux transporter periplasmic adaptor subunit [Nostoc sp. PCC 7524], WP_015140178.1 HlyD family efflux transporter periplasmic adaptor subunit [Nostoc sp. PCC 7524]	PJAGBOFA_00451 Hemolysin secretion protein D_ chromosomal, PJAGBOFA_01894 Hemolysin secretion protein D_ chromosomal, PJAGBOFA_03022 Hemolysin secretion protein D_ chromosomal, PJAGBOFA_04713 Hemolysin secretion protein D_ chromosomal, PJAGBOFA_05760 Hemolysin secretion protein D_ chromosomal	8	6	2	Core	Core
OG0000042	WP_011317722.1 MULTISPECIES_ high light inducible protein [Nostocaceae], WP_011317723.1 MULTISPECIES_ high light inducible protein [Nostocaceae]	WP_067770907.1 MULTISPECIES_ high light inducible protein [unclassified Nostoc], WP_067770909.1 high light inducible protein [Nostoc sp. NIES-3756], WP_067770911.1 high light inducible protein [Nostoc sp. NIES-3756], WP_067775894.1 MULTISPECIES_ high light inducible protein [unclassified Nostoc]	WP_066383611.1 MULTISPECIES_ high light inducible protein [unclassified Anabaena], WP_066383613.1 MULTISPECIES_ high light inducible protein [unclassified Anabaena]	WP_010997193.1 MULTISPECIES_ high light inducible protein [Nostocaceae], WP_010997194.1 MULTISPECIES_ high light inducible protein [Nostocaceae]	WP_067770907.1 MULTISPECIES_ high light inducible protein [unclassified Nostoc], WP_067775894.1 MULTISPECIES_ high light inducible protein [unclassified Nostoc], WP_096679902.1 high light inducible protein [Nostoc sp. NIES-2111], WP_096679904.1 high light inducible protein [Nostoc sp. NIES-2111]	WP_103139963.1 high light inducible protein [Nostoc sp. CENA543], WP_103139964.1 high light inducible protein [Nostoc sp. CENA543]	WP_015137411.1 hypothetical protein [Nostoc sp. PCC 7524], WP_015137412.1 hypothetical protein [Nostoc sp. PCC 7524]	PJAGBOFA_02894 hypothetical protein, PJAGBOFA_02895 hypothetical protein	8	6	2	Core	Core
OG0000044	WP_011316350.1 MULTISPECIES_ RpoD/SigA family RNA polymerase sigma factor [Nostocaceae], WP_011318703.1 MULTISPECIES_ RNA polymerase sigma factor_ RpoD/SigA family [Nostocaceae]	WP_067769655.1 MULTISPECIES_ RpoD/SigA family RNA polymerase sigma factor [unclassified Nostoc], WP_067773171.1 MULTISPECIES_ RNA polymerase sigma factor_ RpoD/SigA family [unclassified Nostoc], WP_067776823.1 RpoD/SigA family RNA polymerase sigma factor [Nostoc sp. NIES-3756]	WP_066425167.1 RNA polymerase sigma factor_ RpoD/SigA family [Anabaena sp. 4-3], WP_066425751.1 RpoD/SigA family RNA polymerase sigma factor [Anabaena sp. 4-3]	WP_010997941.1 MULTISPECIES_ RNA polymerase sigma factor_ RpoD/SigA family [Nostocaceae], WP_010999734.1 MULTISPECIES_ RpoD/SigA family RNA polymerase sigma factor [Nostocaceae], WP_096637411.1 RpoD/SigA family RNA polymerase sigma factor [Trichormus variabilis]	WP_067769655.1 MULTISPECIES_ RpoD/SigA family RNA polymerase sigma factor [unclassified Nostoc], WP_067773171.1 MULTISPECIES_ RNA polymerase sigma factor_ RpoD/SigA family [unclassified Nostoc], WP_096682719.1 RpoD/SigA family RNA polymerase sigma factor [Nostoc sp. NIES-2111], WP_096683002.1 RpoD/SigA family RNA polymerase sigma factor [Nostoc sp. NIES-2111]	WP_103136439.1 RNA polymerase sigma factor_ RpoD/SigA family [Nostoc sp. CENA543]	WP_041555233.1 RpoD/SigA family RNA polymerase sigma factor [Nostoc sp. PCC 7524], WP_041555821.1 RNA polymerase sigma factor_ RpoD/SigA family [Nostoc sp. PCC 7524]	PJAGBOFA_02266 RNA polymerase sigma factor SigA2, PJAGBOFA_04407 RNA polymerase sigma factor SigA2	8	6	2	Core	Core
OG0000045	WP_011316741.1 MULTISPECIES_ response regulator [Nostocaceae], WP_011318442.1 MULTISPECIES_ response regulator [Nostocaceae], WP_011319203.1 MULTISPECIES_ response regulator [Nostocaceae]	WP_067764340.1 response regulator [Nostoc sp. NIES-3756], WP_067768606.1 response regulator [Nostoc sp. NIES-3756], WP_067770603.1 response regulator [Nostoc sp. NIES-3756]	WP_066426606.1 response regulator [Anabaena sp. 4-3]	WP_010999447.1 MULTISPECIES_ response regulator [Nostocaceae], WP_096637217.1 diguanylate cyclase [Trichormus variabilis]	WP_096680089.1 response regulator [Nostoc sp. NIES-2111], WP_096681108.1 response regulator [Nostoc sp. NIES-2111], WP_096682118.1 response regulator [Nostoc sp. NIES-2111]	WP_103138109.1 response regulator [Nostoc sp. CENA543], WP_103139900.1 response regulator [Nostoc sp. CENA543]	WP_015138907.1 response regulator [Nostoc sp. PCC 7524]	PJAGBOFA_00641 Regulator of RpoS, PJAGBOFA_03197 Regulator of RpoS, PJAGBOFA_03629 Regulator of RpoS, PJAGBOFA_03829 Regulator of RpoS	8	6	2	Core	Core
OG0000046	WP_011317620.1 MULTISPECIES_ serine/threonine protein kinase [Nostocaceae], WP_011319731.1 MULTISPECIES_ serine/threonine protein kinase [Nostocaceae], WP_011319732.1 MULTISPECIES_ serine/threonine protein kinase [Nostocaceae]	WP_067774642.1 protein kinase [Nostoc sp. NIES-3756], WP_067774909.1 serine/threonine protein kinase [Nostoc sp. NIES-3756], WP_067774913.1 serine/threonine protein kinase [Nostoc sp. NIES-3756]	WP_082803708.1 protein kinase [Anabaena sp. 4-3]	WP_010999075.1 MULTISPECIES_ protein kinase [Nostocaceae]	WP_096678184.1 serine/threonine protein kinase [Nostoc sp. NIES-2111], WP_096678268.1 protein kinase [Nostoc sp. NIES-2111], WP_096680192.1 serine/threonine protein kinase [Nostoc sp. NIES-2111], WP_096681513.1 protein kinase [Nostoc sp. NIES-2111], WP_096683503.1 serine/threonine protein kinase [Nostoc sp. NIES-2111]	WP_103136445.1 protein kinase [Nostoc sp. CENA543], WP_103141100.1 GUN4 domain-containing protein [Nostoc sp. CENA543]	WP_015140031.1 protein kinase [Nostoc sp. PCC 7524], WP_015141613.1 protein kinase [Nostoc sp. PCC 7524]	PJAGBOFA_04743 Serine/threonine-protein kinase PknD, PJAGBOFA_04744 Serine/threonine-protein kinase PknD	8	6	2	Core	Core
OG0000047	WP_011318267.1 MULTISPECIES_ Uma2 family endonuclease [Nostocaceae], WP_011318547.1 MULTISPECIES_ Uma2 family endonuclease [Nostocaceae]	WP_067765653.1 MULTISPECIES_ Uma2 family endonuclease [unclassified Nostoc], WP_067774700.1 MULTISPECIES_ Uma2 family endonuclease [unclassified Nostoc], WP_067775736.1 Uma2 family endonuclease [Nostoc sp. NIES-3756]	WP_066378070.1 MULTISPECIES_ Uma2 family endonuclease [unclassified Anabaena], WP_066379200.1 MULTISPECIES_ Uma2 family endonuclease [unclassified Anabaena]	WP_010996053.1 MULTISPECIES_ Uma2 family endonuclease [Nostocaceae], WP_010998099.1 MULTISPECIES_ Uma2 family endonuclease [Nostocaceae], WP_044521903.1 MULTISPECIES_ Uma2 family endonuclease [Nostocaceae]	WP_067765653.1 MULTISPECIES_ Uma2 family endonuclease [unclassified Nostoc], WP_067774700.1 MULTISPECIES_ Uma2 family endonuclease [unclassified Nostoc]	WP_103135903.1 Uma2 family endonuclease [Nostoc sp. CENA543], WP_103136058.1 Uma2 family endonuclease [Nostoc sp. CENA543], WP_103136245.1 Uma2 family endonuclease [Nostoc sp. CENA543]	WP_015137184.1 Uma2 family endonuclease [Nostoc sp. PCC 7524], WP_015139961.1 Uma2 family endonuclease [Nostoc sp. PCC 7524], WP_015140231.1 Uma2 family endonuclease [Nostoc sp. PCC 7524]	PJAGBOFA_05191 hypothetical protein	8	6	2	Core	Core
OG0000050	WP_011317335.1 MULTISPECIES_ cysteine synthase A [Nostocaceae], WP_011319281.1 MULTISPECIES_ cysteine synthase A [Nostocaceae], WP_011321669.1 MULTISPECIES_ cysteine synthase A [Nostocaceae]	WP_067769985.1 cysteine synthase A [Nostoc sp. NIES-3756], WP_067773128.1 MULTISPECIES_ cysteine synthase A [unclassified Nostoc]	WP_066377331.1 MULTISPECIES_ cysteine synthase A [unclassified Anabaena], WP_066425977.1 cysteine synthase A [Anabaena sp. 4-3]	WP_010996677.1 MULTISPECIES_ cysteine synthase A [Nostocaceae], WP_010998684.1 MULTISPECIES_ cysteine synthase A [Nostocaceae]	WP_067773128.1 MULTISPECIES_ cysteine synthase A [unclassified Nostoc], WP_096680550.1 cysteine synthase A [Nostoc sp. NIES-2111]	WP_103138649.1 cysteine synthase A [Nostoc sp. CENA543], WP_103138819.1 cysteine synthase A [Nostoc sp. CENA543], WP_103139843.1 cysteine synthase A [Nostoc sp. CENA543]	WP_015136830.1 cysteine synthase A [Nostoc sp. PCC 7524], WP_015140816.1 cysteine synthase A [Nostoc sp. PCC 7524]	PJAGBOFA_02397 O-acetylserine sulfhydrylase, PJAGBOFA_03355 O-acetylserine sulfhydrylase	8	6	2	Core	Core
OG0000051	WP_011317595.1 MULTISPECIES_ glycosyltransferase family 4 protein [Nostocaceae], WP_011318030.1 MULTISPECIES_ glycosyltransferase family 4 protein [Nostocaceae]	WP_067765799.1 MULTISPECIES_ glycosyltransferase family 4 protein [unclassified Nostoc], WP_067767292.1 MULTISPECIES_ glycosyltransferase family 4 protein [unclassified Nostoc], WP_067770621.1 MULTISPECIES_ glycosyltransferase family 4 protein [unclassified Nostoc], WP_067777143.1 glycosyltransferase family 4 protein [Nostoc sp. NIES-3756]	WP_066376452.1 MULTISPECIES_ glycosyltransferase family 4 protein [unclassified Anabaena]	WP_010995837.1 MULTISPECIES_ WcaI family glycosyltransferase [Nostocaceae], WP_010998307.1 MULTISPECIES_ WcaI family glycosyltransferase [Nostocaceae]	WP_067765799.1 MULTISPECIES_ WcaI family glycosyltransferase [unclassified Nostoc], WP_067767292.1 MULTISPECIES_ WcaI family glycosyltransferase [unclassified Nostoc], WP_067770621.1 MULTISPECIES_ WcaI family glycosyltransferase [unclassified Nostoc]	WP_103137472.1 glycosyltransferase family 4 protein [Nostoc sp. CENA543], WP_103140430.1 glycosyltransferase family 4 protein [Nostoc sp. CENA543]	WP_015139496.1 glycosyltransferase family 4 protein [Nostoc sp. PCC 7524], WP_015141120.1 glycosyltransferase family 4 protein [Nostoc sp. PCC 7524]	PJAGBOFA_03483 hypothetical protein, PJAGBOFA_04315 D-inositol-3-phosphate glycosyltransferase	8	6	2	Core	Core
OG0000055	WP_011320573.1 MULTISPECIES_ CHASE2 domain-containing protein [Nostocaceae]	WP_067766856.1 CHASE2 domain-containing protein [Nostoc sp. NIES-3756], WP_067770489.1 CHASE2 domain-containing protein [Nostoc sp. NIES-3756]	WP_066384226.1 MULTISPECIES_ CHASE2 domain-containing protein [unclassified Anabaena]	WP_010995550.1 MULTISPECIES_ CHASE2 domain-containing protein [Nostocaceae], WP_010999860.1 MULTISPECIES_ CHASE2 domain-containing protein [Nostocaceae], WP_044521666.1 MULTISPECIES_ CHASE2 domain-containing protein [Nostocaceae]	WP_096680370.1 CHASE2 domain-containing protein [Nostoc sp. NIES-2111], WP_096681575.1 CHASE2 domain-containing protein [Nostoc sp. NIES-2111]	WP_103135936.1 CHASE2 domain-containing protein [Nostoc sp. CENA543], WP_103136812.1 CHASE2 domain-containing protein [Nostoc sp. CENA543]	WP_015137700.1 CHASE2 domain-containing protein [Nostoc sp. PCC 7524], WP_015138753.1 CHASE2 domain-containing protein [Nostoc sp. PCC 7524], WP_015140182.1 CHASE2 domain-containing protein [Nostoc sp. PCC 7524], WP_041555661.1 CHASE2 domain-containing protein [Nostoc sp. PCC 7524]	PJAGBOFA_00454 hypothetical protein, PJAGBOFA_01628 hypothetical protein, PJAGBOFA_05460 hypothetical protein	8	6	2	Core	Core
OG0000056	WP_011321058.1 MULTISPECIES_ peptidylprolyl isomerase [Nostocaceae]	WP_067768180.1 MULTISPECIES_ peptidylprolyl isomerase [unclassified Nostoc], WP_067771548.1 peptidylprolyl isomerase [Nostoc sp. NIES-3756]	WP_066383649.1 MULTISPECIES_ peptidylprolyl isomerase [unclassified Anabaena], WP_066384172.1 MULTISPECIES_ peptidylprolyl isomerase [unclassified Anabaena], WP_066424337.1 peptidylprolyl isomerase [Anabaena sp. 4-3]	WP_044521130.1 MULTISPECIES_ peptidylprolyl isomerase [Nostocaceae]	WP_067768180.1 MULTISPECIES_ peptidylprolyl isomerase [unclassified Nostoc], WP_096679515.1 peptidylprolyl isomerase [Nostoc sp. NIES-2111]	WP_103136719.1 peptidylprolyl isomerase [Nostoc sp. CENA543], WP_103136724.1 peptidylprolyl isomerase [Nostoc sp. CENA543], WP_103140105.1 peptidylprolyl isomerase [Nostoc sp. CENA543], WP_103140771.1 peptidylprolyl isomerase [Nostoc sp. CENA543]	WP_015139397.1 peptidylprolyl isomerase [Nostoc sp. PCC 7524], WP_015139847.1 peptidylprolyl isomerase [Nostoc sp. PCC 7524]	PJAGBOFA_01284 Chaperone SurA, PJAGBOFA_03134 Chaperone SurA, PJAGBOFA_04992 Chaperone SurA	8	6	2	Core	Core
OG0000057	WP_011321059.1 MULTISPECIES_ HlyD family efflux transporter periplasmic adaptor subunit [Nostocaceae]	WP_067768178.1 MULTISPECIES_ HlyD family efflux transporter periplasmic adaptor subunit [unclassified Nostoc], WP_067771551.1 MULTISPECIES_ HlyD family efflux transporter periplasmic adaptor subunit [unclassified Nostoc]	WP_066424336.1 HlyD family efflux transporter periplasmic adaptor subunit [Anabaena sp. 4-3], WP_066425969.1 HlyD family efflux transporter periplasmic adaptor subunit [Anabaena sp. 4-3], WP_066426536.1 HlyD family efflux transporter periplasmic adaptor subunit [Anabaena sp. 4-3]	WP_010996092.1 MULTISPECIES_ HlyD family efflux transporter periplasmic adaptor subunit [Nostocaceae]	WP_067768178.1 MULTISPECIES_ HlyD family efflux transporter periplasmic adaptor subunit [unclassified Nostoc], WP_067771551.1 MULTISPECIES_ HlyD family efflux transporter periplasmic adaptor subunit [unclassified Nostoc]	WP_103136718.1 HlyD family efflux transporter periplasmic adaptor subunit [Nostoc sp. CENA543], WP_103136723.1 HlyD family efflux transporter periplasmic adaptor subunit [Nostoc sp. CENA543], WP_103138330.1 HlyD family efflux transporter periplasmic adaptor subunit [Nostoc sp. CENA543], WP_103140104.1 HlyD family efflux transporter periplasmic adaptor subunit [Nostoc sp. CENA543]	WP_015139396.1 HlyD family efflux transporter periplasmic adaptor subunit [Nostoc sp. PCC 7524], WP_015139848.1 HlyD family efflux transporter periplasmic adaptor subunit [Nostoc sp. PCC 7524]	PJAGBOFA_01283 Hemolysin secretion protein D_ plasmid, PJAGBOFA_03135 Hemolysin secretion protein D_ plasmid, PJAGBOFA_04993 Hemolysin secretion protein D_ chromosomal	8	6	2	Core	Core
OG0000058	WP_011321060.1 MULTISPECIES_ ATP-binding cassette domain-containing protein [Nostocaceae]	WP_067768176.1 peptidase domain-containing ABC transporter [Nostoc sp. NIES-3756], WP_067771552.1 peptidase domain-containing ABC transporter [Nostoc sp. NIES-3756]	WP_066383645.1 MULTISPECIES_ peptidase domain-containing ABC transporter [unclassified Anabaena], WP_066424335.1 peptidase domain-containing ABC transporter [Anabaena sp. 4-3], WP_066425967.1 peptidase domain-containing ABC transporter [Anabaena sp. 4-3]	WP_010996091.1 MULTISPECIES_ ATP-binding cassette domain-containing protein [Nostocaceae]	WP_096679513.1 ATP-binding cassette domain-containing protein [Nostoc sp. NIES-2111], WP_096681249.1 ATP-binding cassette domain-containing protein [Nostoc sp. NIES-2111]	WP_103136717.1 ATP-binding cassette domain-containing protein [Nostoc sp. CENA543], WP_103136722.1 peptidase domain-containing ABC transporter [Nostoc sp. CENA543], WP_103138331.1 peptidase domain-containing ABC transporter [Nostoc sp. CENA543], WP_103140103.1 peptidase domain-containing ABC transporter [Nostoc sp. CENA543]	WP_015139849.1 peptidase domain-containing ABC transporter [Nostoc sp. PCC 7524], WP_041555796.1 peptidase domain-containing ABC transporter [Nostoc sp. PCC 7524]	PJAGBOFA_01282 Vitamin B12 import ATP-binding protein BtuD, PJAGBOFA_03136 Vitamin B12 import ATP-binding protein BtuD, PJAGBOFA_04994 Vitamin B12 import ATP-binding protein BtuD	8	6	2	Core	Core
OG0000060	WP_041456457.1 MULTISPECIES_ PDZ domain-containing protein [Nostocaceae], WP_041457123.1 MULTISPECIES_ PDZ domain-containing protein [Nostocaceae]	WP_067773044.1 MULTISPECIES_ PDZ domain-containing protein [unclassified Nostoc], WP_082727243.1 PDZ domain-containing protein [Nostoc sp. NIES-3756]	WP_066380372.1 MULTISPECIES_ PDZ domain-containing protein [unclassified Anabaena], WP_066382313.1 MULTISPECIES_ trypsin-like serine protease [unclassified Anabaena], WP_066424098.1 PDZ domain-containing protein [Anabaena sp. 4-3]	WP_010994877.1 PDZ domain-containing protein [Trichormus variabilis], WP_010996169.1 MULTISPECIES_ PDZ domain-containing protein [Nostocaceae]	WP_067773044.1 MULTISPECIES_ PDZ domain-containing protein [unclassified Nostoc], WP_096680444.1 PDZ domain-containing protein [Nostoc sp. NIES-2111]	WP_103139484.1 PDZ domain-containing protein [Nostoc sp. CENA543], WP_103140525.1 PDZ domain-containing protein [Nostoc sp. CENA543]	WP_015138029.1 PDZ domain-containing protein [Nostoc sp. PCC 7524], WP_015139028.1 PDZ domain-containing protein [Nostoc sp. PCC 7524], WP_015141685.1 trypsin-like serine protease [Nostoc sp. PCC 7524]	PJAGBOFA_01483 Putative serine protease HtrA, PJAGBOFA_02447 hypothetical protein	8	6	2	Core	Core
OG0000062	WP_011316313.1 MULTISPECIES_ type IV secretion system DNA-binding domain-containing protein [Nostocaceae], WP_011316866.1 MULTISPECIES_ hypothetical protein [Nostocaceae], WP_041456230.1 MULTISPECIES_ hypothetical protein [Nostocaceae]	WP_067769105.1 MULTISPECIES_ hypothetical protein [unclassified Nostoc], WP_067776746.1 hypothetical protein [Nostoc sp. NIES-3756]	WP_066384078.1 MULTISPECIES_ hypothetical protein [unclassified Anabaena]	WP_010993860.1 MULTISPECIES_ hypothetical protein [Nostocaceae], WP_010999761.1 MULTISPECIES_ type IV secretion system DNA-binding domain-containing protein [Nostocaceae], WP_044520648.1 MULTISPECIES_ hypothetical protein [Nostocaceae], WP_096637394.1 hypothetical protein [Trichormus variabilis]	WP_067769105.1 MULTISPECIES_ hypothetical protein [unclassified Nostoc], WP_096682750.1 hypothetical protein [Nostoc sp. NIES-2111], WP_096683022.1 hypothetical protein [Nostoc sp. NIES-2111], WP_096683381.1 type IV secretion system DNA-binding domain-containing protein [Nostoc sp. NIES-2111]	WP_103138706.1 hypothetical protein [Nostoc sp. CENA543]	WP_015137137.1 hypothetical protein [Nostoc sp. PCC 7524]	PJAGBOFA_00229 hypothetical protein	8	6	2	Core	Core
OG0000064	WP_011316739.1 MULTISPECIES_ glutathione-dependent formaldehyde dehydrogenase [Nostocaceae], WP_011321167.1 MULTISPECIES_ glutathione-dependent formaldehyde dehydrogenase [Nostocaceae], WP_011321169.1 MULTISPECIES_ glutathione-dependent formaldehyde dehydrogenase [Nostocaceae]	WP_067771450.1 MULTISPECIES_ glutathione-dependent formaldehyde dehydrogenase [unclassified Nostoc], WP_067771455.1 glutathione-dependent formaldehyde dehydrogenase [Nostoc sp. NIES-3756]	WP_066425775.1 glutathione-dependent formaldehyde dehydrogenase [Anabaena sp. 4-3], WP_066425776.1 glutathione-dependent formaldehyde dehydrogenase [Anabaena sp. 4-3]	WP_010995069.1 MULTISPECIES_ glutathione-dependent formaldehyde dehydrogenase [Nostocaceae], WP_010995071.1 MULTISPECIES_ glutathione-dependent formaldehyde dehydrogenase [Nostocaceae]	WP_067771450.1 MULTISPECIES_ glutathione-dependent formaldehyde dehydrogenase [unclassified Nostoc], WP_096679574.1 glutathione-dependent formaldehyde dehydrogenase [Nostoc sp. NIES-2111]	WP_103137919.1 glutathione-dependent formaldehyde dehydrogenase [Nostoc sp. CENA543], WP_103137921.1 glutathione-dependent formaldehyde dehydrogenase [Nostoc sp. CENA543]	WP_015138946.1 glutathione-dependent formaldehyde dehydrogenase [Nostoc sp. PCC 7524], WP_015138948.1 glutathione-dependent formaldehyde dehydrogenase [Nostoc sp. PCC 7524]	PJAGBOFA_04510 putative zinc-binding alcohol dehydrogenase, PJAGBOFA_04512 putative zinc-binding alcohol dehydrogenase	8	6	2	Core	Core
OG0000066	WP_011316758.1 MULTISPECIES_ chaperonin GroEL [Nostocaceae], WP_011320337.1 MULTISPECIES_ chaperonin GroEL [Nostocaceae], WP_011320465.1 MULTISPECIES_ chaperonin GroEL [Nostocaceae]	WP_067771982.1 chaperonin GroEL [Nostoc sp. NIES-3756], WP_067776265.1 MULTISPECIES_ chaperonin GroEL [unclassified Nostoc]	WP_066379606.1 MULTISPECIES_ chaperonin GroEL [unclassified Anabaena], WP_066426268.1 chaperonin GroEL [Anabaena sp. 4-3]	WP_010996060.1 MULTISPECIES_ chaperonin GroEL [Nostocaceae], WP_010997806.1 MULTISPECIES_ chaperonin GroEL [Nostocaceae]	WP_067776265.1 MULTISPECIES_ chaperonin GroEL [unclassified Nostoc], WP_096679317.1 chaperonin GroEL [Nostoc sp. NIES-2111]	WP_103136310.1 chaperonin GroEL [Nostoc sp. CENA543], WP_103140185.1 chaperonin GroEL [Nostoc sp. CENA543]	WP_015139197.1 chaperonin GroEL [Nostoc sp. PCC 7524], WP_041555042.1 chaperonin GroEL [Nostoc sp. PCC 7524]	PJAGBOFA_00708 60 kDa chaperonin 1, PJAGBOFA_02578 60 kDa chaperonin 2	8	6	2	Core	Core
OG0000067	WP_011316770.1 MULTISPECIES_ ATP-dependent chaperone ClpB [Nostocaceae], WP_011317034.1 MULTISPECIES_ ATP-dependent chaperone ClpB [Nostocaceae], WP_011319119.1 MULTISPECIES_ ATP-dependent chaperone ClpB [Nostocaceae]	WP_067771616.1 MULTISPECIES_ ATP-dependent chaperone ClpB [unclassified Nostoc], WP_067771847.1 ATP-dependent chaperone ClpB [Nostoc sp. NIES-3756]	WP_066424237.1 ATP-dependent chaperone ClpB [Anabaena sp. 4-3], WP_066425614.1 ATP-dependent chaperone ClpB [Anabaena sp. 4-3]	WP_010996478.1 MULTISPECIES_ ATP-dependent chaperone ClpB [Nostocaceae], WP_044522472.1 MULTISPECIES_ ATP-dependent chaperone ClpB [Nostocaceae]	WP_067771616.1 MULTISPECIES_ ATP-dependent chaperone ClpB [unclassified Nostoc], WP_096679383.1 ATP-dependent chaperone ClpB [Nostoc sp. NIES-2111]	WP_103138839.1 ATP-dependent chaperone ClpB [Nostoc sp. CENA543], WP_103140447.1 ATP-dependent chaperone ClpB [Nostoc sp. CENA543]	WP_015141138.1 ATP-dependent chaperone ClpB [Nostoc sp. PCC 7524], WP_015141347.1 ATP-dependent chaperone ClpB [Nostoc sp. PCC 7524]	PJAGBOFA_04333 Chaperone protein ClpB 1, PJAGBOFA_05721 Chaperone protein ClpB 1	8	6	2	Core	Core
OG0000068	WP_011316937.1 MULTISPECIES_ hypothetical protein [Nostocaceae], WP_011319817.1 hypothetical protein [Trichormus variabilis], WP_011319818.1 MULTISPECIES_ hypothetical protein [Nostocaceae], WP_011320794.1 MULTISPECIES_ peptidase C14 [Nostocaceae]	WP_067771302.1 hypothetical protein [Nostoc sp. NIES-3756]	WP_066424533.1 hypothetical protein [Anabaena sp. 4-3]	WP_010994460.1 MULTISPECIES_ hypothetical protein [Nostocaceae], WP_010994461.1 MULTISPECIES_ hypothetical protein [Nostocaceae], WP_010996282.1 MULTISPECIES_ hypothetical protein [Nostocaceae]	WP_096679682.1 hypothetical protein [Nostoc sp. NIES-2111]	WP_103137089.1 hypothetical protein [Nostoc sp. CENA543], WP_103139965.1 hypothetical protein [Nostoc sp. CENA543], WP_157943191.1 peptidase C14 [Nostoc sp. CENA543]	WP_015138611.1 hypothetical protein [Nostoc sp. PCC 7524]	PJAGBOFA_02898 Tol-Pal system protein TolB, PJAGBOFA_03023 Tol-Pal system protein TolB, PJAGBOFA_05284 hypothetical protein	8	6	2	Core	Core
OG0000069	WP_011316942.1 MULTISPECIES_ sulfate ABC transporter substrate-binding protein [Nostocaceae], WP_011321376.1 MULTISPECIES_ sulfate ABC transporter substrate-binding protein [Nostocaceae], WP_011321377.1 MULTISPECIES_ sulfate ABC transporter substrate-binding protein [Nostocaceae]	WP_067766481.1 sulfate ABC transporter substrate-binding protein [Nostoc sp. NIES-3756], WP_067769340.1 sulfate ABC transporter substrate-binding protein [Nostoc sp. NIES-3756], WP_082727169.1 sulfate ABC transporter substrate-binding protein [Nostoc sp. NIES-3756]	WP_066380374.1 MULTISPECIES_ sulfate ABC transporter substrate-binding protein [unclassified Anabaena]	WP_010994498.1 MULTISPECIES_ sulfate ABC transporter substrate-binding protein [Nostocaceae]	WP_096680882.1 sulfate ABC transporter substrate-binding protein [Nostoc sp. NIES-2111], WP_096681664.1 sulfate ABC transporter substrate-binding protein [Nostoc sp. NIES-2111], WP_096681665.1 sulfate ABC transporter substrate-binding protein [Nostoc sp. NIES-2111]	WP_103135938.1 sulfate ABC transporter substrate-binding protein [Nostoc sp. CENA543], WP_103136219.1 sulfate ABC transporter substrate-binding protein [Nostoc sp. CENA543], WP_103136220.1 sulfate ABC transporter substrate-binding protein [Nostoc sp. CENA543]	WP_015138031.1 sulfate ABC transporter substrate-binding protein [Nostoc sp. PCC 7524]	PJAGBOFA_02867 Sulfate-binding protein, PJAGBOFA_05109 Sulfate-binding protein	8	6	2	Core	Core
OG0000070	WP_011317694.1 MULTISPECIES_ glycosyltransferase family 2 protein [Nostocaceae], WP_011317695.1 MULTISPECIES_ glycosyltransferase family 2 protein [Nostocaceae], WP_011317703.1 MULTISPECIES_ glycosyltransferase family 2 protein [Nostocaceae]	WP_067770113.1 MULTISPECIES_ glycosyltransferase family 2 protein [unclassified Nostoc], WP_067770115.1 MULTISPECIES_ glycosyltransferase family 2 protein [unclassified Nostoc], WP_082727135.1 glycosyltransferase [Nostoc sp. NIES-3756]	WP_066376700.1 MULTISPECIES_ glycosyltransferase family 2 protein [unclassified Anabaena], WP_066381839.1 MULTISPECIES_ glycosyltransferase family 2 protein [unclassified Anabaena]	WP_010997213.1 MULTISPECIES_ glycosyltransferase family 2 protein [Nostocaceae], WP_010997221.1 MULTISPECIES_ glycosyltransferase family 2 protein [Nostocaceae], WP_010997222.1 MULTISPECIES_ glycosyltransferase family 2 protein [Nostocaceae]	WP_067770113.1 MULTISPECIES_ glycosyltransferase family 2 protein [unclassified Nostoc], WP_067770115.1 MULTISPECIES_ glycosyltransferase family 2 protein [unclassified Nostoc]	WP_103139941.1 glycosyltransferase [Nostoc sp. CENA543]	WP_015138795.1 glycosyltransferase [Nostoc sp. PCC 7524], WP_015141151.1 glycosyltransferase family 2 protein [Nostoc sp. PCC 7524]	PJAGBOFA_04345 Undecaprenyl-phosphate 4-deoxy-4-formamido-L-arabinose transferase	8	6	2	Core	Core
OG0000072	WP_011319037.1 MULTISPECIES_ alkaline phosphatase [Nostocaceae], WP_011320440.1 MULTISPECIES_ alkaline phosphatase [Nostocaceae], WP_011320812.1 MULTISPECIES_ alkaline phosphatase [Nostocaceae]	WP_067765722.1 alkaline phosphatase [Nostoc sp. NIES-3756], WP_067769671.1 MULTISPECIES_ alkaline phosphatase [unclassified Nostoc], WP_067775347.1 alkaline phosphatase [Nostoc sp. NIES-3756]	WP_066423638.1 alkaline phosphatase [Anabaena sp. 4-3]	WP_010996392.1 MULTISPECIES_ alkaline phosphatase [Nostocaceae], WP_044522427.1 MULTISPECIES_ alkaline phosphatase [Nostocaceae]	WP_067769671.1 MULTISPECIES_ alkaline phosphatase [unclassified Nostoc], WP_096681823.1 alkaline phosphatase [Nostoc sp. NIES-2111], WP_096682683.1 alkaline phosphatase [Nostoc sp. NIES-2111]	WP_103135911.1 alkaline phosphatase [Nostoc sp. CENA543], WP_103139587.1 alkaline phosphatase [Nostoc sp. CENA543]	WP_015139592.1 alkaline phosphatase [Nostoc sp. PCC 7524]	PJAGBOFA_00171 Alkaline phosphatase D, PJAGBOFA_04452 Alkaline phosphatase D	8	6	2	Core	Core
OG0000073	WP_011319603.1 MULTISPECIES_ protein kinase [Nostocaceae], WP_011321513.1 MULTISPECIES_ protein kinase [Nostocaceae]	WP_067770178.1 protein kinase [Nostoc sp. NIES-3756], WP_067774411.1 protein kinase [Nostoc sp. NIES-3756]	WP_066426805.1 protein kinase [Anabaena sp. 4-3]	WP_010994614.1 MULTISPECIES_ protein kinase [Nostocaceae], WP_010997270.1 MULTISPECIES_ protein kinase [Nostocaceae]	WP_096678343.1 protein kinase [Nostoc sp. NIES-2111], WP_096680468.1 protein kinase [Nostoc sp. NIES-2111]	WP_103136704.1 protein kinase [Nostoc sp. CENA543], WP_103140243.1 protein kinase [Nostoc sp. CENA543], WP_157943173.1 protein kinase [Nostoc sp. CENA543]	WP_015136932.1 protein kinase [Nostoc sp. PCC 7524], WP_015137944.1 protein kinase [Nostoc sp. PCC 7524], WP_015137945.1 protein kinase [Nostoc sp. PCC 7524]	PJAGBOFA_01694 Serine/threonine-protein kinase PknD, PJAGBOFA_04491 Serine/threonine-protein kinase PknD	8	6	2	Core	Core
OG0000074	WP_011320089.1 MULTISPECIES_ iron uptake porin [Nostocaceae], WP_011320747.1 MULTISPECIES_ iron uptake porin [Nostocaceae]	WP_067769528.1 iron uptake porin [Nostoc sp. NIES-3756], WP_067774418.1 MULTISPECIES_ iron uptake porin [unclassified Nostoc]	WP_066383049.1 MULTISPECIES_ iron uptake porin [unclassified Anabaena]	WP_010998632.1 MULTISPECIES_ iron uptake porin [Nostocaceae], WP_044521288.1 MULTISPECIES_ iron uptake porin [Nostocaceae], WP_096637438.1 iron uptake porin [Trichormus variabilis]	WP_067774418.1 MULTISPECIES_ iron uptake porin [unclassified Nostoc], WP_096680823.1 iron uptake porin [Nostoc sp. NIES-2111], WP_096682955.1 iron uptake porin [Nostoc sp. NIES-2111]	WP_103139095.1 iron uptake porin [Nostoc sp. CENA543]	WP_015137209.1 iron uptake porin [Nostoc sp. PCC 7524], WP_015138921.1 iron uptake porin [Nostoc sp. PCC 7524], WP_041555468.1 iron uptake porin [Nostoc sp. PCC 7524]	PJAGBOFA_01318 putative protein, PJAGBOFA_03667 putative protein	8	6	2	Core	Core
OG0000076	WP_011320648.1 MULTISPECIES_ homocitrate synthase [Nostocaceae], WP_011320730.1 MULTISPECIES_ homocitrate synthase [Nostocaceae], WP_041456624.1 MULTISPECIES_ homocitrate synthase [Nostocaceae]	WP_067767123.1 MULTISPECIES_ homocitrate synthase [unclassified Nostoc], WP_067767492.1 homocitrate synthase [Nostoc sp. NIES-3756]	WP_066384460.1 MULTISPECIES_ homocitrate synthase [unclassified Anabaena], WP_066425558.1 homocitrate synthase [Anabaena sp. 4-3]	WP_010995579.1 MULTISPECIES_ homocitrate synthase [Nostocaceae], WP_010997119.1 MULTISPECIES_ homocitrate synthase [Nostocaceae]	WP_067767123.1 MULTISPECIES_ homocitrate synthase [unclassified Nostoc], WP_096681421.1 homocitrate synthase [Nostoc sp. NIES-2111]	WP_103136257.1 homocitrate synthase [Nostoc sp. CENA543], WP_103140529.1 homocitrate synthase [Nostoc sp. CENA543]	WP_015138574.1 homocitrate synthase [Nostoc sp. PCC 7524], WP_015141385.1 homocitrate synthase [Nostoc sp. PCC 7524]	PJAGBOFA_02606 2-phosphonomethylmalate synthase, PJAGBOFA_03818 2-phosphonomethylmalate synthase	8	6	2	Core	Core
OG0000079	WP_011316501.1 MULTISPECIES_ potassium-transporting ATPase subunit KdpB [Nostocaceae], WP_011320543.1 MULTISPECIES_ potassium-transporting ATPase subunit KdpB [Nostocaceae], WP_041456647.1 MULTISPECIES_ potassium-transporting ATPase subunit KdpB [Nostocaceae]	WP_067764031.1 potassium-transporting ATPase subunit KdpB [Nostoc sp. NIES-3756], WP_148650071.1 potassium-transporting ATPase subunit KdpB [Nostoc sp. NIES-3756]	WP_066378639.1 MULTISPECIES_ potassium-transporting ATPase subunit KdpB [unclassified Anabaena]	WP_010997304.1 MULTISPECIES_ potassium-transporting ATPase subunit KdpB [Nostocaceae], WP_010998383.1 MULTISPECIES_ potassium-transporting ATPase subunit KdpB [Nostocaceae]	WP_096682187.1 potassium-transporting ATPase subunit KdpB [Nostoc sp. NIES-2111], WP_096682577.1 potassium-transporting ATPase subunit KdpB [Nostoc sp. NIES-2111]	WP_103136796.1 potassium-transporting ATPase subunit KdpB [Nostoc sp. CENA543], WP_103138294.1 potassium-transporting ATPase subunit KdpB [Nostoc sp. CENA543]	WP_015136959.1 potassium-transporting ATPase subunit KdpB [Nostoc sp. PCC 7524], WP_041555286.1 potassium-transporting ATPase subunit KdpB [Nostoc sp. PCC 7524]	PJAGBOFA_05040 Potassium-transporting ATPase ATP-binding subunit, PJAGBOFA_05399 Potassium-transporting ATPase ATP-binding subunit	8	6	2	Core	Core
OG0000080	WP_011316502.1 MULTISPECIES_ potassium-transporting ATPase subunit A [Nostocaceae], WP_011318039.1 MULTISPECIES_ potassium-transporting ATPase subunit A [Nostocaceae], WP_011320544.1 MULTISPECIES_ potassium-transporting ATPase subunit A [Nostocaceae]	WP_067764023.1 potassium-transporting ATPase subunit A [Nostoc sp. NIES-3756], WP_067769946.1 potassium-transporting ATPase subunit A [Nostoc sp. NIES-3756]	WP_066378637.1 MULTISPECIES_ potassium-transporting ATPase subunit A [unclassified Anabaena]	WP_010997305.1 MULTISPECIES_ potassium-transporting ATPase subunit A [Nostocaceae], WP_010998384.1 MULTISPECIES_ potassium-transporting ATPase subunit A [Nostocaceae]	WP_096680573.1 potassium-transporting ATPase subunit A [Nostoc sp. NIES-2111], WP_096682188.1 potassium-transporting ATPase subunit A [Nostoc sp. NIES-2111]	WP_103136797.1 potassium-transporting ATPase subunit A [Nostoc sp. CENA543], WP_103138293.1 potassium-transporting ATPase subunit A [Nostoc sp. CENA543]	WP_015136958.1 potassium-transporting ATPase subunit A [Nostoc sp. PCC 7524], WP_015138716.1 potassium-transporting ATPase subunit A [Nostoc sp. PCC 7524]	PJAGBOFA_05041 Potassium-transporting ATPase potassium-binding subunit, PJAGBOFA_05398 Potassium-transporting ATPase potassium-binding subunit	8	6	2	Core	Core
OG0000081	WP_011317109.1 MULTISPECIES_ DUF4336 domain-containing protein [Nostocaceae], WP_011319798.1 MULTISPECIES_ DUF4336 domain-containing protein [Nostocaceae]	WP_067769550.1 DUF4336 domain-containing protein [Nostoc sp. NIES-3756], WP_067773601.1 DUF4336 domain-containing protein [Nostoc sp. NIES-3756]	WP_066424330.1 DUF4336 domain-containing protein [Anabaena sp. 4-3], WP_066426380.1 DUF4336 domain-containing protein [Anabaena sp. 4-3]	WP_010994478.1 MULTISPECIES_ DUF4336 domain-containing protein [Nostocaceae], WP_010996569.1 MULTISPECIES_ DUF4336 domain-containing protein [Nostocaceae]	WP_096678677.1 DUF4336 domain-containing protein [Nostoc sp. NIES-2111], WP_096680813.1 DUF4336 domain-containing protein [Nostoc sp. NIES-2111]	WP_103137341.1 DUF4336 domain-containing protein [Nostoc sp. CENA543], WP_103138924.1 DUF4336 domain-containing protein [Nostoc sp. CENA543]	WP_041555709.1 DUF4336 domain-containing protein [Nostoc sp. PCC 7524], WP_041555950.1 DUF4336 domain-containing protein [Nostoc sp. PCC 7524]	PJAGBOFA_02967 hypothetical protein, PJAGBOFA_03565 hypothetical protein	8	6	2	Core	Core
OG0000082	WP_011317228.1 MULTISPECIES_ murein transglycosylase A [Nostocaceae], WP_041456628.1 MULTISPECIES_ murein transglycosylase A [Nostocaceae]	WP_067771465.1 murein transglycosylase A [Nostoc sp. NIES-3756], WP_067775299.1 murein transglycosylase A [Nostoc sp. NIES-3756]	WP_066383361.1 MULTISPECIES_ murein transglycosylase A [unclassified Anabaena], WP_066427041.1 murein transglycosylase A [Anabaena sp. 4-3]	WP_010994740.1 MULTISPECIES_ murein transglycosylase A [Nostocaceae], WP_044523078.1 MULTISPECIES_ murein transglycosylase A [Nostocaceae]	WP_096679565.1 murein transglycosylase A [Nostoc sp. NIES-2111], WP_096682696.1 murein transglycosylase A [Nostoc sp. NIES-2111]	WP_103138168.1 murein transglycosylase A [Nostoc sp. CENA543], WP_103138453.1 murein transglycosylase A [Nostoc sp. CENA543]	WP_015141247.1 murein transglycosylase A [Nostoc sp. PCC 7524], WP_041555266.1 murein transglycosylase A [Nostoc sp. PCC 7524]	PJAGBOFA_03879 hypothetical protein, PJAGBOFA_05652 hypothetical protein	8	6	2	Core	Core
OG0000083	WP_011317607.1 MULTISPECIES_ NADH-quinone oxidoreductase subunit M [Nostocaceae], WP_011321144.1 MULTISPECIES_ NADH-quinone oxidoreductase subunit M [Nostocaceae]	WP_067774426.1 MULTISPECIES_ NADH-quinone oxidoreductase subunit M [unclassified Nostoc], WP_067775287.1 MULTISPECIES_ NADH-quinone oxidoreductase subunit M [unclassified Nostoc]	WP_066376578.1 MULTISPECIES_ NADH-quinone oxidoreductase subunit M [unclassified Anabaena], WP_066382724.1 MULTISPECIES_ NADH-quinone oxidoreductase subunit M [unclassified Anabaena]	WP_010995044.1 MULTISPECIES_ NADH-quinone oxidoreductase subunit M [Nostocaceae], WP_010998296.1 MULTISPECIES_ NADH-quinone oxidoreductase subunit M [Nostocaceae]	WP_067774426.1 MULTISPECIES_ NADH-quinone oxidoreductase subunit M [unclassified Nostoc], WP_067775287.1 MULTISPECIES_ NADH-quinone oxidoreductase subunit M [unclassified Nostoc]	WP_103139473.1 NADH-quinone oxidoreductase subunit M [Nostoc sp. CENA543], WP_103140565.1 NADH-quinone oxidoreductase subunit M [Nostoc sp. CENA543]	WP_015138421.1 NADH-quinone oxidoreductase subunit M [Nostoc sp. PCC 7524], WP_015141172.1 NADH-quinone oxidoreductase subunit M [Nostoc sp. PCC 7524]	PJAGBOFA_00188 NAD_P_H-quinone oxidoreductase chain 4 1, PJAGBOFA_01469 NAD_P_H-quinone oxidoreductase chain 4 1	8	6	2	Core	Core
OG0000084	WP_011317764.1 MULTISPECIES_ ATP-dependent Clp protease ATP-binding subunit [Nostocaceae], WP_011321026.1 MULTISPECIES_ ATP-dependent Clp protease ATP-binding subunit [Nostocaceae]	WP_067764803.1 MULTISPECIES_ ATP-dependent Clp protease ATP-binding subunit [unclassified Nostoc], WP_067772958.1 ATP-dependent Clp protease ATP-binding subunit [Nostoc sp. NIES-3756]	WP_066423776.1 ATP-dependent Clp protease ATP-binding subunit [Anabaena sp. 4-3], WP_066424274.1 ATP-dependent Clp protease ATP-binding subunit [Anabaena sp. 4-3]	WP_010996127.1 MULTISPECIES_ ATP-dependent Clp protease ATP-binding subunit [Nostocaceae], WP_044521582.1 MULTISPECIES_ ATP-dependent Clp protease ATP-binding subunit [Nostocaceae]	WP_067764803.1 MULTISPECIES_ ATP-dependent Clp protease ATP-binding subunit [unclassified Nostoc], WP_096678913.1 ATP-dependent Clp protease ATP-binding subunit [Nostoc sp. NIES-2111]	WP_103135835.1 ATP-dependent Clp protease ATP-binding subunit [Nostoc sp. CENA543], WP_103137515.1 ATP-dependent Clp protease ATP-binding subunit [Nostoc sp. CENA543]	WP_015137763.1 ATP-dependent Clp protease ATP-binding subunit [Nostoc sp. PCC 7524], WP_041555480.1 ATP-dependent Clp protease ATP-binding subunit [Nostoc sp. PCC 7524]	PJAGBOFA_00207 ATP-dependent Clp protease ATP-binding subunit ClpC, PJAGBOFA_02555 Negative regulator of genetic competence ClpC/MecB	8	6	2	Core	Core
OG0000085	WP_011317872.1 MULTISPECIES_ ATP-binding cassette domain-containing protein [Nostocaceae], WP_011321212.1 MULTISPECIES_ ATP-binding cassette domain-containing protein [Nostocaceae]	WP_067763310.1 ATP-binding cassette domain-containing protein [Nostoc sp. NIES-3756], WP_067763414.1 ATP-binding cassette domain-containing protein [Nostoc sp. NIES-3756]	WP_066425024.1 ATP-binding cassette domain-containing protein [Anabaena sp. 4-3], WP_066426240.1 ATP-binding cassette domain-containing protein [Anabaena sp. 4-3]	WP_010994787.1 MULTISPECIES_ ATP-binding cassette domain-containing protein [Nostocaceae], WP_010997031.1 MULTISPECIES_ ATP-binding cassette domain-containing protein [Nostocaceae]	WP_096682337.1 ATP-binding cassette domain-containing protein [Nostoc sp. NIES-2111], WP_096682368.1 ATP-binding cassette domain-containing protein [Nostoc sp. NIES-2111]	WP_103136566.1 ATP-binding cassette domain-containing protein [Nostoc sp. CENA543], WP_103139282.1 ATP-binding cassette domain-containing protein [Nostoc sp. CENA543]	WP_015140510.1 ATP-binding cassette domain-containing protein [Nostoc sp. PCC 7524], WP_041555333.1 ATP-binding cassette domain-containing protein [Nostoc sp. PCC 7524]	PJAGBOFA_01661 Bicarbonate transport ATP-binding protein CmpD, PJAGBOFA_02313 Bicarbonate transport ATP-binding protein CmpD	8	6	2	Core	Core
OG0000086	WP_011317873.1 MULTISPECIES_ ABC transporter substrate-binding protein [Nostocaceae], WP_011321211.1 MULTISPECIES_ ABC transporter substrate-binding protein [Nostocaceae]	WP_067763308.1 ABC transporter substrate-binding protein [Nostoc sp. NIES-3756], WP_067763412.1 ABC transporter substrate-binding protein [Nostoc sp. NIES-3756]	WP_066425022.1 ABC transporter substrate-binding protein [Anabaena sp. 4-3], WP_066426238.1 ABC transporter substrate-binding protein [Anabaena sp. 4-3]	WP_010994786.1 MULTISPECIES_ ATP-binding cassette domain-containing protein [Nostocaceae], WP_010997030.1 MULTISPECIES_ ATP-binding cassette domain-containing protein [Nostocaceae]	WP_096682338.1 ATP-binding cassette domain-containing protein [Nostoc sp. NIES-2111], WP_096682370.1 ATP-binding cassette domain-containing protein [Nostoc sp. NIES-2111]	WP_103136567.1 ABC transporter substrate-binding protein [Nostoc sp. CENA543], WP_103139280.1 ABC transporter substrate-binding protein [Nostoc sp. CENA543]	WP_015139246.1 ABC transporter substrate-binding protein [Nostoc sp. PCC 7524], WP_015140511.1 ABC transporter substrate-binding protein [Nostoc sp. PCC 7524]	PJAGBOFA_01660 Bicarbonate transport ATP-binding protein CmpC, PJAGBOFA_02314 Bicarbonate transport ATP-binding protein CmpC	8	6	2	Core	Core
OG0000087	WP_011317913.1 MULTISPECIES_ VWA domain-containing protein [Nostocaceae], WP_011317914.1 MULTISPECIES_ VWA domain-containing protein [Nostocaceae]	WP_067770725.1 MULTISPECIES_ VWA domain-containing protein [unclassified Nostoc], WP_067770727.1 MULTISPECIES_ VWA domain-containing protein [unclassified Nostoc]	WP_066384730.1 MULTISPECIES_ VWA domain-containing protein [unclassified Anabaena], WP_066425380.1 VWA domain-containing protein [Anabaena sp. 4-3]	WP_010996266.1 MULTISPECIES_ VWA domain-containing protein [Nostocaceae], WP_010996268.1 MULTISPECIES_ VWA domain-containing protein [Nostocaceae]	WP_067770725.1 MULTISPECIES_ VWA domain-containing protein [unclassified Nostoc], WP_067770727.1 MULTISPECIES_ VWA domain-containing protein [unclassified Nostoc]	WP_103137368.1 VWA domain-containing protein [Nostoc sp. CENA543], WP_103137369.1 VWA domain-containing protein [Nostoc sp. CENA543]	WP_015139977.1 VWA domain-containing protein [Nostoc sp. PCC 7524], WP_015139978.1 VWA domain-containing protein [Nostoc sp. PCC 7524]	PJAGBOFA_00831 hypothetical protein, PJAGBOFA_00832 hypothetical protein	8	6	2	Core	Core
OG0000088	WP_011317927.1 MULTISPECIES_ pyruvate_ferredoxin _flavodoxin_ oxidoreductase [Nostocaceae], WP_011319787.1 MULTISPECIES_ pyruvate_ferredoxin _flavodoxin_ oxidoreductase [Nostocaceae]	WP_067764248.1 pyruvate_ferredoxin _flavodoxin_ oxidoreductase [Nostoc sp. NIES-3756], WP_067769317.1 pyruvate_ferredoxin _flavodoxin_ oxidoreductase [Nostoc sp. NIES-3756]	WP_066423855.1 pyruvate_ferredoxin _flavodoxin_ oxidoreductase [Anabaena sp. 4-3], WP_066423971.1 pyruvate_ferredoxin _flavodoxin_ oxidoreductase [Anabaena sp. 4-3]	WP_010996954.1 MULTISPECIES_ pyruvate_ferredoxin _flavodoxin_ oxidoreductase [Nostocaceae], WP_044521124.1 MULTISPECIES_ pyruvate_ferredoxin _flavodoxin_ oxidoreductase [Nostocaceae]	WP_096680891.1 pyruvate_ferredoxin _flavodoxin_ oxidoreductase [Nostoc sp. NIES-2111], WP_096682141.1 pyruvate_ferredoxin _flavodoxin_ oxidoreductase [Nostoc sp. NIES-2111]	WP_103136627.1 pyruvate_ferredoxin _flavodoxin_ oxidoreductase [Nostoc sp. CENA543], WP_103138297.1 pyruvate_ferredoxin _flavodoxin_ oxidoreductase [Nostoc sp. CENA543]	WP_015138152.1 pyruvate_ferredoxin _flavodoxin_ oxidoreductase [Nostoc sp. PCC 7524], WP_015138608.1 pyruvate_ferredoxin _flavodoxin_ oxidoreductase [Nostoc sp. PCC 7524]	PJAGBOFA_00022 Pyruvate-flavodoxin oxidoreductase, PJAGBOFA_03116 Pyruvate-flavodoxin oxidoreductase	8	6	2	Core	Core
OG0000089	WP_011318143.1 MULTISPECIES_ VWA domain-containing protein [Nostocaceae], WP_011318144.1 MULTISPECIES_ VWA domain-containing protein [Nostocaceae]	WP_067770844.1 VWA domain-containing protein [Nostoc sp. NIES-3756], WP_067770845.1 MULTISPECIES_ VWA domain-containing protein [unclassified Nostoc]	WP_066382471.1 MULTISPECIES_ VWA domain-containing protein [unclassified Anabaena], WP_066423646.1 VWA domain-containing protein [Anabaena sp. 4-3]	WP_010998496.1 MULTISPECIES_ VWA domain-containing protein [Nostocaceae], WP_010998497.1 MULTISPECIES_ VWA domain-containing protein [Nostocaceae]	WP_067770845.1 MULTISPECIES_ VWA domain-containing protein [unclassified Nostoc], WP_096679934.1 VWA domain-containing protein [Nostoc sp. NIES-2111]	WP_103136274.1 VWA domain-containing protein [Nostoc sp. CENA543], WP_103136275.1 VWA domain-containing protein [Nostoc sp. CENA543]	WP_015139602.1 VWA domain-containing protein [Nostoc sp. PCC 7524], WP_015139603.1 VWA domain-containing protein [Nostoc sp. PCC 7524]	PJAGBOFA_05522 hypothetical protein, PJAGBOFA_05523 hypothetical protein	8	6	2	Core	Core
OG0000090	WP_011318288.1 MULTISPECIES_ N-acetylmuramoyl-L-alanine amidase [Nostocaceae], WP_011318289.1 MULTISPECIES_ N-acetylmuramoyl-L-alanine amidase [Nostocaceae]	WP_067774532.1 N-acetylmuramoyl-L-alanine amidase [Nostoc sp. NIES-3756], WP_067774547.1 N-acetylmuramoyl-L-alanine amidase [Nostoc sp. NIES-3756]	WP_066381545.1 MULTISPECIES_ N-acetylmuramoyl-L-alanine amidase [unclassified Anabaena], WP_066381547.1 MULTISPECIES_ N-acetylmuramoyl-L-alanine amidase [unclassified Anabaena]	WP_010994269.1 MULTISPECIES_ N-acetylmuramoyl-L-alanine amidase [Nostocaceae], WP_010994270.1 MULTISPECIES_ N-acetylmuramoyl-L-alanine amidase [Nostocaceae]	WP_096678297.1 N-acetylmuramoyl-L-alanine amidase [Nostoc sp. NIES-2111], WP_096678299.1 N-acetylmuramoyl-L-alanine amidase [Nostoc sp. NIES-2111]	WP_103137624.1 N-acetylmuramoyl-L-alanine amidase [Nostoc sp. CENA543], WP_103137625.1 N-acetylmuramoyl-L-alanine amidase [Nostoc sp. CENA543]	WP_015137717.1 N-acetylmuramoyl-L-alanine amidase [Nostoc sp. PCC 7524], WP_015137718.1 N-acetylmuramoyl-L-alanine amidase [Nostoc sp. PCC 7524]	PJAGBOFA_02018 hypothetical protein, PJAGBOFA_02019 hypothetical protein	8	6	2	Core	Core
OG0000091	WP_011318511.1 MULTISPECIES_ YARHG domain-containing protein [Nostocaceae], WP_011320037.1 MULTISPECIES_ protein kinase [Nostocaceae]	WP_067769481.1 protein kinase [Nostoc sp. NIES-3756], WP_067769483.1 YARHG domain-containing protein [Nostoc sp. NIES-3756]	WP_066423403.1 protein kinase [Anabaena sp. 4-3], WP_066425910.1 YARHG domain-containing protein [Anabaena sp. 4-3]	WP_010998137.1 MULTISPECIES_ YARHG domain-containing protein [Nostocaceae], WP_010998503.1 MULTISPECIES_ serine/threonine protein kinase [Nostocaceae]	WP_096680835.1 YARHG domain-containing protein [Nostoc sp. NIES-2111], WP_096680836.1 protein kinase [Nostoc sp. NIES-2111]	WP_103137221.1 serine/threonine protein kinase [Nostoc sp. CENA543], WP_103137222.1 YARHG domain-containing protein [Nostoc sp. CENA543]	WP_015139283.1 protein kinase [Nostoc sp. PCC 7524], WP_015140732.1 YARHG domain-containing protein [Nostoc sp. PCC 7524]	PJAGBOFA_03318 Serine/threonine-protein kinase PknD, PJAGBOFA_03319 Serine/threonine-protein kinase PknD	8	6	2	Core	Core
OG0000092	WP_011319010.1 MULTISPECIES_ metallophosphoesterase [Nostocaceae], WP_011321429.1 MULTISPECIES_ metallophosphoesterase [Nostocaceae]	WP_067765441.1 metallophosphoesterase [Nostoc sp. NIES-3756], WP_067774887.1 metallophosphoesterase [Nostoc sp. NIES-3756]	WP_066423675.1 metallophosphoesterase [Anabaena sp. 4-3], WP_066424132.1 metallophosphoesterase [Anabaena sp. 4-3]	WP_044521110.1 MULTISPECIES_ metallophosphoesterase [Nostocaceae], WP_044522408.1 MULTISPECIES_ metallophosphoesterase [Nostocaceae]	WP_096678192.1 metallophosphoesterase [Nostoc sp. NIES-2111], WP_096681882.1 metallophosphoesterase [Nostoc sp. NIES-2111]	WP_103136444.1 metallophosphoesterase [Nostoc sp. CENA543], WP_103140907.1 metallophosphoesterase [Nostoc sp. CENA543]	WP_015137227.1 hypothetical protein [Nostoc sp. PCC 7524], WP_015140789.1 hypothetical protein [Nostoc sp. PCC 7524]	PJAGBOFA_00899 hypothetical protein, PJAGBOFA_01457 hypothetical protein	8	6	2	Core	Core
OG0000093	WP_011319067.1 MULTISPECIES_ sucrose synthase [Nostocaceae], WP_011320452.1 MULTISPECIES_ sucrose synthase [Nostocaceae]	WP_067766278.1 sucrose synthase [Nostoc sp. NIES-3756], WP_067767241.1 sucrose synthase [Nostoc sp. NIES-3756]	WP_066377249.1 MULTISPECIES_ sucrose synthase [unclassified Anabaena], WP_066424920.1 MULTISPECIES_ sucrose synthase [unclassified Anabaena]	WP_010995233.1 MULTISPECIES_ sucrose synthase [Nostocaceae], WP_010999111.1 MULTISPECIES_ sucrose synthase [Nostocaceae]	WP_096681481.1 sucrose synthase [Nostoc sp. NIES-2111], WP_096681706.1 sucrose synthase [Nostoc sp. NIES-2111]	WP_103137394.1 sucrose synthase [Nostoc sp. CENA543], WP_103140117.1 sucrose synthase [Nostoc sp. CENA543]	WP_015139146.1 sucrose synthase [Nostoc sp. PCC 7524], WP_015141668.1 sucrose synthase [Nostoc sp. PCC 7524]	PJAGBOFA_00919 Sucrose synthase, PJAGBOFA_04026 Sucrose synthase	8	6	2	Core	Core
OG0000094	WP_011319090.1 MULTISPECIES_ MotA/TolQ/ExbB proton channel family protein [Nostocaceae], WP_011319240.1 MULTISPECIES_ MotA/TolQ/ExbB proton channel family protein [Nostocaceae]	WP_067769380.1 MULTISPECIES_ MotA/TolQ/ExbB proton channel family protein [unclassified Nostoc], WP_067773478.1 MULTISPECIES_ MotA/TolQ/ExbB proton channel family protein [unclassified Nostoc]	WP_066379074.1 MULTISPECIES_ MotA/TolQ/ExbB proton channel family protein [unclassified Anabaena], WP_066425465.1 MotA/TolQ/ExbB proton channel family protein [Anabaena sp. 4-3]	WP_010998719.1 MULTISPECIES_ MotA/TolQ/ExbB proton channel family protein [Nostocaceae], WP_010999173.1 MULTISPECIES_ MotA/TolQ/ExbB proton channel family protein [Nostocaceae]	WP_067769380.1 MULTISPECIES_ MotA/TolQ/ExbB proton channel family protein [unclassified Nostoc], WP_067773478.1 MULTISPECIES_ MotA/TolQ/ExbB proton channel family protein [unclassified Nostoc]	WP_103136507.1 MotA/TolQ/ExbB proton channel family protein [Nostoc sp. CENA543], WP_103138359.1 MotA/TolQ/ExbB proton channel family protein [Nostoc sp. CENA543]	WP_015138270.1 MotA/TolQ/ExbB proton channel family protein [Nostoc sp. PCC 7524], WP_015139185.1 MotA/TolQ/ExbB proton channel family protein [Nostoc sp. PCC 7524]	PJAGBOFA_00938 Tol-Pal system protein TolQ, PJAGBOFA_03923 Tol-Pal system protein TolQ	8	6	2	Core	Core
OG0000095	WP_011319350.1 MULTISPECIES_ glycosyltransferase family 2 protein [Nostocaceae], WP_011319351.1 MULTISPECIES_ glycosyltransferase family 2 protein [Nostocaceae]	WP_067766766.1 glycosyltransferase family 2 protein [Nostoc sp. NIES-3756], WP_067766769.1 MULTISPECIES_ glycosyltransferase family 2 protein [unclassified Nostoc]	WP_066381022.1 MULTISPECIES_ glycosyltransferase family 2 protein [unclassified Anabaena], WP_066423929.1 glycosyltransferase family 2 protein [Anabaena sp. 4-3]	WP_010999466.1 MULTISPECIES_ glycosyltransferase family 2 protein [Nostocaceae], WP_044522608.1 MULTISPECIES_ glycosyltransferase family 2 protein [Nostocaceae]	WP_067766769.1 MULTISPECIES_ glycosyltransferase family 2 protein [unclassified Nostoc], WP_096681595.1 glycosyltransferase family 2 protein [Nostoc sp. NIES-2111]	WP_103140090.1 glycosyltransferase family 2 protein [Nostoc sp. CENA543], WP_103140091.1 glycosyltransferase family 2 protein [Nostoc sp. CENA543]	WP_015141511.1 glycosyltransferase family 2 protein [Nostoc sp. PCC 7524], WP_015141512.1 glycosyltransferase family 2 protein [Nostoc sp. PCC 7524]	PJAGBOFA_01264 hypothetical protein, PJAGBOFA_01265 hypothetical protein	8	6	2	Core	Core
OG0000096	WP_011319492.1 MULTISPECIES_ metallophosphoesterase [Nostocaceae], WP_011319493.1 MULTISPECIES_ metallophosphoesterase [Nostocaceae]	WP_067770046.1 MULTISPECIES_ metallophosphoesterase [unclassified Nostoc], WP_067770048.1 MULTISPECIES_ metallophosphoesterase [unclassified Nostoc]	WP_066376629.1 MULTISPECIES_ metallophosphoesterase [unclassified Anabaena], WP_066376630.1 MULTISPECIES_ metallophosphoesterase [unclassified Anabaena]	WP_010994427.1 MULTISPECIES_ metallophosphoesterase [Nostocaceae], WP_010994428.1 MULTISPECIES_ metallophosphoesterase [Nostocaceae]	WP_067770046.1 MULTISPECIES_ metallophosphoesterase [unclassified Nostoc], WP_067770048.1 MULTISPECIES_ metallophosphoesterase [unclassified Nostoc]	WP_103136301.1 metallophosphoesterase [Nostoc sp. CENA543], WP_103136302.1 metallophosphoesterase [Nostoc sp. CENA543]	WP_015136508.1 metallophosphoesterase [Nostoc sp. PCC 7524], WP_015136509.1 metallophosphoesterase [Nostoc sp. PCC 7524]	PJAGBOFA_02568 UDP-2_3-diacylglucosamine pyrophosphatase LpxG, PJAGBOFA_02569 UDP-2_3-diacylglucosamine pyrophosphatase LpxG	8	6	2	Core	Core
OG0000097	WP_011319599.1 DUF5117 domain-containing protein [Trichormus variabilis], WP_011321509.1 MULTISPECIES_ zinc-dependent metalloprotease [Nostocaceae]	WP_067767326.1 DUF5117 domain-containing protein [Nostoc sp. NIES-3756], WP_067770193.1 MULTISPECIES_ zinc-dependent metalloprotease [unclassified Nostoc]	WP_066383371.1 MULTISPECIES_ zinc-dependent metalloprotease [unclassified Anabaena], WP_066426717.1 DUF5117 domain-containing protein [Anabaena sp. 4-3]	WP_010994608.1 MULTISPECIES_ DUF5117 domain-containing protein [Nostocaceae], WP_010997266.1 MULTISPECIES_ zinc-dependent metalloprotease [Nostocaceae]	WP_067770193.1 MULTISPECIES_ zinc-dependent metalloprotease [unclassified Nostoc], WP_096681448.1 DUF5117 domain-containing protein [Nostoc sp. NIES-2111]	WP_103137828.1 zinc-dependent metalloprotease [Nostoc sp. CENA543], WP_103139510.1 zinc-dependent metalloprotease [Nostoc sp. CENA543]	WP_015138974.1 DUF5117 domain-containing protein [Nostoc sp. PCC 7524], WP_015140209.1 zinc-dependent metalloprotease [Nostoc sp. PCC 7524]	PJAGBOFA_03400 hypothetical protein, PJAGBOFA_03993 hypothetical protein	8	6	2	Core	Core
OG0000098	WP_011320536.1 MULTISPECIES_ phosphoenolpyruvate synthase [Nostocaceae], WP_011321236.1 MULTISPECIES_ phosphoenolpyruvate synthase [Nostocaceae]	WP_067767810.1 phosphoenolpyruvate synthase [Nostoc sp. NIES-3756], WP_067769841.1 phosphoenolpyruvate synthase [Nostoc sp. NIES-3756]	WP_066423816.1 phosphoenolpyruvate synthase [Anabaena sp. 4-3], WP_066425763.1 phosphoenolpyruvate synthase [Anabaena sp. 4-3]	WP_010994811.1 MULTISPECIES_ phosphoenolpyruvate synthase [Nostocaceae], WP_096637162.1 MULTISPECIES_ phosphoenolpyruvate synthase [Nostocaceae]	WP_096680654.1 phosphoenolpyruvate synthase [Nostoc sp. NIES-2111], WP_096681352.1 phosphoenolpyruvate synthase [Nostoc sp. NIES-2111]	WP_103136618.1 phosphoenolpyruvate synthase [Nostoc sp. CENA543], WP_103137076.1 phosphoenolpyruvate synthase [Nostoc sp. CENA543]	WP_015138164.1 phosphoenolpyruvate synthase [Nostoc sp. PCC 7524], WP_015138413.1 phosphoenolpyruvate synthase [Nostoc sp. PCC 7524]	PJAGBOFA_00011 Phosphoenolpyruvate synthase, PJAGBOFA_03014 Phosphoenolpyruvate synthase	8	6	2	Core	Core
OG0000099	WP_104010097.1 MULTISPECIES_ hypothetical protein [Nostocaceae]	WP_067767206.1 WD40 repeat domain-containing protein [Nostoc sp. NIES-3756], WP_067770042.1 WD40 repeat domain-containing protein [Nostoc sp. NIES-3756]	WP_066378241.1 MULTISPECIES_ WD40 repeat domain-containing protein [unclassified Anabaena], WP_082803667.1 hypothetical protein [Anabaena sp. 4-3]	WP_010994424.1 MULTISPECIES_ WD40 repeat domain-containing protein [Nostocaceae], WP_010999538.1 MULTISPECIES_ WD-containing repeat protein [Nostocaceae]	WP_096680534.1 WD40 repeat domain-containing protein [Nostoc sp. NIES-2111], WP_096681493.1 WD40 repeat domain-containing protein [Nostoc sp. NIES-2111]	WP_103140724.1 WD40 repeat domain-containing protein [Nostoc sp. CENA543]	WP_015137851.1 WD40 repeat domain-containing protein [Nostoc sp. PCC 7524], WP_015139539.1 WD40 repeat domain-containing protein [Nostoc sp. PCC 7524]	PJAGBOFA_00739 putative serine/threonine-protein kinase PkwA, PJAGBOFA_01597 Tol-Pal system protein TolB, PJAGBOFA_03046 hypothetical protein, PJAGBOFA_03877 hypothetical protein	8	6	2	Core	Core
OG0000100	WP_010994704.1 MULTISPECIES_ phycocyanin subunit beta [Nostocaceae], WP_011319673.1 MULTISPECIES_ phycobilisome protein [Nostocaceae]	WP_067774452.1 MULTISPECIES_ phycocyanin subunit beta [unclassified Nostoc]	WP_066383333.1 MULTISPECIES_ phycocyanin subunit beta [unclassified Anabaena]	WP_010994699.1 MULTISPECIES_ phycoerythrocyanin subunit beta [Nostocaceae], WP_010994704.1 MULTISPECIES_ phycocyanin subunit beta [Nostocaceae]	WP_067774452.1 MULTISPECIES_ phycocyanin subunit beta [unclassified Nostoc]	WP_103138111.1 phycocyanin subunit beta [Nostoc sp. CENA543], WP_103138957.1 phycocyanin subunit beta [Nostoc sp. CENA543], WP_103140815.1 phycocyanin subunit beta [Nostoc sp. CENA543]	WP_015140348.1 phycobilisome protein [Nostoc sp. PCC 7524], WP_015140353.1 phycocyanin subunit beta [Nostoc sp. PCC 7524]	PJAGBOFA_00419 C-phycocyanin-3 beta chain, PJAGBOFA_00427 C-phycocyanin-1 beta chain, PJAGBOFA_02372 C-phycocyanin-2 beta chain	8	6	2	Core	Core
OG0000101	WP_010994916.1 MULTISPECIES_ 30S ribosomal protein S21 [Nostocaceae]	WP_067764598.1 MULTISPECIES_ 30S ribosomal protein S21 [unclassified Nostoc], WP_067768108.1 MULTISPECIES_ 30S ribosomal protein S21 [unclassified Nostoc], WP_067774356.1 MULTISPECIES_ 30S ribosomal protein S21 [unclassified Nostoc]	WP_066383022.1 MULTISPECIES_ 30S ribosomal protein S21 [unclassified Anabaena]	WP_010994916.1 MULTISPECIES_ 30S ribosomal protein S21 [Nostocaceae]	WP_067764598.1 MULTISPECIES_ 30S ribosomal protein S21 [unclassified Nostoc], WP_067768108.1 MULTISPECIES_ 30S ribosomal protein S21 [unclassified Nostoc], WP_067774356.1 MULTISPECIES_ 30S ribosomal protein S21 [unclassified Nostoc], WP_096683615.1 30S ribosomal protein S21 [Nostoc sp. NIES-2111]	WP_103137440.1 30S ribosomal protein S21 [Nostoc sp. CENA543]	WP_015136886.1 30S ribosomal protein S21 [Nostoc sp. PCC 7524], WP_015138416.1 30S ribosomal protein S21 [Nostoc sp. PCC 7524]	PJAGBOFA_02195 30S ribosomal protein S21 A, PJAGBOFA_03083 30S ribosomal protein S21 A	8	6	2	Core	Core
OG0000102	WP_011316453.1 MULTISPECIES_ DUF1636 family protein [Nostocaceae], WP_011316521.1 MULTISPECIES_ DUF1636 domain-containing protein [Nostocaceae], WP_011317143.1 MULTISPECIES_ DUF1636 family protein [Nostocaceae]	WP_067768139.1 MULTISPECIES_ DUF1636 family protein [unclassified Nostoc]	WP_066381700.1 MULTISPECIES_ DUF1636 domain-containing protein [unclassified Anabaena]	WP_010995949.1 MULTISPECIES_ DUF1636 domain-containing protein [Nostocaceae], WP_010998167.1 MULTISPECIES_ DUF1636 domain-containing protein [Nostocaceae], WP_044522928.1 MULTISPECIES_ DUF1636 domain-containing protein [Nostocaceae]	WP_067768139.1 MULTISPECIES_ DUF1636 domain-containing protein [unclassified Nostoc]	WP_103135907.1 DUF1636 family protein [Nostoc sp. CENA543], WP_103136514.1 DUF1636 family protein [Nostoc sp. CENA543]	WP_015138169.1 DUF1636 family protein [Nostoc sp. PCC 7524], WP_015139507.1 DUF1636 family protein [Nostoc sp. PCC 7524], WP_083882627.1 DUF1636 family protein [Nostoc sp. PCC 7524]	PJAGBOFA_03933 hypothetical protein	8	6	2	Core	Core
OG0000103	WP_011316946.1 MULTISPECIES_ phosphate ABC transporter ATP-binding protein [Nostocaceae], WP_011319254.1 MULTISPECIES_ phosphate ABC transporter ATP-binding protein [Nostocaceae], WP_041456156.1 MULTISPECIES_ phosphate ABC transporter ATP-binding protein [Nostocaceae]	WP_067769347.1 phosphate ABC transporter ATP-binding protein [Nostoc sp. NIES-3756], WP_067773442.1 MULTISPECIES_ phosphate ABC transporter ATP-binding protein [unclassified Nostoc]	WP_066381361.1 MULTISPECIES_ phosphate ABC transporter ATP-binding protein [unclassified Anabaena]	WP_010998704.1 MULTISPECIES_ phosphate ABC transporter ATP-binding protein [Nostocaceae]	WP_067773442.1 MULTISPECIES_ phosphate ABC transporter ATP-binding protein [unclassified Nostoc], WP_096680878.1 phosphate ABC transporter ATP-binding protein [Nostoc sp. NIES-2111]	WP_103135942.1 phosphate ABC transporter ATP-binding protein [Nostoc sp. CENA543], WP_103140162.1 phosphate ABC transporter ATP-binding protein [Nostoc sp. CENA543]	WP_015139179.1 phosphate ABC transporter ATP-binding protein [Nostoc sp. PCC 7524]	PJAGBOFA_02871 Phosphate import ATP-binding protein PstB 3, PJAGBOFA_03545 Phosphate import ATP-binding protein PstB, PJAGBOFA_05450 Phosphate import ATP-binding protein PstB 3	8	6	2	Core	Core
OG0000104	WP_011317115.1 MULTISPECIES_ HNH endonuclease [Nostocaceae]	WP_067768571.1 HNH endonuclease [Nostoc sp. NIES-3756]	WP_066381115.1 MULTISPECIES_ HNH endonuclease [unclassified Anabaena], WP_066423518.1 HNH endonuclease [Anabaena sp. 4-3]	WP_010996575.1 MULTISPECIES_ HNH endonuclease [Nostocaceae], WP_010999635.1 MULTISPECIES_ HNH endonuclease [Nostocaceae]	WP_096681119.1 HNH endonuclease [Nostoc sp. NIES-2111]	WP_103136989.1 HNH endonuclease [Nostoc sp. CENA543], WP_103138801.1 HNH endonuclease [Nostoc sp. CENA543], WP_103140300.1 HNH endonuclease [Nostoc sp. CENA543], WP_103141065.1 HNH endonuclease [Nostoc sp. CENA543]	WP_015139217.1 HNH endonuclease [Nostoc sp. PCC 7524], WP_015140140.1 HNH endonuclease [Nostoc sp. PCC 7524]	PJAGBOFA_03812 hypothetical protein, PJAGBOFA_03850 hypothetical protein	8	6	2	Core	Core
OG0000105	WP_011317126.1 MULTISPECIES_ response regulator [Nostocaceae], WP_011319202.1 MULTISPECIES_ PAS domain S-box protein [Nostocaceae]	WP_067771775.1 response regulator [Nostoc sp. NIES-3756], WP_067775277.1 PAS domain S-box protein [Nostoc sp. NIES-3756]	WP_066424824.1 response regulator [Anabaena sp. 4-3]	WP_010996584.1 MULTISPECIES_ response regulator [Nostocaceae], WP_010999297.1 PAS domain S-box protein [Trichormus variabilis]	WP_096679411.1 response regulator [Nostoc sp. NIES-2111], WP_096682703.1 PAS domain S-box protein [Nostoc sp. NIES-2111]	WP_103138107.1 GAF domain-containing protein [Nostoc sp. CENA543], WP_103139899.1 GAF domain-containing protein [Nostoc sp. CENA543]	WP_015138048.1 response regulator [Nostoc sp. PCC 7524]	PJAGBOFA_00640 Sensor histidine kinase RcsC, PJAGBOFA_02224 Sensor histidine kinase RcsC, PJAGBOFA_03199 Adaptive-response sensory-kinase SasA	8	6	2	Core	Core
OG0000106	WP_011317156.1 MULTISPECIES_ glycosyltransferase family 2 protein [Nostocaceae], WP_011318273.1 MULTISPECIES_ glycosyltransferase family 2 protein [Nostocaceae], WP_104010033.1 MULTISPECIES_ glycosyltransferase family 2 protein [Nostocaceae]	WP_067768594.1 glycosyltransferase family 2 protein [Nostoc sp. NIES-3756], WP_067771865.1 glycosyltransferase family 2 protein [Nostoc sp. NIES-3756]	WP_066425607.1 glycosyltransferase family 2 protein [Anabaena sp. 4-3]	WP_010994251.1 MULTISPECIES_ glycosyltransferase family 2 protein [Nostocaceae], WP_010995936.1 MULTISPECIES_ glycosyltransferase family 2 protein [Nostocaceae]	WP_096679376.1 glycosyltransferase family 2 protein [Nostoc sp. NIES-2111], WP_096681110.1 glycosyltransferase family 2 protein [Nostoc sp. NIES-2111]	WP_103138846.1 glycosyltransferase family 2 protein [Nostoc sp. CENA543]	WP_015141346.1 glycosyltransferase family 2 protein [Nostoc sp. PCC 7524], WP_144050907.1 glycosyltransferase [Nostoc sp. PCC 7524]	PJAGBOFA_04192 hypothetical protein, PJAGBOFA_05720 hypothetical protein	8	6	2	Core	Core
OG0000107	WP_011317471.1 MULTISPECIES_ FtsX-like permease family protein [Nostocaceae], WP_011318076.1 MULTISPECIES_ FtsX-like permease family protein [Nostocaceae]	WP_067763567.1 FtsX-like permease family protein [Nostoc sp. NIES-3756], WP_067775613.1 FtsX-like permease family protein [Nostoc sp. NIES-3756]	WP_066382427.1 MULTISPECIES_ FtsX-like permease family protein [unclassified Anabaena]	WP_010994982.1 MULTISPECIES_ FtsX-like permease family protein [Nostocaceae], WP_044522141.1 MULTISPECIES_ FtsX-like permease family protein [Nostocaceae]	WP_096682294.1 FtsX-like permease family protein [Nostoc sp. NIES-2111], WP_096682616.1 FtsX-like permease family protein [Nostoc sp. NIES-2111]	WP_103138367.1 FtsX-like permease family protein [Nostoc sp. CENA543], WP_103139168.1 FtsX-like permease family protein [Nostoc sp. CENA543]	WP_015137257.1 FtsX-like permease family protein [Nostoc sp. PCC 7524], WP_041555384.1 FtsX-like permease family protein [Nostoc sp. PCC 7524]	PJAGBOFA_00140 hypothetical protein, PJAGBOFA_04371 hypothetical protein	8	6	2	Core	Core
OG0000108	WP_011317768.1 MULTISPECIES_ isoprenyl transferase [Nostocaceae], WP_011320174.1 MULTISPECIES_ isoprenyl transferase [Nostocaceae]	WP_067764794.1 isoprenyl transferase [Nostoc sp. NIES-3756], WP_067770674.1 isoprenyl transferase [Nostoc sp. NIES-3756]	WP_066424272.1 isoprenyl transferase [Anabaena sp. 4-3]	WP_010997146.1 MULTISPECIES_ isoprenyl transferase [Nostocaceae], WP_044521768.1 MULTISPECIES_ isoprenyl transferase [Nostocaceae]	WP_096680042.1 isoprenyl transferase [Nostoc sp. NIES-2111], WP_096682016.1 isoprenyl transferase [Nostoc sp. NIES-2111]	WP_103136479.1 isoprenyl transferase [Nostoc sp. CENA543], WP_103139351.1 isoprenyl transferase [Nostoc sp. CENA543]	WP_015136502.1 isoprenyl transferase [Nostoc sp. PCC 7524], WP_015140709.1 isoprenyl transferase [Nostoc sp. PCC 7524]	PJAGBOFA_00294 Isoprenyl transferase, PJAGBOFA_01600 Ditrans_polycis-undecaprenyl-diphosphate synthase __2E_6E_-farnesyl-diphosphate specific_	8	6	2	Core	Core
OG0000109	WP_011317909.1 MULTISPECIES_ B12-binding domain-containing radical SAM protein [Nostocaceae], WP_011318597.1 MULTISPECIES_ B12-binding domain-containing radical SAM protein [Nostocaceae]	WP_067769739.1 B12-binding domain-containing radical SAM protein [Nostoc sp. NIES-3756], WP_067775164.1 B12-binding domain-containing radical SAM protein [Nostoc sp. NIES-3756]	WP_066380450.1 MULTISPECIES_ B12-binding domain-containing radical SAM protein [unclassified Anabaena], WP_066424254.1 B12-binding domain-containing radical SAM protein [Anabaena sp. 4-3]	WP_010996262.1 MULTISPECIES_ B12-binding domain-containing radical SAM protein [Nostocaceae], WP_010998043.1 MULTISPECIES_ B12-binding domain-containing radical SAM protein [Nostocaceae]	WP_096678094.1 B12-binding domain-containing radical SAM protein [Nostoc sp. NIES-2111], WP_096680716.1 B12-binding domain-containing radical SAM protein [Nostoc sp. NIES-2111], WP_096683253.1 B12-binding domain-containing radical SAM protein [Nostoc sp. NIES-2111]	WP_103137783.1 B12-binding domain-containing radical SAM protein [Nostoc sp. CENA543]	WP_015140024.1 B12-binding domain-containing radical SAM protein [Nostoc sp. PCC 7524]	PJAGBOFA_02171 Hopanoid C-2 methylase, PJAGBOFA_02673 Hopanoid C-2 methylase	8	6	2	Core	Core
OG0000111	WP_011318675.1 MULTISPECIES_ hypothetical protein [Nostocaceae]	WP_067774633.1 MULTISPECIES_ hypothetical protein [unclassified Nostoc]	WP_066375076.1 MULTISPECIES_ Uma2 family endonuclease [unclassified Anabaena], WP_066377056.1 MULTISPECIES_ hypothetical protein [unclassified Anabaena]	WP_010997965.1 MULTISPECIES_ hypothetical protein [Nostocaceae], WP_010998617.1 MULTISPECIES_ Uma2 family endonuclease [Nostocaceae]	WP_067774633.1 MULTISPECIES_ hypothetical protein [unclassified Nostoc]	WP_103135740.1 Uma2 family endonuclease [Nostoc sp. CENA543]	WP_015138498.1 hypothetical protein [Nostoc sp. PCC 7524], WP_015139040.1 hypothetical protein [Nostoc sp. PCC 7524], WP_015141030.1 Uma2 family endonuclease [Nostoc sp. PCC 7524], WP_041555728.1 Uma2 family endonuclease [Nostoc sp. PCC 7524], WP_083882592.1 Uma2 family endonuclease [Nostoc sp. PCC 7524]	PJAGBOFA_03716 hypothetical protein, PJAGBOFA_05015 hypothetical protein	8	6	2	Core	Core
OG0000112	WP_011318803.1 MULTISPECIES_ GlsB/YeaQ/YmgE family stress response membrane protein [Nostocaceae], WP_011320517.1 MULTISPECIES_ GlsB/YeaQ/YmgE family stress response membrane protein [Nostocaceae]	WP_067763020.1 MULTISPECIES_ GlsB/YeaQ/YmgE family stress response membrane protein [unclassified Nostoc], WP_067765245.1 MULTISPECIES_ GlsB/YeaQ/YmgE family stress response membrane protein [unclassified Nostoc]	WP_066377440.1 MULTISPECIES_ GlsB/YeaQ/YmgE family stress response membrane protein [unclassified Anabaena], WP_066384043.1 MULTISPECIES_ GlsB/YeaQ/YmgE family stress response membrane protein [unclassified Anabaena]	WP_010997240.1 MULTISPECIES_ GlsB/YeaQ/YmgE family stress response membrane protein [Nostocaceae], WP_010998785.1 MULTISPECIES_ GlsB/YeaQ/YmgE family stress response membrane protein [Nostocaceae]	WP_067763020.1 MULTISPECIES_ GlsB/YeaQ/YmgE family stress response membrane protein [unclassified Nostoc], WP_067765245.1 MULTISPECIES_ GlsB/YeaQ/YmgE family stress response membrane protein [unclassified Nostoc]	WP_103136020.1 GlsB/YeaQ/YmgE family stress response membrane protein [Nostoc sp. CENA543], WP_103137214.1 GlsB/YeaQ/YmgE family stress response membrane protein [Nostoc sp. CENA543]	WP_015139652.1 GlsB/YeaQ/YmgE family stress response membrane protein [Nostoc sp. PCC 7524], WP_015141232.1 GlsB/YeaQ/YmgE family stress response membrane protein [Nostoc sp. PCC 7524]	PJAGBOFA_02213 hypothetical protein	8	6	2	Core	Core
OG0000113	WP_011318915.1 MULTISPECIES_ Uma2 family endonuclease [Nostocaceae], WP_011320050.1 MULTISPECIES_ Uma2 family endonuclease [Nostocaceae]	WP_067763328.1 Uma2 family endonuclease [Nostoc sp. NIES-3756], WP_067764319.1 Uma2 family endonuclease [Nostoc sp. NIES-3756]	WP_066424423.1 Uma2 family endonuclease [Anabaena sp. 4-3]	WP_010994735.1 MULTISPECIES_ Uma2 family endonuclease [Nostocaceae], WP_010998982.1 MULTISPECIES_ Uma2 family endonuclease [Nostocaceae], WP_044522163.1 MULTISPECIES_ Uma2 family endonuclease [Nostocaceae]	WP_096682362.1 Uma2 family endonuclease [Nostoc sp. NIES-2111]	WP_103135344.1 Uma2 family endonuclease [Nostoc sp. CENA543], WP_103136113.1 Uma2 family endonuclease [Nostoc sp. CENA543]	WP_015137907.1 Uma2 family endonuclease [Nostoc sp. PCC 7524], WP_015140624.1 Uma2 family endonuclease [Nostoc sp. PCC 7524], WP_015141321.1 Uma2 family endonuclease [Nostoc sp. PCC 7524]	PJAGBOFA_02386 hypothetical protein	8	6	2	Core	Core
OG0000114	WP_011319132.1 MULTISPECIES_ ShlB/FhaC/HecB family hemolysin secretion/activation protein [Nostocaceae], WP_011320863.1 MULTISPECIES_ ShlB/FhaC/HecB family hemolysin secretion/activation protein [Nostocaceae], WP_011321101.1 MULTISPECIES_ ShlB/FhaC/HecB family hemolysin secretion/activation protein [Nostocaceae]	WP_067764361.1 ShlB/FhaC/HecB family hemolysin secretion/activation protein [Nostoc sp. NIES-3756], WP_067771663.1 ShlB/FhaC/HecB family hemolysin secretion/activation protein [Nostoc sp. NIES-3756]	WP_066384808.1 MULTISPECIES_ ShlB/FhaC/HecB family hemolysin secretion/activation protein [unclassified Anabaena]	WP_010999242.1 MULTISPECIES_ ShlB/FhaC/HecB family hemolysin secretion/activation protein [Nostocaceae], WP_096637247.1 ShlB/FhaC/HecB family hemolysin secretion/activation protein [Trichormus variabilis]	WP_096679469.1 ShlB/FhaC/HecB family hemolysin secretion/activation protein [Nostoc sp. NIES-2111], WP_096682111.1 ShlB/FhaC/HecB family hemolysin secretion/activation protein [Nostoc sp. NIES-2111]	WP_103140639.1 ShlB/FhaC/HecB family hemolysin secretion/activation protein [Nostoc sp. CENA543], WP_103140656.1 ShlB/FhaC/HecB family hemolysin secretion/activation protein [Nostoc sp. CENA543]	WP_041555527.1 ShlB/FhaC/HecB family hemolysin secretion/activation protein [Nostoc sp. PCC 7524]	PJAGBOFA_01828 Outer membrane protein assembly factor BamA, PJAGBOFA_05434 Outer membrane protein assembly factor BamA	8	6	2	Core	Core
OG0000117	WP_011320306.1 MULTISPECIES_ mechanosensitive ion channel family protein [Nostocaceae], WP_011320307.1 MULTISPECIES_ mechanosensitive ion channel family protein [Nostocaceae]	WP_067774086.1 MULTISPECIES_ mechanosensitive ion channel family protein [unclassified Nostoc], WP_067774089.1 MULTISPECIES_ mechanosensitive ion channel family protein [unclassified Nostoc]	WP_066426172.1 mechanosensitive ion channel family protein [Anabaena sp. 4-3]	WP_010997835.1 MULTISPECIES_ mechanosensitive ion channel family protein [Nostocaceae], WP_010997836.1 MULTISPECIES_ mechanosensitive ion channel family protein [Nostocaceae]	WP_067774086.1 MULTISPECIES_ mechanosensitive ion channel family protein [unclassified Nostoc], WP_067774089.1 MULTISPECIES_ mechanosensitive ion channel family protein [unclassified Nostoc]	WP_103139365.1 mechanosensitive ion channel family protein [Nostoc sp. CENA543], WP_103139366.1 mechanosensitive ion channel family protein [Nostoc sp. CENA543]	WP_015137010.1 mechanosensitive ion channel family protein [Nostoc sp. PCC 7524], WP_015137011.1 mechanosensitive ion channel family protein [Nostoc sp. PCC 7524]	PJAGBOFA_00308 Small-conductance mechanosensitive channel, PJAGBOFA_00309 Small-conductance mechanosensitive channel	8	6	2	Core	Core
OG0000120	WP_011321133.1 MULTISPECIES_ HNH endonuclease [Nostocaceae]	WP_067767816.1 HNH endonuclease [Nostoc sp. NIES-3756], WP_067768385.1 MULTISPECIES_ HNH endonuclease [unclassified Nostoc]	WP_066381083.1 MULTISPECIES_ HNH endonuclease [unclassified Anabaena]	WP_010995030.1 MULTISPECIES_ HNH endonuclease [Nostocaceae], WP_010999558.1 MULTISPECIES_ HNH endonuclease [Nostocaceae]	WP_067768385.1 MULTISPECIES_ HNH endonuclease [unclassified Nostoc], WP_096681350.1 HNH endonuclease [Nostoc sp. NIES-2111], WP_096683618.1 HNH endonuclease [Nostoc sp. NIES-2111]	WP_103135608.1 HNH endonuclease [Nostoc sp. CENA543], WP_103140931.1 HNH endonuclease [Nostoc sp. CENA543]	WP_015116111.1 HNH endonuclease [Nostoc sp. PCC 7524], WP_015139133.1 HNH endonuclease [Nostoc sp. PCC 7524]	PJAGBOFA_00811 hypothetical protein, PJAGBOFA_03750 hypothetical protein	8	6	2	Core	Core
OG0000121	WP_011321258.1 MULTISPECIES_ DUF433 domain-containing protein [Nostocaceae]	WP_067770808.1 DUF433 domain-containing protein [Nostoc sp. NIES-3756], WP_067775152.1 DUF433 domain-containing protein [Nostoc sp. NIES-3756]	WP_066382354.1 MULTISPECIES_ DUF433 domain-containing protein [unclassified Anabaena]	WP_010996559.1 MULTISPECIES_ DUF433 domain-containing protein [Nostocaceae], WP_010998272.1 MULTISPECIES_ DUF433 domain-containing protein [Nostocaceae], WP_044521494.1 MULTISPECIES_ DUF433 domain-containing protein [Nostocaceae]	WP_096678815.1 DUF433 domain-containing protein [Nostoc sp. NIES-2111], WP_096681653.1 DUF433 domain-containing protein [Nostoc sp. NIES-2111]	WP_103136686.1 DUF433 domain-containing protein [Nostoc sp. CENA543], WP_103139068.1 DUF433 domain-containing protein [Nostoc sp. CENA543]	WP_015137525.1 DUF433 domain-containing protein [Nostoc sp. PCC 7524], WP_015137942.1 DUF433 domain-containing protein [Nostoc sp. PCC 7524], WP_015138835.1 DUF433 domain-containing protein [Nostoc sp. PCC 7524]	PJAGBOFA_00385 hypothetical protein	8	6	2	Core	Core
OG0000122	WP_011321436.1 MULTISPECIES_ CAP domain-containing protein [Nostocaceae], WP_041457074.1 MULTISPECIES_ CAP domain-containing protein [Nostocaceae]	WP_067767191.1 CAP domain-containing protein [Nostoc sp. NIES-3756], WP_067767195.1 CAP domain-containing protein [Nostoc sp. NIES-3756]	WP_066426751.1 CAP domain-containing protein [Anabaena sp. 4-3]	WP_010996046.1 MULTISPECIES_ CAP domain-containing protein [Nostocaceae], WP_044522888.1 MULTISPECIES_ CAP domain-containing protein [Nostocaceae]	WP_096681496.1 CAP domain-containing protein [Nostoc sp. NIES-2111], WP_096681497.1 CAP domain-containing protein [Nostoc sp. NIES-2111]	WP_103138135.1 CAP domain-containing protein [Nostoc sp. CENA543], WP_103140867.1 CAP domain-containing protein [Nostoc sp. CENA543]	WP_015139345.1 CAP domain-containing protein [Nostoc sp. PCC 7524], WP_015139346.1 CAP domain-containing protein [Nostoc sp. PCC 7524]	PJAGBOFA_00051 hypothetical protein, PJAGBOFA_02948 hypothetical protein	8	6	2	Core	Core
OG0000129	WP_011317843.1 MULTISPECIES_ heavy metal translocating P-type ATPase [Nostocaceae], WP_011321714.1 MULTISPECIES_ cadmium-translocating P-type ATPase [Nostocaceae]	WP_082727242.1 cadmium-translocating P-type ATPase [Nostoc sp. NIES-3756]	WP_066426122.1 heavy metal translocating P-type ATPase [Anabaena sp. 4-3], WP_156481582.1 heavy metal translocating P-type ATPase [Anabaena sp. 4-3]	WP_010996165.1 MULTISPECIES_ cadmium-translocating P-type ATPase [Nostocaceae], WP_010997059.1 MULTISPECIES_ heavy metal translocating P-type ATPase [Nostocaceae]	WP_096680446.1 cadmium-translocating P-type ATPase [Nostoc sp. NIES-2111]	WP_103136805.1 heavy metal translocating P-type ATPase [Nostoc sp. CENA543], WP_103140522.1 heavy metal translocating P-type ATPase [Nostoc sp. CENA543]	WP_015140036.1 heavy metal translocating P-type ATPase [Nostoc sp. PCC 7524], WP_015141681.1 cadmium-translocating P-type ATPase [Nostoc sp. PCC 7524]	PJAGBOFA_02451 Manganese-exporting P-type ATPase, PJAGBOFA_05390 Manganese-exporting P-type ATPase	8	6	2	Core	Core
OG0000130	WP_011317986.1 MULTISPECIES_ glycosyltransferase family 4 protein [Nostocaceae], WP_011320281.1 MULTISPECIES_ glycosyltransferase family 4 protein [Nostocaceae]	WP_067766446.1 glycosyltransferase family 4 protein [Nostoc sp. NIES-3756], WP_067771246.1 glycosyltransferase family 4 protein [Nostoc sp. NIES-3756]	WP_066424520.1 glycosyltransferase family 4 protein [Anabaena sp. 4-3]	WP_010996198.1 MULTISPECIES_ glycosyltransferase family 4 protein [Nostocaceae]	WP_096679088.1 glycosyltransferase family 4 protein [Nostoc sp. NIES-2111], WP_096679737.1 glycosyltransferase family 4 protein [Nostoc sp. NIES-2111], WP_096681674.1 glycosyltransferase family 4 protein [Nostoc sp. NIES-2111]	WP_103136850.1 glycosyltransferase family 4 protein [Nostoc sp. CENA543], WP_103140751.1 glycosyltransferase family 4 protein [Nostoc sp. CENA543]	WP_015139716.1 glycosyltransferase family 4 protein [Nostoc sp. PCC 7524]	PJAGBOFA_01068 D-inositol-3-phosphate glycosyltransferase, PJAGBOFA_02669 D-inositol-3-phosphate glycosyltransferase	8	6	2	Core	Core
OG0000131	WP_011318072.1 MULTISPECIES_ ABC transporter substrate-binding protein [Nostocaceae], WP_041457014.1 MULTISPECIES_ ABC transporter substrate-binding protein [Nostocaceae]	WP_082727231.1 ABC transporter substrate-binding protein [Nostoc sp. NIES-3756]	WP_066424884.1 ABC transporter substrate-binding protein [Anabaena sp. 4-3], WP_082803743.1 MULTISPECIES_ ABC transporter substrate-binding protein [unclassified Anabaena]	WP_010996875.1 MULTISPECIES_ ABC transporter substrate-binding protein [Nostocaceae], WP_010998415.1 MULTISPECIES_ ABC transporter substrate-binding protein [Nostocaceae]	WP_096680689.1 ABC transporter substrate-binding protein [Nostoc sp. NIES-2111]	WP_103136184.1 ABC transporter substrate-binding protein [Nostoc sp. CENA543], WP_103138449.1 ABC transporter substrate-binding protein [Nostoc sp. CENA543]	WP_015139120.1 ABC transporter substrate-binding protein [Nostoc sp. PCC 7524], WP_015139705.1 ABC transporter substrate-binding protein [Nostoc sp. PCC 7524]	PJAGBOFA_00136 Maltose/maltodextrin-binding periplasmic protein, PJAGBOFA_05276 Maltose/maltodextrin-binding periplasmic protein	8	6	2	Core	Core
OG0000132	WP_011318266.1 MULTISPECIES_ Uma2 family endonuclease [Nostocaceae], WP_011320619.1 MULTISPECIES_ Uma2 family endonuclease [Nostocaceae]	WP_067774483.1 Uma2 family endonuclease [Nostoc sp. NIES-3756]	WP_066382551.1 MULTISPECIES_ Uma2 family endonuclease [unclassified Anabaena]	WP_010995573.1 MULTISPECIES_ Uma2 family endonuclease [Nostocaceae]	WP_096679100.1 Uma2 family endonuclease [Nostoc sp. NIES-2111]	WP_103137252.1 Uma2 family endonuclease [Nostoc sp. CENA543], WP_103138989.1 Uma2 family endonuclease [Nostoc sp. CENA543], WP_103139073.1 Uma2 family endonuclease [Nostoc sp. CENA543]	WP_015137630.1 Uma2 family endonuclease [Nostoc sp. PCC 7524], WP_015139284.1 Uma2 family endonuclease [Nostoc sp. PCC 7524]	PJAGBOFA_02678 hypothetical protein, PJAGBOFA_03787 hypothetical protein, PJAGBOFA_05411 hypothetical protein	8	6	2	Core	Core
OG0000134	WP_011318804.1 MULTISPECIES_ CsbD family protein [Nostocaceae], WP_011321341.1 MULTISPECIES_ CsbD family protein [Nostocaceae]	WP_067765243.1 MULTISPECIES_ CsbD family protein [unclassified Nostoc], WP_067773858.1 MULTISPECIES_ CsbD family protein [unclassified Nostoc]	WP_066381483.1 MULTISPECIES_ CsbD family protein [unclassified Anabaena]	WP_010995307.1 MULTISPECIES_ CsbD family protein [Nostocaceae], WP_010998784.1 MULTISPECIES_ CsbD family protein [Nostocaceae]	WP_067765243.1 MULTISPECIES_ CsbD family protein [unclassified Nostoc], WP_067773858.1 MULTISPECIES_ CsbD family protein [unclassified Nostoc]	WP_103140096.1 CsbD family protein [Nostoc sp. CENA543], WP_103140097.1 CsbD family protein [Nostoc sp. CENA543]	WP_015136872.1 CsbD family protein [Nostoc sp. PCC 7524], WP_015141233.1 CsbD family protein [Nostoc sp. PCC 7524]	PJAGBOFA_01275 hypothetical protein	8	6	2	Core	Core
OG0000135	WP_011319093.1 MULTISPECIES_ Uma2 family endonuclease [Nostocaceae], WP_011319822.1 MULTISPECIES_ Uma2 family endonuclease [Nostocaceae]	WP_067770928.1 MULTISPECIES_ Uma2 family endonuclease [unclassified Nostoc]	WP_066384391.1 MULTISPECIES_ Uma2 family endonuclease [unclassified Anabaena]	WP_010994456.1 MULTISPECIES_ Uma2 family endonuclease [Nostocaceae], WP_010999177.1 MULTISPECIES_ Uma2 family endonuclease [Nostocaceae]	WP_067770928.1 MULTISPECIES_ Uma2 family endonuclease [unclassified Nostoc], WP_096680863.1 Uma2 family endonuclease [Nostoc sp. NIES-2111], WP_096681676.1 Uma2 family endonuclease [Nostoc sp. NIES-2111]	WP_103136146.1 Uma2 family endonuclease [Nostoc sp. CENA543], WP_103136713.1 Uma2 family endonuclease [Nostoc sp. CENA543], WP_103139114.1 Uma2 family endonuclease [Nostoc sp. CENA543]	WP_015137422.1 Uma2 family endonuclease [Nostoc sp. PCC 7524]	PJAGBOFA_02379 hypothetical protein	8	6	2	Core	Core
OG0000136	WP_011319189.1 MULTISPECIES_ photosystem I core protein PsaB [Nostocaceae], WP_011319335.1 MULTISPECIES_ photosystem I core protein PsaB [Nostocaceae]	WP_067765062.1 MULTISPECIES_ photosystem I core protein PsaB [unclassified Nostoc]	WP_066378728.1 MULTISPECIES_ photosystem I core protein PsaB [unclassified Anabaena], WP_066425593.1 photosystem I core protein PsaB [Anabaena sp. 4-3]	WP_010999281.1 MULTISPECIES_ photosystem I core protein PsaB [Nostocaceae], WP_010999438.1 MULTISPECIES_ photosystem I core protein PsaB [Nostocaceae]	WP_067765062.1 MULTISPECIES_ photosystem I core protein PsaB [unclassified Nostoc]	WP_103135649.1 photosystem I core protein PsaB [Nostoc sp. CENA543], WP_103136836.1 photosystem I core protein PsaB [Nostoc sp. CENA543]	WP_015140698.1 photosystem I core protein PsaB [Nostoc sp. PCC 7524], WP_015141641.1 photosystem I core protein PsaB [Nostoc sp. PCC 7524]	PJAGBOFA_02549 Photosystem I P700 chlorophyll a apoprotein A2 1, PJAGBOFA_04673 Photosystem I P700 chlorophyll a apoprotein A2 1	8	6	2	Core	Core
OG0000137	WP_011319354.1 MULTISPECIES_ FtsX-like permease family protein [Nostocaceae]	WP_067766756.1 MULTISPECIES_ FtsX-like permease family protein [unclassified Nostoc], WP_067772064.1 FtsX-like permease family protein [Nostoc sp. NIES-3756]	WP_066380763.1 MULTISPECIES_ FtsX-like permease family protein [unclassified Anabaena]	WP_010999470.1 MULTISPECIES_ FtsX-like permease family protein [Nostocaceae]	WP_067766756.1 MULTISPECIES_ FtsX-like permease family protein [unclassified Nostoc], WP_096679302.1 FtsX-like permease family protein [Nostoc sp. NIES-2111]	WP_103140087.1 FtsX-like permease family protein [Nostoc sp. CENA543]	WP_015136654.1 FtsX-like permease family protein [Nostoc sp. PCC 7524], WP_015136900.1 FtsX-like permease family protein [Nostoc sp. PCC 7524], WP_015137001.1 FtsX-like permease family protein [Nostoc sp. PCC 7524], WP_015141507.1 FtsX-like permease family protein [Nostoc sp. PCC 7524]	PJAGBOFA_01261 hypothetical protein, PJAGBOFA_04053 hypothetical protein	8	6	2	Core	Core
OG0000141	WP_011320947.1 MULTISPECIES_ GAF domain-containing protein [Nostocaceae]	WP_067767653.1 GAF domain-containing protein [Nostoc sp. NIES-3756], WP_067768259.1 MULTISPECIES_ GAF domain-containing protein [unclassified Nostoc]	WP_066424594.1 GAF domain-containing protein [Anabaena sp. 4-3], WP_066426920.1 GAF domain-containing protein [Anabaena sp. 4-3]	WP_010996852.1 MULTISPECIES_ GAF domain-containing protein [Nostocaceae]	WP_067768259.1 MULTISPECIES_ GAF domain-containing protein [unclassified Nostoc], WP_096681385.1 GAF domain-containing protein [Nostoc sp. NIES-2111]	WP_103135322.1 GAF domain-containing protein [Nostoc sp. CENA543], WP_103136189.1 GAF domain-containing protein [Nostoc sp. CENA543]	WP_015136402.1 GAF domain-containing protein [Nostoc sp. PCC 7524], WP_015141587.1 GAF domain-containing protein [Nostoc sp. PCC 7524]	PJAGBOFA_02444 Adaptive-response sensory-kinase SasA, PJAGBOFA_03676 Adaptive-response sensory-kinase SasA	8	6	2	Core	Core
OG0000142	WP_011321248.1 MULTISPECIES_ oxygen-dependent coproporphyrinogen oxidase [Nostocaceae], WP_011321646.1 MULTISPECIES_ oxygen-dependent coproporphyrinogen oxidase [Nostocaceae]	WP_067773198.1 MULTISPECIES_ oxygen-dependent coproporphyrinogen oxidase [unclassified Nostoc]	WP_066379408.1 MULTISPECIES_ oxygen-dependent coproporphyrinogen oxidase [unclassified Anabaena], WP_066423512.1 oxygen-dependent coproporphyrinogen oxidase [Anabaena sp. 4-3]	WP_044520692.1 MULTISPECIES_ oxygen-dependent coproporphyrinogen oxidase [Nostocaceae], WP_096637256.1 MULTISPECIES_ oxygen-dependent coproporphyrinogen oxidase [Nostocaceae]	WP_067773198.1 MULTISPECIES_ oxygen-dependent coproporphyrinogen oxidase [unclassified Nostoc]	WP_103137908.1 oxygen-dependent coproporphyrinogen oxidase [Nostoc sp. CENA543], WP_103140297.1 oxygen-dependent coproporphyrinogen oxidase [Nostoc sp. CENA543]	WP_015136576.1 oxygen-dependent coproporphyrinogen oxidase [Nostoc sp. PCC 7524], WP_015140143.1 oxygen-dependent coproporphyrinogen oxidase [Nostoc sp. PCC 7524]	PJAGBOFA_00159 Oxygen-dependent coproporphyrinogen-III oxidase, PJAGBOFA_01720 Oxygen-dependent coproporphyrinogen-III oxidase	8	6	2	Core	Core
OG0000143	WP_011321253.1 MULTISPECIES_ universal stress protein [Nostocaceae]	WP_067773219.1 universal stress protein [Nostoc sp. NIES-3756], WP_082727316.1 MULTISPECIES_ universal stress protein [unclassified Nostoc]	WP_066423520.1 universal stress protein [Anabaena sp. 4-3], WP_066423933.1 universal stress protein [Anabaena sp. 4-3]	WP_010994832.1 MULTISPECIES_ sodium_proton antiporter [Nostocaceae]	WP_082727316.1 MULTISPECIES_ sodium_proton antiporter [unclassified Nostoc], WP_096678829.1 sodium_proton antiporter [Nostoc sp. NIES-2111]	WP_103139199.1 universal stress protein [Nostoc sp. CENA543], WP_103139335.1 universal stress protein [Nostoc sp. CENA543]	WP_015136582.1 universal stress protein [Nostoc sp. PCC 7524], WP_015137438.1 universal stress protein [Nostoc sp. PCC 7524]	PJAGBOFA_00265 Glutathione-regulated potassium-efflux system protein KefB, PJAGBOFA_01047 Glutathione-regulated potassium-efflux system protein KefB	8	6	2	Core	Core
OG0000144	WP_011321312.1 MULTISPECIES_ 3-deoxy-7-phosphoheptulonate synthase [Nostocaceae], WP_104009967.1 MULTISPECIES_ 3-deoxy-7-phosphoheptulonate synthase [Nostocaceae]	WP_067763443.1 3-deoxy-7-phosphoheptulonate synthase [Nostoc sp. NIES-3756], WP_067767261.1 3-deoxy-7-phosphoheptulonate synthase [Nostoc sp. NIES-3756]	WP_066378861.1 MULTISPECIES_ 3-deoxy-7-phosphoheptulonate synthase [unclassified Anabaena]	WP_010994584.1 MULTISPECIES_ 3-deoxy-7-phosphoheptulonate synthase [Nostocaceae], WP_010994921.1 MULTISPECIES_ 3-deoxy-7-phosphoheptulonate synthase [Nostocaceae]	WP_096681461.1 3-deoxy-7-phosphoheptulonate synthase [Nostoc sp. NIES-2111], WP_096682327.1 3-deoxy-7-phosphoheptulonate synthase [Nostoc sp. NIES-2111]	WP_103137060.1 3-deoxy-7-phosphoheptulonate synthase [Nostoc sp. CENA543]	WP_015137270.1 3-deoxy-7-phosphoheptulonate synthase [Nostoc sp. PCC 7524], WP_015138657.1 3-deoxy-7-phosphoheptulonate synthase [Nostoc sp. PCC 7524]	PJAGBOFA_00867 Phospho-2-dehydro-3-deoxyheptonate aldolase, PJAGBOFA_02122 Phospho-2-dehydro-3-deoxyheptonate aldolase	8	6	2	Core	Core
OG0000146	WP_041455906.1 MULTISPECIES_ ribbon-helix-helix protein_ CopG family [Nostocaceae], WP_041457362.1 MULTISPECIES_ ribbon-helix-helix protein_ CopG family [Nostocaceae]	WP_067764716.1 ribbon-helix-helix protein_ CopG family [Nostoc sp. NIES-3756], WP_067771385.1 MULTISPECIES_ CopG family transcriptional regulator [unclassified Nostoc]	WP_066375008.1 MULTISPECIES_ ribbon-helix-helix protein_ CopG family [unclassified Anabaena]	WP_044521347.1 MULTISPECIES_ ribbon-helix-helix protein_ CopG family [Nostocaceae], WP_096637527.1 CopG family transcriptional regulator [Trichormus variabilis]	WP_067771385.1 MULTISPECIES_ CopG family transcriptional regulator [unclassified Nostoc], WP_096682041.1 ribbon-helix-helix protein_ CopG family [Nostoc sp. NIES-2111], WP_096682805.1 CopG family transcriptional regulator [Nostoc sp. NIES-2111]	WP_103138235.1 CopG family transcriptional regulator [Nostoc sp. CENA543], WP_103139651.1 CopG family transcriptional regulator [Nostoc sp. CENA543]	WP_015140746.1 CopG family transcriptional regulator [Nostoc sp. PCC 7524]	PJAGBOFA_00364 hypothetical protein	8	6	2	Core	Core
OG0000151	WP_011316663.1 MULTISPECIES_ replicative DNA helicase [Nostocaceae], WP_011317216.1 MULTISPECIES_ replicative DNA helicase [Nostocaceae]	WP_067768079.1 replicative DNA helicase [Nostoc sp. NIES-3756]	WP_066378495.1 MULTISPECIES_ replicative DNA helicase [unclassified Anabaena]	WP_010994754.1 MULTISPECIES_ replicative DNA helicase [Nostocaceae], WP_010999826.1 MULTISPECIES_ replicative DNA helicase [Nostocaceae]	WP_096681277.1 replicative DNA helicase [Nostoc sp. NIES-2111], WP_096683336.1 replicative DNA helicase [Nostoc sp. NIES-2111]	WP_103140726.1 replicative DNA helicase [Nostoc sp. CENA543], WP_103141045.1 replicative DNA helicase [Nostoc sp. CENA543]	WP_015116164.1 replicative DNA helicase [Nostoc sp. PCC 7524], WP_015138515.1 replicative DNA helicase [Nostoc sp. PCC 7524]	PJAGBOFA_05630 Replicative DNA helicase	8	6	2	Core	Core
OG0000152	WP_011316743.1 MULTISPECIES_ glycosyltransferase family 4 protein [Nostocaceae], WP_011319328.1 MULTISPECIES_ glycosyltransferase family 4 protein [Nostocaceae], WP_011321707.1 MULTISPECIES_ glycosyltransferase family 4 protein [Nostocaceae]	WP_067771341.1 glycosyltransferase family 4 protein [Nostoc sp. NIES-3756]	WP_066382247.1 MULTISPECIES_ glycosyltransferase family 4 protein [unclassified Anabaena], WP_066384529.1 MULTISPECIES_ glycosyltransferase family 4 protein [unclassified Anabaena]	WP_044520797.1 MULTISPECIES_ glycosyltransferase family 4 protein [Nostocaceae], WP_044522594.1 MULTISPECIES_ glycosyltransferase family 4 protein [Nostocaceae]	WP_096679652.1 glycosyltransferase family 4 protein [Nostoc sp. NIES-2111]	WP_103138772.1 glycosyltransferase family 4 protein [Nostoc sp. CENA543]	WP_015138250.1 glycosyltransferase family 4 protein [Nostoc sp. PCC 7524]	PJAGBOFA_01179 Glycogen synthase, PJAGBOFA_04621 N-acetyl-alpha-D-glucosaminyl L-malate synthase	8	6	2	Core	Core
OG0000153	WP_011316894.1 MULTISPECIES_ class I SAM-dependent methyltransferase [Nostocaceae], WP_011317678.1 MULTISPECIES_ class I SAM-dependent methyltransferase [Nostocaceae], WP_011321013.1 MULTISPECIES_ methyltransferase domain-containing protein [Nostocaceae]	WP_067764301.1 class I SAM-dependent methyltransferase [Nostoc sp. NIES-3756]	WP_066377219.1 MULTISPECIES_ methyltransferase domain-containing protein [unclassified Anabaena], WP_066384311.1 MULTISPECIES_ class I SAM-dependent methyltransferase [unclassified Anabaena], WP_066424555.1 class I SAM-dependent methyltransferase [Anabaena sp. 4-3]	WP_010996149.1 MULTISPECIES_ class I SAM-dependent methyltransferase [Nostocaceae]	WP_096682129.1 class I SAM-dependent methyltransferase [Nostoc sp. NIES-2111], WP_096682249.1 methyltransferase domain-containing protein [Nostoc sp. NIES-2111]	WP_103137542.1 methyltransferase domain-containing protein [Nostoc sp. CENA543]	WP_015141255.1 class I SAM-dependent methyltransferase [Nostoc sp. PCC 7524]	PJAGBOFA_04572 Trans-aconitate 2-methyltransferase	8	6	2	Core	Core
OG0000156	WP_011317280.1 MULTISPECIES_ hypothetical protein [Nostocaceae]	WP_067770356.1 hypothetical protein [Nostoc sp. NIES-3756], WP_067771534.1 hypothetical protein [Nostoc sp. NIES-3756]	WP_066380047.1 MULTISPECIES_ hypothetical protein [unclassified Anabaena]	WP_010996620.1 MULTISPECIES_ hypothetical protein [Nostocaceae]	WP_096679519.1 hypothetical protein [Nostoc sp. NIES-2111], WP_096680266.1 hypothetical protein [Nostoc sp. NIES-2111]	WP_103138325.1 hypothetical protein [Nostoc sp. CENA543], WP_103138934.1 hypothetical protein [Nostoc sp. CENA543], WP_103139563.1 hypothetical protein [Nostoc sp. CENA543]	WP_015140719.1 hypothetical protein [Nostoc sp. PCC 7524]	PJAGBOFA_03452 hypothetical protein, PJAGBOFA_03555 hypothetical protein	8	6	2	Core	Core
OG0000157	WP_011317480.1 MULTISPECIES_ alkaline invertase [Nostocaceae]	WP_067767057.1 alkaline invertase [Nostoc sp. NIES-3756], WP_067775597.1 MULTISPECIES_ alkaline invertase [unclassified Nostoc]	WP_066381397.1 MULTISPECIES_ alkaline invertase [unclassified Anabaena]	WP_010994993.1 MULTISPECIES_ alkaline invertase [Nostocaceae], WP_010995690.1 MULTISPECIES_ alkaline invertase [Nostocaceae]	WP_067775597.1 MULTISPECIES_ alkaline invertase [unclassified Nostoc], WP_096681531.1 alkaline invertase [Nostoc sp. NIES-2111]	WP_103136774.1 alkaline invertase [Nostoc sp. CENA543], WP_103138077.1 alkaline invertase [Nostoc sp. CENA543]	WP_015140904.1 glycogen debranching protein [Nostoc sp. PCC 7524], WP_041555933.1 alkaline invertase [Nostoc sp. PCC 7524]	PJAGBOFA_05423 hypothetical protein	8	6	2	Core	Core
OG0000158	WP_011317887.1 MULTISPECIES_ glycosyltransferase [Nostocaceae], WP_041457093.1 MULTISPECIES_ glycosyltransferase family 2 protein [Nostocaceae]	WP_067772626.1 glycosyltransferase [Nostoc sp. NIES-3756]	WP_066377207.1 MULTISPECIES_ glycosyltransferase [unclassified Anabaena], WP_066382735.1 MULTISPECIES_ glycosyltransferase [unclassified Anabaena], WP_082803732.1 MULTISPECIES_ glycosyltransferase [unclassified Anabaena]	WP_044520769.1 MULTISPECIES_ glycosyltransferase [Nostocaceae]	WP_096679078.1 glycosyltransferase family 2 protein [Nostoc sp. NIES-2111]	WP_103135850.1 glycosyltransferase [Nostoc sp. CENA543]	WP_015138214.1 glycosyltransferase [Nostoc sp. PCC 7524], WP_015138424.1 glycosyltransferase [Nostoc sp. PCC 7524]	PJAGBOFA_00191 Glycosyltransferase GlyG, PJAGBOFA_03703 hypothetical protein	8	6	2	Core	Core
OG0000160	WP_011318465.1 MULTISPECIES_ SAM-dependent methyltransferase [Nostocaceae], WP_041456773.1 MULTISPECIES_ methyltransferase domain-containing protein [Nostocaceae]	WP_067770750.1 MULTISPECIES_ SAM-dependent methyltransferase [unclassified Nostoc], WP_067772346.1 SAM-dependent methyltransferase [Nostoc sp. NIES-3756]	WP_066378558.1 MULTISPECIES_ SAM-dependent methyltransferase [unclassified Anabaena]	WP_010999303.1 MULTISPECIES_ SAM-dependent methyltransferase [Nostocaceae]	WP_067770750.1 MULTISPECIES_ SAM-dependent methyltransferase [unclassified Nostoc], WP_096679204.1 SAM-dependent methyltransferase [Nostoc sp. NIES-2111]	WP_103135500.1 SAM-dependent methyltransferase [Nostoc sp. CENA543], WP_103138517.1 methyltransferase domain-containing protein [Nostoc sp. CENA543]	WP_015138391.1 O-methyltransferase [Nostoc sp. PCC 7524]	PJAGBOFA_00331 tRNA 5-hydroxyuridine methyltransferase, PJAGBOFA_01570 tRNA 5-hydroxyuridine methyltransferase	8	6	2	Core	Core
OG0000161	WP_011318481.1 MULTISPECIES_ serine O-acetyltransferase [Nostocaceae], WP_011321667.1 MULTISPECIES_ serine O-acetyltransferase [Nostocaceae]	WP_067766367.1 MULTISPECIES_ serine O-acetyltransferase [unclassified Nostoc], WP_067770556.1 MULTISPECIES_ serine O-acetyltransferase [unclassified Nostoc]	WP_066382845.1 MULTISPECIES_ serine O-acetyltransferase [unclassified Anabaena]	WP_010998177.1 MULTISPECIES_ serine O-acetyltransferase [Nostocaceae]	WP_067766367.1 MULTISPECIES_ serine O-acetyltransferase [unclassified Nostoc], WP_067770556.1 MULTISPECIES_ serine O-acetyltransferase [unclassified Nostoc]	WP_103136644.1 serine O-acetyltransferase [Nostoc sp. CENA543], WP_103138691.1 serine O-acetyltransferase [Nostoc sp. CENA543]	WP_015137647.1 serine O-acetyltransferase [Nostoc sp. PCC 7524]	PJAGBOFA_00441 2_3_4_5-tetrahydropyridine-2_6-dicarboxylate N-acetyltransferase, PJAGBOFA_01130 Serine acetyltransferase	8	6	2	Core	Core
OG0000162	WP_011318544.1 MULTISPECIES_ DUF1902 domain-containing protein [Nostocaceae], WP_011320046.1 MULTISPECIES_ type II toxin-antitoxin system HicB family antitoxin [Nostocaceae]	WP_082727381.1 MULTISPECIES_ type II toxin-antitoxin system HicB family antitoxin [unclassified Nostoc]	WP_066376670.1 MULTISPECIES_ type II toxin-antitoxin system HicB family antitoxin [unclassified Anabaena]	WP_010998498.1 MULTISPECIES_ type II toxin-antitoxin system HicB family antitoxin [Nostocaceae], WP_010998725.1 MULTISPECIES_ type II toxin-antitoxin system HicB family antitoxin [Nostocaceae]	WP_082727381.1 MULTISPECIES_ type II toxin-antitoxin system HicB family antitoxin [unclassified Nostoc], WP_096682125.1 type II toxin-antitoxin system HicB family antitoxin [Nostoc sp. NIES-2111]	WP_103138927.1 toxin-antitoxin system HicB family antitoxin [Nostoc sp. CENA543]	WP_015137912.1 type II toxin-antitoxin system HicB family antitoxin [Nostoc sp. PCC 7524], WP_015140642.1 type II toxin-antitoxin system HicB family antitoxin [Nostoc sp. PCC 7524], WP_015140880.1 type II toxin-antitoxin system HicB family antitoxin [Nostoc sp. PCC 7524]	PJAGBOFA_02384 hypothetical protein	8	6	2	Core	Core
OG0000163	WP_011318594.1 MULTISPECIES_ rhodanese-like domain-containing protein [Nostocaceae]	WP_067771637.1 rhodanese-like domain-containing protein [Nostoc sp. NIES-3756]	WP_066376606.1 MULTISPECIES_ rhodanese-like domain-containing protein [unclassified Anabaena], WP_066380444.1 MULTISPECIES_ rhodanese-like domain-containing protein [unclassified Anabaena], WP_066423836.1 MBL fold metallo-hydrolase [Anabaena sp. 4-3]	WP_010995678.1 rhodanese-like domain-containing protein [Trichormus variabilis], WP_010998046.1 MULTISPECIES_ rhodanese-like domain-containing protein [Nostocaceae]	WP_096679477.1 rhodanese-like domain-containing protein [Nostoc sp. NIES-2111]	WP_103136524.1 rhodanese-like domain-containing protein [Nostoc sp. CENA543]	WP_015140021.1 rhodanese-like domain-containing protein [Nostoc sp. PCC 7524], WP_015141191.1 rhodanese-like domain-containing protein [Nostoc sp. PCC 7524]	PJAGBOFA_02174 Inner membrane protein YgaP, PJAGBOFA_02676 hypothetical protein	8	6	2	Core	Core
OG0000164	WP_011318602.1 MULTISPECIES_ SDR family oxidoreductase [Nostocaceae], WP_011320463.1 MULTISPECIES_ 3-oxoacyl-[acyl-carrier-protein] reductase [Nostocaceae]	WP_067763696.1 SDR family oxidoreductase [Nostoc sp. NIES-3756], WP_067775084.1 3-oxoacyl-[acyl-carrier-protein] reductase [Nostoc sp. NIES-3756]	WP_066423504.1 3-oxoacyl-[acyl-carrier-protein] reductase [Anabaena sp. 4-3], WP_066425306.1 SDR family oxidoreductase [Anabaena sp. 4-3]	WP_010996058.1 MULTISPECIES_ 3-oxoacyl-[acyl-carrier-protein] reductase [Nostocaceae], WP_010998038.1 MULTISPECIES_ SDR family oxidoreductase [Nostocaceae]	WP_096678123.1 3-oxoacyl-[acyl-carrier-protein] reductase [Nostoc sp. NIES-2111], WP_096682260.1 SDR family oxidoreductase [Nostoc sp. NIES-2111]	WP_103136309.1 3-oxoacyl-[acyl-carrier-protein] reductase [Nostoc sp. CENA543]	WP_015136409.1 3-oxoacyl-[acyl-carrier-protein] reductase [Nostoc sp. PCC 7524]	PJAGBOFA_02576 3-oxoacyl-[acyl-carrier-protein] reductase	8	6	2	Core	Core
OG0000165	WP_011319357.1 MULTISPECIES_ acyltransferase domain-containing protein [Nostocaceae], WP_011321408.1 MULTISPECIES_ acyltransferase domain-containing protein [Nostocaceae]	WP_067766744.1 acyltransferase domain-containing protein [Nostoc sp. NIES-3756]	WP_066423917.1 acyltransferase domain-containing protein [Anabaena sp. 4-3]	WP_096637125.1 MULTISPECIES_ acyltransferase domain-containing protein [Nostocaceae], WP_096637221.1 acyltransferase domain-containing protein [Trichormus variabilis]	WP_096681599.1 acyltransferase domain-containing protein [Nostoc sp. NIES-2111]	WP_103140083.1 acyltransferase domain-containing protein [Nostoc sp. CENA543]	WP_015136657.1 acyltransferase domain-containing protein [Nostoc sp. PCC 7524], WP_015137690.1 acyltransferase domain-containing protein [Nostoc sp. PCC 7524], WP_015141502.1 acyltransferase domain-containing protein [Nostoc sp. PCC 7524]	PJAGBOFA_01257 Acyl carrier protein, PJAGBOFA_04056 Acyl carrier protein	8	6	2	Core	Core
OG0000166	WP_011319361.1 MULTISPECIES_ PfaD family polyunsaturated fatty acid/polyketide biosynthesis protein [Nostocaceae], WP_011321412.1 MULTISPECIES_ PfaD family polyunsaturated fatty acid/polyketide biosynthesis protein [Nostocaceae]	WP_067766732.1 PfaD family polyunsaturated fatty acid/polyketide biosynthesis protein [Nostoc sp. NIES-3756]	WP_066423909.1 PfaD family polyunsaturated fatty acid/polyketide biosynthesis protein [Anabaena sp. 4-3]	WP_044522614.1 MULTISPECIES_ PfaD family polyunsaturated fatty acid/polyketide biosynthesis protein [Nostocaceae], WP_044522853.1 MULTISPECIES_ PfaD family polyunsaturated fatty acid/polyketide biosynthesis protein [Nostocaceae]	WP_096681603.1 PfaD family polyunsaturated fatty acid/polyketide biosynthesis protein [Nostoc sp. NIES-2111]	WP_103140080.1 PfaD family polyunsaturated fatty acid/polyketide biosynthesis protein [Nostoc sp. CENA543]	WP_015137697.1 PfaD family polyunsaturated fatty acid/polyketide biosynthesis protein [Nostoc sp. PCC 7524], WP_015141498.1 PfaD family polyunsaturated fatty acid/polyketide biosynthesis protein [Nostoc sp. PCC 7524], WP_041555492.1 PfaD family polyunsaturated fatty acid/polyketide biosynthesis protein [Nostoc sp. PCC 7524]	PJAGBOFA_01253 Polyketide biosynthesis protein PksE, PJAGBOFA_04059 Polyketide biosynthesis protein PksE	8	6	2	Core	Core
OG0000168	WP_011320058.1 MULTISPECIES_ hypothetical protein [Nostocaceae], WP_011320059.1 MULTISPECIES_ hypothetical protein [Nostocaceae]	WP_067768939.1 MULTISPECIES_ hypothetical protein [unclassified Nostoc]	WP_066425262.1 hypothetical protein [Anabaena sp. 4-3]	WP_010998592.1 MULTISPECIES_ hypothetical protein [Nostocaceae], WP_010998593.1 MULTISPECIES_ hypothetical protein [Nostocaceae]	WP_067768939.1 MULTISPECIES_ hypothetical protein [unclassified Nostoc]	WP_103137550.1 hypothetical protein [Nostoc sp. CENA543], WP_103137551.1 hypothetical protein [Nostoc sp. CENA543]	WP_015138784.1 hypothetical protein [Nostoc sp. PCC 7524], WP_015138785.1 hypothetical protein [Nostoc sp. PCC 7524]	PJAGBOFA_04563 hypothetical protein, PJAGBOFA_04564 hypothetical protein	8	6	2	Core	Core
OG0000169	WP_011320270.1 MULTISPECIES_ HAD-IC family P-type ATPase [Nostocaceae], WP_011320277.1 MULTISPECIES_ HAD-IC family P-type ATPase [Nostocaceae]	WP_067766967.1 cation-transporting P-type ATPase [Nostoc sp. NIES-3756], WP_067767486.1 HAD-IC family P-type ATPase [Nostoc sp. NIES-3756]	WP_066425988.1 cation-transporting P-type ATPase [Anabaena sp. 4-3]	WP_096637175.1 cation-transporting P-type ATPase [Trichormus variabilis]	WP_096681423.1 HAD-IC family P-type ATPase [Nostoc sp. NIES-2111], WP_096681548.1 cation-transporting P-type ATPase [Nostoc sp. NIES-2111]	WP_103138083.1 cation-transporting P-type ATPase [Nostoc sp. CENA543]	WP_015138036.1 HAD-IC family P-type ATPase [Nostoc sp. PCC 7524], WP_015140337.1 cation-transporting P-type ATPase [Nostoc sp. PCC 7524]	PJAGBOFA_00479 putative cation-transporting ATPase F, PJAGBOFA_03111 putative cation-transporting ATPase F	8	6	2	Core	Core
OG0000170	WP_011320304.1 MULTISPECIES_ DUF262 domain-containing protein [Nostocaceae]	WP_067764663.1 DUF262 domain-containing protein [Nostoc sp. NIES-3756]	WP_066382036.1 MULTISPECIES_ DUF262 domain-containing protein [unclassified Anabaena], WP_066383001.1 MULTISPECIES_ DUF262 domain-containing protein [unclassified Anabaena]	WP_010998367.1 MULTISPECIES_ DUF262 domain-containing protein [Nostocaceae], WP_010999545.1 MULTISPECIES_ DUF262 domain-containing protein [Nostocaceae], WP_096637253.1 MULTISPECIES_ DUF262 domain-containing protein [Nostocaceae]	WP_096680804.1 DUF262 domain-containing protein [Nostoc sp. NIES-2111], WP_096683628.1 DUF262 domain-containing protein [Nostoc sp. NIES-2111]	WP_103137516.1 DUF262 domain-containing protein [Nostoc sp. CENA543]	WP_015141182.1 DUF262 domain-containing protein [Nostoc sp. PCC 7524], WP_015141629.1 DUF262 domain-containing protein [Nostoc sp. PCC 7524]	PJAGBOFA_01707 hypothetical protein	8	6	2	Core	Core
OG0000171	WP_011320383.1 MULTISPECIES_ insulinase family protein [Nostocaceae]	WP_067772110.1 insulinase family protein [Nostoc sp. NIES-3756], WP_082727269.1 insulinase family protein [Nostoc sp. NIES-3756]	WP_066427032.1 insulinase family protein [Anabaena sp. 4-3]	WP_010995195.1 MULTISPECIES_ insulinase family protein [Nostocaceae]	WP_096679285.1 insulinase family protein [Nostoc sp. NIES-2111], WP_096679828.1 insulinase family protein [Nostoc sp. NIES-2111]	WP_103137590.1 insulinase family protein [Nostoc sp. CENA543], WP_103139316.1 insulinase family protein [Nostoc sp. CENA543]	WP_015140270.1 insulinase family protein [Nostoc sp. PCC 7524], WP_051039171.1 insulinase family protein [Nostoc sp. PCC 7524]	PJAGBOFA_00283 hypothetical protein, PJAGBOFA_02058 hypothetical protein	8	6	2	Core	Core
OG0000172	WP_011320432.1 MULTISPECIES_ dienelactone hydrolase family protein [Nostocaceae], WP_011320834.1 MULTISPECIES_ dienelactone hydrolase family protein [Nostocaceae]	WP_067766169.1 dienelactone hydrolase family protein [Nostoc sp. NIES-3756], WP_067770839.1 dienelactone hydrolase family protein [Nostoc sp. NIES-3756]	WP_066426231.1 dienelactone hydrolase family protein [Anabaena sp. 4-3]	WP_010995251.1 MULTISPECIES_ dienelactone hydrolase family protein [Nostocaceae]	WP_096679943.1 dienelactone hydrolase family protein [Nostoc sp. NIES-2111], WP_096681727.1 dienelactone hydrolase family protein [Nostoc sp. NIES-2111]	WP_103138825.1 dienelactone hydrolase family protein [Nostoc sp. CENA543], WP_103140281.1 dienelactone hydrolase family protein [Nostoc sp. CENA543]	WP_015139253.1 dienelactone hydrolase family protein [Nostoc sp. PCC 7524]	PJAGBOFA_02409 Carboxymethylenebutenolidase, PJAGBOFA_03967 Carboxymethylenebutenolidase	8	6	2	Core	Core
OG0000173	WP_011320523.1 MULTISPECIES_ oxygen-independent coproporphyrinogen III oxidase [Nostocaceae], WP_011321069.1 MULTISPECIES_ oxygen-independent coproporphyrinogen III oxidase [Nostocaceae]	WP_067764233.1 MULTISPECIES_ oxygen-independent coproporphyrinogen III oxidase [unclassified Nostoc]	WP_066377439.1 MULTISPECIES_ oxygen-independent coproporphyrinogen III oxidase [unclassified Anabaena], WP_066379155.1 MULTISPECIES_ oxygen-independent coproporphyrinogen III oxidase [unclassified Anabaena]	WP_010997277.1 MULTISPECIES_ oxygen-independent coproporphyrinogen III oxidase [Nostocaceae]	WP_067764233.1 MULTISPECIES_ oxygen-independent coproporphyrinogen III oxidase [unclassified Nostoc]	WP_103137213.1 oxygen-independent coproporphyrinogen III oxidase [Nostoc sp. CENA543], WP_103140914.1 oxygen-independent coproporphyrinogen III oxidase [Nostoc sp. CENA543]	WP_015139651.1 oxygen-independent coproporphyrinogen III oxidase [Nostoc sp. PCC 7524], WP_015140145.1 oxygen-independent coproporphyrinogen III oxidase [Nostoc sp. PCC 7524]	PJAGBOFA_00161 Oxygen-independent coproporphyrinogen III oxidase, PJAGBOFA_02214 Oxygen-independent coproporphyrinogen III oxidase	8	6	2	Core	Core
OG0000174	WP_011320807.1 MULTISPECIES_ phosphoribosyltransferase [Nostocaceae], WP_011321620.1 MULTISPECIES_ phosphoribosyltransferase [Nostocaceae]	WP_067766826.1 phosphoribosyltransferase [Nostoc sp. NIES-3756]	WP_066383369.1 MULTISPECIES_ phosphoribosyltransferase [unclassified Anabaena], WP_066384231.1 MULTISPECIES_ phosphoribosyltransferase [unclassified Anabaena]	WP_010996156.1 MULTISPECIES_ phosphoribosyltransferase [Nostocaceae]	WP_096681584.1 phosphoribosyltransferase [Nostoc sp. NIES-2111]	WP_103139924.1 phosphoribosyltransferase [Nostoc sp. CENA543], WP_103140852.1 phosphoribosyltransferase [Nostoc sp. CENA543]	WP_015138631.1 phosphoribosyltransferase [Nostoc sp. PCC 7524], WP_015141244.1 phosphoribosyltransferase [Nostoc sp. PCC 7524]	PJAGBOFA_02153 putative protein, PJAGBOFA_05034 putative protein	8	6	2	Core	Core
OG0000176	WP_041456788.1 MULTISPECIES_ PEP-CTERM sorting domain-containing protein [Nostocaceae]	WP_067769508.1 hypothetical protein [Nostoc sp. NIES-3756]	WP_082803818.1 hypothetical protein [Anabaena sp. 4-3], WP_156481709.1 hypothetical protein [Anabaena sp. 4-3]	WP_010999415.1 MULTISPECIES_ PEP-CTERM sorting domain-containing protein [Nostocaceae]	WP_096680827.1 hypothetical protein [Nostoc sp. NIES-2111]	WP_157943296.1 hypothetical protein [Nostoc sp. CENA543], WP_157943327.1 hypothetical protein [Nostoc sp. CENA543], WP_157943343.1 PEP-CTERM sorting domain-containing protein [Nostoc sp. CENA543]	WP_015136934.1 Ca2+-binding protein_ RTX toxin [Nostoc sp. PCC 7524], WP_015139053.1 hypothetical protein [Nostoc sp. PCC 7524]	PJAGBOFA_01196 hypothetical protein, PJAGBOFA_03272 hypothetical protein	8	6	2	Core	Core
OG0000177	WP_104009888.1 MULTISPECIES_ glycosyltransferase [Nostocaceae]	WP_082727119.1 phospholipid carrier-dependent glycosyltransferase [Nostoc sp. NIES-3756], WP_082727343.1 phospholipid carrier-dependent glycosyltransferase [Nostoc sp. NIES-3756]	WP_066424402.1 phospholipid carrier-dependent glycosyltransferase [Anabaena sp. 4-3]	WP_044522097.1 MULTISPECIES_ glycosyl transferase [Nostocaceae]	WP_096682435.1 phospholipid carrier-dependent glycosyltransferase [Nostoc sp. NIES-2111], WP_096682672.1 phospholipid carrier-dependent glycosyltransferase [Nostoc sp. NIES-2111]	WP_103135473.1 glycosyltransferase [Nostoc sp. CENA543], WP_103139233.1 phospholipid carrier-dependent glycosyltransferase [Nostoc sp. CENA543]	WP_015137213.1 hypothetical protein [Nostoc sp. PCC 7524], WP_015137215.1 hypothetical protein [Nostoc sp. PCC 7524]	PJAGBOFA_01339 hypothetical protein, PJAGBOFA_04841 hypothetical protein	8	6	2	Core	Core
OG0000183	WP_010994705.1 MULTISPECIES_ phycocyanin subunit alpha [Nostocaceae]	WP_010994705.1 MULTISPECIES_ phycocyanin subunit alpha [Nostocaceae]	WP_066383327.1 MULTISPECIES_ phycocyanin subunit alpha [unclassified Anabaena]	WP_010994705.1 MULTISPECIES_ phycocyanin subunit alpha [Nostocaceae]	WP_010994705.1 MULTISPECIES_ phycocyanin subunit alpha [Nostocaceae]	WP_103138112.1 phycocyanin subunit alpha [Nostoc sp. CENA543], WP_103138950.1 phycocyanin subunit alpha [Nostoc sp. CENA543], WP_103138956.1 phycocyanin subunit alpha [Nostoc sp. CENA543]	WP_015140354.1 phycocyanin subunit alpha [Nostoc sp. PCC 7524]	PJAGBOFA_00420 C-phycocyanin-3 alpha chain, PJAGBOFA_00426 C-phycocyanin-1 alpha chain, PJAGBOFA_02373 C-phycocyanin-2 alpha chain	8	6	2	Core	Core
OG0000186	WP_011316417.1 MULTISPECIES_ IS200/IS605 family element transposase accessory protein TnpB [Nostocaceae]	WP_067776435.1 transposase [Nostoc sp. NIES-3756]	WP_066380397.1 MULTISPECIES_ IS200/IS605 family element transposase accessory protein TnpB [unclassified Anabaena], WP_066424798.1 transposase [Anabaena sp. 4-3]	WP_044523673.1 MULTISPECIES_ IS200/IS605 family element transposase accessory protein TnpB [Nostocaceae]	WP_082727405.1 hypothetical protein [Nostoc sp. NIES-2111]	WP_103140637.1 transposase [Nostoc sp. CENA543]	WP_015136512.1 transposase [Nostoc sp. PCC 7524], WP_015138968.1 IS200/IS605 family element transposase accessory protein TnpB [Nostoc sp. PCC 7524], WP_015139381.1 IS200/IS605 family element transposase accessory protein TnpB [Nostoc sp. PCC 7524], WP_015140185.1 transposase [Nostoc sp. PCC 7524]	PJAGBOFA_04665 IS200/IS605 family transposase ISSoc12	8	6	2	Core	Core
OG0000187	WP_011316488.1 MULTISPECIES_ hypothetical protein [Nostocaceae], WP_011320061.1 MULTISPECIES_ hypothetical protein [Nostocaceae]	WP_067768943.1 MULTISPECIES_ hypothetical protein [unclassified Nostoc]	WP_066377560.1 MULTISPECIES_ hypothetical protein [unclassified Anabaena], WP_066425274.1 hypothetical protein [Anabaena sp. 4-3]	WP_010998139.1 MULTISPECIES_ hypothetical protein [Nostocaceae], WP_010998590.1 MULTISPECIES_ hypothetical protein [Nostocaceae]	WP_067768943.1 MULTISPECIES_ hypothetical protein [unclassified Nostoc]	WP_103140694.1 hypothetical protein [Nostoc sp. CENA543]	WP_015138787.1 hypothetical protein [Nostoc sp. PCC 7524], WP_015139536.1 hypothetical protein [Nostoc sp. PCC 7524]	PJAGBOFA_05379 hypothetical protein	8	6	2	Core	Core
OG0000190	WP_011316920.1 MULTISPECIES_ glycosyltransferase [Nostocaceae], WP_011317636.1 MULTISPECIES_ glycosyltransferase [Nostocaceae]	WP_067763158.1 MULTISPECIES_ glycosyltransferase [unclassified Nostoc], WP_067764750.1 glycosyltransferase [Nostoc sp. NIES-3756]	WP_066383066.1 MULTISPECIES_ glycosyltransferase [unclassified Anabaena]	WP_010996923.1 MULTISPECIES_ glycosyltransferase [Nostocaceae], WP_010998265.1 MULTISPECIES_ glycosyltransferase [Nostocaceae]	WP_067763158.1 MULTISPECIES_ glycosyltransferase [unclassified Nostoc], WP_096682033.1 glycosyltransferase [Nostoc sp. NIES-2111]	WP_103135472.1 glycosyltransferase [Nostoc sp. CENA543]	WP_015137216.1 glycosyltransferase [Nostoc sp. PCC 7524]	PJAGBOFA_01338 Undecaprenyl-phosphate 4-deoxy-4-formamido-L-arabinose transferase	8	6	2	Core	Core
OG0000192	WP_011317243.1 MULTISPECIES_ acyltransferase family protein [Nostocaceae], WP_104009985.1 MULTISPECIES_ acyltransferase family protein [Nostocaceae]	WP_067775454.1 acyltransferase family protein [Nostoc sp. NIES-3756], WP_096682499.1 MULTISPECIES_ acyltransferase family protein [unclassified Nostoc]	WP_066425442.1 acyltransferase family protein [Anabaena sp. 4-3]	WP_010995155.1 MULTISPECIES_ acyltransferase family protein [Nostocaceae], WP_010995405.1 MULTISPECIES_ acyltransferase family protein [Nostocaceae]	WP_096682499.1 MULTISPECIES_ acyltransferase family protein [unclassified Nostoc], WP_096682655.1 acyltransferase family protein [Nostoc sp. NIES-2111]	WP_103136394.1 acyltransferase family protein [Nostoc sp. CENA543]	WP_015138020.1 acyltransferase family protein [Nostoc sp. PCC 7524]	PJAGBOFA_05245 putative protein	8	6	2	Core	Core
OG0000193	WP_011317348.1 MULTISPECIES_ ABC transporter substrate-binding protein [Nostocaceae]	WP_067768011.1 ABC transporter substrate-binding protein [Nostoc sp. NIES-3756], WP_067769419.1 ABC transporter substrate-binding protein [Nostoc sp. NIES-3756]	WP_066379821.1 MULTISPECIES_ ABC transporter substrate-binding protein [unclassified Anabaena]	WP_044521412.1 MULTISPECIES_ ABC transporter substrate-binding protein [Nostocaceae]	WP_096680853.1 ABC transporter substrate-binding protein [Nostoc sp. NIES-2111], WP_096681303.1 ABC transporter substrate-binding protein [Nostoc sp. NIES-2111]	WP_103136642.1 ABC transporter substrate-binding protein [Nostoc sp. CENA543], WP_103136810.1 ABC transporter substrate-binding protein [Nostoc sp. CENA543]	WP_015140296.1 ABC transporter substrate-binding protein [Nostoc sp. PCC 7524]	PJAGBOFA_01132 hypothetical protein, PJAGBOFA_05458 Leu/Ile/Val-binding protein	8	6	2	Core	Core
OG0000195	WP_011318179.1 dynamin [Trichormus variabilis]	WP_067772975.1 dynamin [Nostoc sp. NIES-3756]	WP_066424838.1 dynamin family protein [Anabaena sp. 4-3]	WP_010998549.1 MULTISPECIES_ hypothetical protein [Nostocaceae], WP_096637361.1 hypothetical protein [Trichormus variabilis]	WP_096678902.1 dynamin [Nostoc sp. NIES-2111]	WP_103136137.1 dynamin [Nostoc sp. CENA543], WP_103138040.1 hypothetical protein [Nostoc sp. CENA543], WP_103138334.1 dynamin [Nostoc sp. CENA543]	WP_015136425.1 dynamin family protein [Nostoc sp. PCC 7524]	PJAGBOFA_01122 Bacterial dynamin-like protein, PJAGBOFA_01783 Bacterial dynamin-like protein	8	6	2	Core	Core
OG0000196	WP_011318287.1 MULTISPECIES_ cation_proton antiporter [Nostocaceae], WP_041456238.1 MULTISPECIES_ cation_proton antiporter [Nostocaceae]	WP_067774529.1 cation_proton antiporter [Nostoc sp. NIES-3756]	WP_066423798.1 cation_proton antiporter [Anabaena sp. 4-3]	WP_010994268.1 MULTISPECIES_ cation_proton antiporter [Nostocaceae], WP_010995475.1 MULTISPECIES_ cation_proton antiporter [Nostocaceae]	WP_096678301.1 cation_proton antiporter [Nostoc sp. NIES-2111]	WP_103137348.1 cation_proton antiporter [Nostoc sp. CENA543], WP_103139296.1 cation_proton antiporter [Nostoc sp. CENA543]	WP_015137716.1 cation_proton antiporter [Nostoc sp. PCC 7524], WP_041555250.1 cation_proton antiporter [Nostoc sp. PCC 7524]	PJAGBOFA_04653 High-affinity Na_+_/H_+_ antiporter NhaS3	8	6	2	Core	Core
OG0000197	WP_011318659.1 MULTISPECIES_ NADH-quinone oxidoreductase subunit B [Nostocaceae]	WP_067764639.1 NADH-quinone oxidoreductase subunit B [Nostoc sp. NIES-3756], WP_067767769.1 NADH-quinone oxidoreductase subunit B [Nostoc sp. NIES-3756]	WP_066383722.1 MULTISPECIES_ NADH-quinone oxidoreductase subunit B [unclassified Anabaena]	WP_010997982.1 MULTISPECIES_ NAD_P_H-quinone oxidoreductase subunit K [Nostocaceae]	WP_096681364.1 NADH-quinone oxidoreductase subunit B [Nostoc sp. NIES-2111], WP_096682053.1 NADH-quinone oxidoreductase subunit B [Nostoc sp. NIES-2111]	WP_103136068.1 NADH-quinone oxidoreductase subunit B [Nostoc sp. CENA543], WP_103139862.1 NADH-quinone oxidoreductase subunit B [Nostoc sp. CENA543]	WP_015139694.1 NADH-quinone oxidoreductase subunit B [Nostoc sp. PCC 7524], WP_015139781.1 NADH-quinone oxidoreductase subunit B [Nostoc sp. PCC 7524]	PJAGBOFA_05202 NAD_P_H-quinone oxidoreductase subunit K 1	8	6	2	Core	Core
OG0000198	WP_011318678.1 MULTISPECIES_ response regulator transcription factor [Nostocales]	WP_067774651.1 MULTISPECIES_ response regulator transcription factor [unclassified Nostoc], WP_148650093.1 response regulator [Nostoc sp. NIES-3756]	WP_038087821.1 MULTISPECIES_ response regulator transcription factor [Nostocales]	WP_010997963.1 MULTISPECIES_ response regulator transcription factor [Nostocaceae]	WP_067774651.1 MULTISPECIES_ response regulator transcription factor [unclassified Nostoc], WP_096683054.1 response regulator transcription factor [Nostoc sp. NIES-2111]	WP_103135659.1 response regulator transcription factor [Nostoc sp. CENA543], WP_103137351.1 response regulator transcription factor [Nostoc sp. CENA543]	WP_015139035.1 response regulator transcription factor [Nostoc sp. PCC 7524]	PJAGBOFA_02198 Alkaline phosphatase synthesis transcriptional regulatory protein PhoP, PJAGBOFA_05160 Transcriptional regulatory protein WalR	8	6	2	Core	Core
OG0000199	WP_011319035.1 MULTISPECIES_ FtsX-like permease family protein [Nostocaceae]	WP_067768761.1 FtsX-like permease family protein [Nostoc sp. NIES-3756], WP_148650018.1 FtsX-like permease family protein [Nostoc sp. NIES-3756]	WP_066424634.1 FtsX-like permease family protein [Anabaena sp. 4-3]	WP_010996807.1 MULTISPECIES_ FtsX-like permease family protein [Nostocaceae], WP_010999100.1 MULTISPECIES_ FtsX-like permease family protein [Nostocaceae]	WP_096680754.1 FtsX-like permease family protein [Nostoc sp. NIES-2111]	WP_103139400.1 FtsX-like permease family protein [Nostoc sp. CENA543]	WP_015138245.1 FtsX-like permease family protein [Nostoc sp. PCC 7524]	PJAGBOFA_00343 hypothetical protein, PJAGBOFA_04153 hypothetical protein, PJAGBOFA_05648 hypothetical protein	8	6	2	Core	Core
OG0000200	WP_011319063.1 MULTISPECIES_ glycoside hydrolase family 65 protein [Nostocaceae], WP_011320451.1 beta-phosphoglucomutase [Trichormus variabilis]	WP_067766276.1 beta-phosphoglucomutase [Nostoc sp. NIES-3756]	WP_066424918.1 beta-phosphoglucomutase [Anabaena sp. 4-3], WP_066426947.1 glycoside hydrolase family 65 protein [Anabaena sp. 4-3]	WP_010995232.1 MULTISPECIES_ beta-phosphoglucomutase [Nostocaceae], WP_010999115.1 MULTISPECIES_ glycoside hydrolase family 65 protein [Nostocaceae]	WP_096681707.1 beta-phosphoglucomutase [Nostoc sp. NIES-2111]	WP_103140116.1 beta-phosphoglucomutase [Nostoc sp. CENA543]	WP_015139147.1 beta-phosphoglucomutase [Nostoc sp. PCC 7524], WP_083882658.1 glycoside hydrolase family 65 protein [Nostoc sp. PCC 7524]	PJAGBOFA_04027 Phosphoglycolate phosphatase	8	6	2	Core	Core
OG0000201	WP_011319471.1 MULTISPECIES_ NAD_P_H-quinone oxidoreductase subunit I [Nostocaceae]	WP_067770385.1 MULTISPECIES_ NAD_P_H-quinone oxidoreductase subunit I [unclassified Nostoc]	WP_066377462.1 MULTISPECIES_ NAD_P_H-quinone oxidoreductase subunit I [unclassified Anabaena], WP_066384443.1 MULTISPECIES_ NAD_P_H-quinone oxidoreductase subunit I [unclassified Anabaena]	WP_010994401.1 MULTISPECIES_ NAD_P_H-quinone oxidoreductase subunit I [Nostocaceae]	WP_067770385.1 MULTISPECIES_ NAD_P_H-quinone oxidoreductase subunit I [unclassified Nostoc]	WP_103137733.1 NAD_P_H-quinone oxidoreductase subunit I [Nostoc sp. CENA543], WP_103140349.1 NAD_P_H-quinone oxidoreductase subunit I [Nostoc sp. CENA543]	WP_015139924.1 NAD_P_H-quinone oxidoreductase subunit I [Nostoc sp. PCC 7524], WP_041555984.1 NAD_P_H-quinone oxidoreductase subunit I [Nostoc sp. PCC 7524]	PJAGBOFA_02547 NAD_P_H-quinone oxidoreductase subunit I, PJAGBOFA_04598 NAD_P_H-quinone oxidoreductase subunit I	8	6	2	Core	Core
OG0000203	WP_011319709.1 MULTISPECIES_ alpha/beta hydrolase [Nostocaceae]	WP_067768042.1 alpha/beta hydrolase [Nostoc sp. NIES-3756], WP_067768777.1 alpha/beta hydrolase [Nostoc sp. NIES-3756]	WP_066379979.1 MULTISPECIES_ alpha/beta hydrolase [unclassified Anabaena]	WP_010995143.1 MULTISPECIES_ alpha/beta hydrolase [Nostocaceae]	WP_096681069.1 alpha/beta hydrolase [Nostoc sp. NIES-2111], WP_096681291.1 alpha/beta fold hydrolase [Nostoc sp. NIES-2111]	WP_103138264.1 alpha/beta hydrolase [Nostoc sp. CENA543], WP_103140357.1 alpha/beta hydrolase [Nostoc sp. CENA543]	WP_041555888.1 alpha/beta hydrolase [Nostoc sp. PCC 7524]	PJAGBOFA_02117 hypothetical protein, PJAGBOFA_04463 hypothetical protein	8	6	2	Core	Core
OG0000204	WP_011319730.1 MULTISPECIES_ hypothetical protein [Nostocaceae]	WP_067774906.1 Uma2 family endonuclease [Nostoc sp. NIES-3756]	WP_066376584.1 MULTISPECIES_ Uma2 family endonuclease [unclassified Anabaena]	WP_010995705.1 MULTISPECIES_ Uma2 family endonuclease [Nostocaceae], WP_010997379.1 MULTISPECIES_ Uma2 family endonuclease [Nostocaceae]	WP_096678186.1 Uma2 family endonuclease [Nostoc sp. NIES-2111]	WP_103136596.1 transcriptional regulator [Nostoc sp. CENA543], WP_103138730.1 Uma2 family endonuclease [Nostoc sp. CENA543]	WP_015141176.1 hypothetical protein [Nostoc sp. PCC 7524]	PJAGBOFA_04089 hypothetical protein, PJAGBOFA_04742 hypothetical protein, PJAGBOFA_04745 hypothetical protein	8	6	2	Core	Core
OG0000205	WP_011320000.1 MULTISPECIES_ type II toxin-antitoxin system VapC family toxin [Nostocaceae]	WP_067769145.1 type II toxin-antitoxin system VapC family toxin [Nostoc sp. NIES-3756], WP_067776591.1 MULTISPECIES_ type II toxin-antitoxin system VapC family toxin [unclassified Nostoc]	WP_066423873.1 type II toxin-antitoxin system VapC family toxin [Anabaena sp. 4-3]	WP_010994084.1 MULTISPECIES_ type II toxin-antitoxin system VapC family toxin [Nostocaceae]	WP_067776591.1 MULTISPECIES_ type II toxin-antitoxin system VapC family toxin [unclassified Nostoc]	WP_103135853.1 type II toxin-antitoxin system VapC family toxin [Nostoc sp. CENA543], WP_103136908.1 type II toxin-antitoxin system VapC family toxin [Nostoc sp. CENA543], WP_103139676.1 type II toxin-antitoxin system VapC family toxin [Nostoc sp. CENA543], WP_103141073.1 type II toxin-antitoxin system VapC family toxin [Nostoc sp. CENA543]	WP_015138856.1 type II toxin-antitoxin system VapC family toxin [Nostoc sp. PCC 7524]	PJAGBOFA_00391 tRNA_fMet_-specific endonuclease VapC	8	6	2	Core	Core
OG0000207	WP_011320028.1 MULTISPECIES_ glycosyltransferase family 1 protein [Nostocaceae], WP_011320134.1 MULTISPECIES_ glycosyltransferase family 1 protein [Nostocaceae]	WP_067768333.1 glycosyltransferase family 1 protein [Nostoc sp. NIES-3756], WP_067771328.1 glycosyltransferase family 1 protein [Nostoc sp. NIES-3756]	WP_066381606.1 MULTISPECIES_ glycosyltransferase family 1 protein [unclassified Anabaena]	WP_010998513.1 MULTISPECIES_ glycosyltransferase family 1 protein [Nostocaceae], WP_044521731.1 MULTISPECIES_ glycosyltransferase family 1 protein [Nostocaceae]	WP_096679662.1 glycosyltransferase family 1 protein [Nostoc sp. NIES-2111], WP_096681206.1 glycosyltransferase family 1 protein [Nostoc sp. NIES-2111]	WP_103137654.1 glycosyltransferase family 1 protein [Nostoc sp. CENA543]	WP_015137751.1 glycosyltransferase family 1 protein [Nostoc sp. PCC 7524]	PJAGBOFA_01983 D-inositol 3-phosphate glycosyltransferase	8	6	2	Core	Core
OG0000210	WP_011320533.1 MULTISPECIES_ multidrug efflux RND transporter permease subunit [Nostocaceae]	WP_067767090.1 efflux RND transporter permease subunit [Nostoc sp. NIES-3756]	WP_066424711.1 efflux RND transporter permease subunit [Anabaena sp. 4-3]	WP_010997294.1 MULTISPECIES_ multidrug efflux RND transporter permease subunit [Nostocaceae]	WP_096681524.1 efflux RND transporter permease subunit [Nostoc sp. NIES-2111]	WP_103138283.1 efflux RND transporter permease subunit [Nostoc sp. CENA543], WP_103138381.1 efflux RND transporter permease subunit [Nostoc sp. CENA543]	WP_015139470.1 multidrug efflux RND transporter permease subunit [Nostoc sp. PCC 7524], WP_015141558.1 multidrug efflux RND transporter permease subunit [Nostoc sp. PCC 7524]	PJAGBOFA_00182 Efflux pump membrane transporter BepE, PJAGBOFA_01686 Efflux pump membrane transporter BepE, PJAGBOFA_02319 Efflux pump membrane transporter BepE	8	6	2	Core	Core
OG0000211	WP_011320534.1 MULTISPECIES_ efflux RND transporter periplasmic adaptor subunit [Nostocaceae]	WP_067767093.1 efflux RND transporter periplasmic adaptor subunit [Nostoc sp. NIES-3756]	WP_066424712.1 HlyD family efflux transporter periplasmic adaptor subunit_ partial [Anabaena sp. 4-3]	WP_010997295.1 MULTISPECIES_ efflux RND transporter periplasmic adaptor subunit [Nostocaceae]	WP_096681523.1 efflux RND transporter periplasmic adaptor subunit [Nostoc sp. NIES-2111]	WP_103138282.1 efflux RND transporter periplasmic adaptor subunit [Nostoc sp. CENA543], WP_103138380.1 efflux RND transporter periplasmic adaptor subunit [Nostoc sp. CENA543]	WP_015139469.1 efflux RND transporter periplasmic adaptor subunit [Nostoc sp. PCC 7524], WP_015141559.1 efflux RND transporter periplasmic adaptor subunit [Nostoc sp. PCC 7524]	PJAGBOFA_00183 Macrolide export protein MacA, PJAGBOFA_01687 Multidrug resistance protein MdtA, PJAGBOFA_02320 Multidrug resistance protein MdtA	8	6	2	Core	Core
OG0000212	WP_011321149.1 MULTISPECIES_ alpha-amylase [Nostocaceae]	WP_067766316.1 MULTISPECIES_ alpha-amylase [unclassified Nostoc], WP_067769127.1 DUF3459 domain-containing protein [Nostoc sp. NIES-3756]	WP_066424870.1 alpha-amylase [Anabaena sp. 4-3]	WP_010995049.1 MULTISPECIES_ alpha-amylase [Nostocaceae]	WP_067766316.1 MULTISPECIES_ alpha-amylase [unclassified Nostoc], WP_096680955.1 alpha-amylase [Nostoc sp. NIES-2111]	WP_103136116.1 alpha-amylase [Nostoc sp. CENA543], WP_103137057.1 DUF3459 domain-containing protein [Nostoc sp. CENA543]	WP_015136738.1 1_4-alpha-glucan-branching protein [Nostoc sp. PCC 7524]	PJAGBOFA_00859 Pullulanase, PJAGBOFA_00864 1_4-alpha-glucan branching enzyme GlgB	8	6	2	Core	Core
OG0000213	WP_011321365.1 MULTISPECIES_ hybrid sensor histidine kinase/response regulator [Nostocaceae]	WP_067773650.1 MULTISPECIES_ response regulator [unclassified Nostoc]	WP_066423590.1 hybrid sensor histidine kinase/response regulator [Anabaena sp. 4-3]	WP_010997272.1 MULTISPECIES_ hybrid sensor histidine kinase/response regulator [Nostocaceae], WP_010998236.1 MULTISPECIES_ hybrid sensor histidine kinase/response regulator [Nostocaceae]	WP_067773650.1 MULTISPECIES_ response regulator [unclassified Nostoc]	WP_103135747.1 hybrid sensor histidine kinase/response regulator [Nostoc sp. CENA543], WP_103137207.1 response regulator [Nostoc sp. CENA543]	WP_015136481.1 hybrid sensor histidine kinase/response regulator [Nostoc sp. PCC 7524], WP_015140939.1 hybrid sensor histidine kinase/response regulator [Nostoc sp. PCC 7524]	PJAGBOFA_01697 Sensor histidine kinase RcsC, PJAGBOFA_02221 Adaptive-response sensory-kinase SasA	8	6	2	Core	Core
OG0000214	WP_041455962.1 MULTISPECIES_ hypothetical protein [Nostocaceae]	WP_082727146.1 MULTISPECIES_ hypothetical protein [unclassified Nostoc], WP_148649975.1 hypothetical protein [Nostoc sp. NIES-3756]	WP_156481648.1 MULTISPECIES_ hypothetical protein [unclassified Anabaena]	WP_010996718.1 hypothetical protein [Trichormus variabilis], WP_049942434.1 hypothetical protein [Trichormus variabilis]	WP_082727146.1 MULTISPECIES_ hypothetical protein [unclassified Nostoc]	WP_157943183.1 hypothetical protein [Nostoc sp. CENA543], WP_157943333.1 hypothetical protein [Nostoc sp. CENA543]	WP_015141379.1 hypothetical protein [Nostoc sp. PCC 7524]	PJAGBOFA_02107 hypothetical protein, PJAGBOFA_02108 hypothetical protein	8	6	2	Core	Core
OG0000216	WP_104010030.1 MULTISPECIES_ ABC transporter ATP-binding protein [Nostocaceae]	WP_067769237.1 ABC transporter ATP-binding protein [Nostoc sp. NIES-3756], WP_067777024.1 MULTISPECIES_ ABC transporter ATP-binding protein [unclassified Nostoc]	WP_066427049.1 ABC transporter ATP-binding protein [Anabaena sp. 4-3]	WP_044523010.1 MULTISPECIES_ ABC transporter ATP-binding protein [Nostocaceae], WP_084789125.1 MULTISPECIES_ ABC transporter ATP-binding protein [Nostocaceae]	WP_067777024.1 MULTISPECIES_ ABC transporter ATP-binding protein [unclassified Nostoc], WP_096680925.1 ABC transporter ATP-binding protein [Nostoc sp. NIES-2111]	WP_103136511.1 ABC transporter ATP-binding protein [Nostoc sp. CENA543]	WP_015139514.1 ABC transporter ATP-binding protein [Nostoc sp. PCC 7524]	PJAGBOFA_03305 putative siderophore transport system ATP-binding protein YusV, PJAGBOFA_03926 putative siderophore transport system ATP-binding protein YusV	8	6	2	Core	Core
OG0000217	WP_104010067.1 MULTISPECIES_ four-helix bundle copper-binding protein [Nostocaceae]	WP_082727267.1 MULTISPECIES_ four-helix bundle copper-binding protein [unclassified Nostoc]	WP_066378543.1 MULTISPECIES_ four-helix bundle copper-binding protein [unclassified Anabaena], WP_066424895.1 ferredoxin [Anabaena sp. 4-3]	WP_010993962.1 MULTISPECIES_ four-helix bundle copper-binding protein [Nostocaceae], WP_010997159.1 MULTISPECIES_ four-helix bundle copper-binding protein [Nostocaceae], WP_044522603.1 MULTISPECIES_ four-helix bundle copper-binding protein [Nostocaceae]	WP_082727267.1 MULTISPECIES_ four-helix bundle copper-binding protein [unclassified Nostoc]	WP_103138886.1 four-helix bundle copper-binding protein [Nostoc sp. CENA543]	WP_015138576.1 four-helix bundle copper-binding protein [Nostoc sp. PCC 7524], WP_015139714.1 four-helix bundle copper-binding protein [Nostoc sp. PCC 7524]	PJAGBOFA_02858 hypothetical protein	8	6	2	Core	Core
OG0000224	WP_010994198.1 MULTISPECIES_ Allophycocyanin subunit alpha 1 [Nostocaceae]	WP_067765571.1 MULTISPECIES_ allophycocyanin [unclassified Nostoc], WP_067768699.1 MULTISPECIES_ allophycocyanin [unclassified Nostoc]	WP_066380685.1 MULTISPECIES_ allophycocyanin [unclassified Anabaena]	WP_010994198.1 MULTISPECIES_ Allophycocyanin subunit alpha 1 [Nostocaceae], WP_010994626.1 MULTISPECIES_ allophycocyanin subunit alpha [Nostocaceae]	WP_067765571.1 MULTISPECIES_ allophycocyanin [unclassified Nostoc], WP_067768699.1 MULTISPECIES_ allophycocyanin [unclassified Nostoc]	WP_103135529.1 allophycocyanin [Nostoc sp. CENA543]	WP_015141456.1 allophycocyanin subunit alpha apoprotein [Nostoc sp. PCC 7524]	PJAGBOFA_04890 Allophycocyanin alpha chain	8	6	2	Core	Core
OG0000225	WP_011316359.1 MULTISPECIES_ dihydroxy-acid dehydratase [Nostocaceae], WP_011316921.1 MULTISPECIES_ dihydroxy-acid dehydratase [Nostocaceae]	WP_067764753.1 dihydroxy-acid dehydratase [Nostoc sp. NIES-3756], WP_067765965.1 dihydroxy-acid dehydratase [Nostoc sp. NIES-3756]	WP_066424447.1 dihydroxy-acid dehydratase [Anabaena sp. 4-3]	WP_010996924.1 MULTISPECIES_ dihydroxy-acid dehydratase [Nostocaceae]	WP_096681775.1 dihydroxy-acid dehydratase [Nostoc sp. NIES-2111], WP_096682032.1 dihydroxy-acid dehydratase [Nostoc sp. NIES-2111]	WP_103137182.1 dihydroxy-acid dehydratase [Nostoc sp. CENA543]	WP_015141122.1 dihydroxy-acid dehydratase [Nostoc sp. PCC 7524]	PJAGBOFA_05007 Dihydroxy-acid dehydratase	8	6	2	Core	Core
OG0000228	WP_011316401.1 MULTISPECIES_ cation-transporting P-type ATPase [Nostocaceae], WP_011320115.1 MULTISPECIES_ cation-translocating P-type ATPase [Nostocaceae]	WP_067770164.1 MULTISPECIES_ cation-transporting P-type ATPase [unclassified Nostoc], WP_067772888.1 cation-translocating P-type ATPase [Nostoc sp. NIES-3756]	WP_066383099.1 MULTISPECIES_ cation-translocating P-type ATPase [unclassified Anabaena]	WP_044521735.1 MULTISPECIES_ cation-transporting P-type ATPase [Nostocaceae]	WP_067770164.1 MULTISPECIES_ cation-transporting P-type ATPase [unclassified Nostoc], WP_096678963.1 cation-translocating P-type ATPase [Nostoc sp. NIES-2111]	WP_103135483.1 cation-translocating P-type ATPase [Nostoc sp. CENA543]	WP_015136912.1 cation-translocating P-type ATPase [Nostoc sp. PCC 7524]	PJAGBOFA_01342 Calcium-transporting ATPase	8	6	2	Core	Core
OG0000232	WP_011316768.1 MULTISPECIES_ DnaJ domain-containing protein [Nostocaceae], WP_011318816.1 MULTISPECIES_ J domain-containing protein [Nostocaceae]	WP_067768379.1 J domain-containing protein [Nostoc sp. NIES-3756]	WP_066377961.1 MULTISPECIES_ J domain-containing protein [unclassified Anabaena], WP_066379522.1 MULTISPECIES_ J domain-containing protein [unclassified Anabaena]	WP_010998774.1 MULTISPECIES_ J domain-containing protein [Nostocaceae], WP_044520964.1 MULTISPECIES_ DnaJ domain-containing protein [Nostocaceae]	WP_096681187.1 J domain-containing protein [Nostoc sp. NIES-2111]	WP_103139166.1 J domain-containing protein [Nostoc sp. CENA543]	WP_015140083.1 J domain-containing protein [Nostoc sp. PCC 7524]	PJAGBOFA_04374 Curved DNA-binding protein	8	6	2	Core	Core
OG0000234	WP_011316873.1 MULTISPECIES_ helix-turn-helix transcriptional regulator [Nostocaceae], WP_041456325.1 MULTISPECIES_ helix-turn-helix transcriptional regulator [Nostocaceae]	WP_067766835.1 MULTISPECIES_ helix-turn-helix transcriptional regulator [unclassified Nostoc]	WP_066379576.1 MULTISPECIES_ helix-turn-helix transcriptional regulator [unclassified Anabaena]	WP_044521656.1 MULTISPECIES_ helix-turn-helix domain-containing protein [Nostocaceae]	WP_067766835.1 MULTISPECIES_ helix-turn-helix transcriptional regulator [unclassified Nostoc]	WP_103138372.1 helix-turn-helix transcriptional regulator [Nostoc sp. CENA543], WP_103138378.1 AraC family transcriptional regulator [Nostoc sp. CENA543]	WP_041555279.1 helix-turn-helix transcriptional regulator [Nostoc sp. PCC 7524]	PJAGBOFA_00146 HTH-type transcriptional activator RhaS, PJAGBOFA_00186 HTH-type transcriptional activator RhaR	8	6	2	Core	Core
OG0000235	WP_011316943.1 MULTISPECIES_ PstS family phosphate ABC transporter substrate-binding protein [Nostocaceae], WP_011320416.1 MULTISPECIES_ PstS family phosphate ABC transporter substrate-binding protein [Nostocaceae]	WP_067769342.1 PstS family phosphate ABC transporter substrate-binding protein [Nostoc sp. NIES-3756]	WP_066423388.1 PstS family phosphate ABC transporter substrate-binding protein [Anabaena sp. 4-3]	WP_010995268.1 MULTISPECIES_ PstS family phosphate ABC transporter substrate-binding protein [Nostocaceae]	WP_096680881.1 PstS family phosphate ABC transporter substrate-binding protein [Nostoc sp. NIES-2111]	WP_103135939.1 PstS family phosphate ABC transporter substrate-binding protein [Nostoc sp. CENA543], WP_103138981.1 PstS family phosphate ABC transporter substrate-binding protein [Nostoc sp. CENA543]	WP_015137937.1 PstS family phosphate ABC transporter substrate-binding protein [Nostoc sp. PCC 7524]	PJAGBOFA_02868 Protein SphX, PJAGBOFA_05486 Protein SphX	8	6	2	Core	Core
OG0000236	WP_011316947.1 MULTISPECIES_ NACHT domain-containing protein [Nostocaceae]	WP_067768529.1 hypothetical protein [Nostoc sp. NIES-3756]	WP_066426794.1 NACHT domain-containing protein [Anabaena sp. 4-3]	WP_010996287.1 MULTISPECIES_ NACHT domain-containing protein [Nostocaceae], WP_096637178.1 MULTISPECIES_ NACHT domain-containing protein [Nostocaceae]	WP_096682930.1 hypothetical protein [Nostoc sp. NIES-2111], WP_096682992.1 NACHT domain-containing protein [Nostoc sp. NIES-2111]	WP_103138141.1 NACHT domain-containing protein [Nostoc sp. CENA543], WP_103140018.1 NACHT domain-containing protein [Nostoc sp. CENA543]	WP_015140771.1 NACHT domain-containing protein [Nostoc sp. PCC 7524]	PJAGBOFA_00059 hypothetical protein	8	6	2	Core	Core
OG0000237	WP_011317046.1 MULTISPECIES_ protein kinase [Nostocaceae]	WP_067769014.1 protein kinase [Nostoc sp. NIES-3756], WP_067769585.1 protein kinase [Nostoc sp. NIES-3756], WP_067773777.1 MULTISPECIES_ protein kinase [unclassified Nostoc]	WP_066424320.1 serine/threonine protein kinase [Anabaena sp. 4-3]	WP_010996490.1 MULTISPECIES_ serine/threonine protein kinase [Nostocaceae]	WP_067773777.1 MULTISPECIES_ protein kinase [unclassified Nostoc], WP_096680990.1 protein kinase [Nostoc sp. NIES-2111]	WP_103139732.1 protein kinase [Nostoc sp. CENA543]	WP_015140328.1 protein kinase [Nostoc sp. PCC 7524]	PJAGBOFA_02981 Serine/threonine-protein kinase PknD	8	6	2	Core	Core
OG0000238	WP_011317249.1 MULTISPECIES_ S8 family serine peptidase [Nostocaceae], WP_011320748.1 MULTISPECIES_ S8 family serine peptidase [Nostocaceae]	WP_067769473.1 S8 family serine peptidase [Nostoc sp. NIES-3756]	WP_066381806.1 MULTISPECIES_ S8 family serine peptidase [unclassified Anabaena]	WP_010995170.1 MULTISPECIES_ S8 family serine peptidase [Nostocaceae]	WP_096680838.1 S8 family serine peptidase [Nostoc sp. NIES-2111]	WP_103135637.1 VCBS repeat-containing protein [Nostoc sp. CENA543], WP_103135638.1 S8 family serine peptidase [Nostoc sp. CENA543], WP_103140257.1 S8 family serine peptidase [Nostoc sp. CENA543]	WP_015139286.1 S8 family serine peptidase [Nostoc sp. PCC 7524]	PJAGBOFA_01902 hypothetical protein	8	6	2	Core	Core
OG0000239	WP_011317603.1 MULTISPECIES_ anti-sigma factor antagonist [Nostocaceae]	WP_082727133.1 anti-sigma factor antagonist [Nostoc sp. NIES-3756]	WP_066376468.1 MULTISPECIES_ anti-sigma factor antagonist [unclassified Anabaena]	WP_010996442.1 MULTISPECIES_ STAS domain-containing protein [Nostocaceae], WP_010998299.1 MULTISPECIES_ anti-sigma factor antagonist [Nostocaceae]	WP_096682270.1 anti-sigma factor antagonist [Nostoc sp. NIES-2111]	WP_103137860.1 STAS domain-containing protein [Nostoc sp. CENA543], WP_103140438.1 anti-sigma factor antagonist [Nostoc sp. CENA543]	WP_083882634.1 anti-sigma factor antagonist [Nostoc sp. PCC 7524]	PJAGBOFA_01761 hypothetical protein, PJAGBOFA_04324 hypothetical protein	8	6	2	Core	Core
OG0000240	WP_011317780.1 MULTISPECIES_ penicillin-binding protein [Nostocaceae]	WP_067768317.1 penicillin-binding protein [Nostoc sp. NIES-3756]	WP_066376877.1 MULTISPECIES_ penicillin-binding protein [unclassified Anabaena], WP_066426727.1 penicillin-binding protein [Anabaena sp. 4-3]	WP_010997132.1 MULTISPECIES_ penicillin-binding protein [Nostocaceae], WP_010999448.1 MULTISPECIES_ penicillin-binding protein [Nostocaceae], WP_096637279.1 MULTISPECIES_ penicillin-binding protein [Nostocaceae]	WP_096681211.1 penicillin-binding protein [Nostoc sp. NIES-2111]	WP_103139571.1 penicillin-binding protein [Nostoc sp. CENA543]	WP_015140102.1 penicillin-binding protein [Nostoc sp. PCC 7524]	PJAGBOFA_00783 Penicillin-binding protein 2D	8	6	2	Core	Core
OG0000242	WP_011317944.1 MULTISPECIES_ ATP-binding cassette domain-containing protein [Nostocaceae]	WP_067770824.1 ATP-binding cassette domain-containing protein [Nostoc sp. NIES-3756], WP_067772913.1 ATP-binding cassette domain-containing protein [Nostoc sp. NIES-3756]	WP_066383630.1 MULTISPECIES_ ATP-binding cassette domain-containing protein [unclassified Anabaena]	WP_010996968.1 MULTISPECIES_ ATP-binding cassette domain-containing protein [Nostocaceae]	WP_096678940.1 ATP-binding cassette domain-containing protein [Nostoc sp. NIES-2111], WP_096679954.1 ATP-binding cassette domain-containing protein [Nostoc sp. NIES-2111]	WP_103139023.1 ATP-binding cassette domain-containing protein [Nostoc sp. CENA543]	WP_015139855.1 peptidase domain-containing ABC transporter [Nostoc sp. PCC 7524], WP_015140803.1 peptidase domain-containing ABC transporter [Nostoc sp. PCC 7524]	PJAGBOFA_04049 Vitamin B12 import ATP-binding protein BtuD	8	6	2	Core	Core
OG0000243	WP_011318032.1 MULTISPECIES_ peptidase domain-containing ABC transporter [Nostocaceae]	WP_067765340.1 peptidase domain-containing ABC transporter [Nostoc sp. NIES-3756]	WP_066424706.1 peptidase domain-containing ABC transporter [Anabaena sp. 4-3]	WP_010996832.1 type I secretion system permease/ATPase [Trichormus variabilis], WP_010998377.1 MULTISPECIES_ type I secretion system permease/ATPase [Nostocaceae], WP_010999865.1 MULTISPECIES_ type I secretion system permease/ATPase [Nostocaceae]	WP_096681909.1 type I secretion system permease/ATPase [Nostoc sp. NIES-2111], WP_096683343.1 type I secretion system permease/ATPase [Nostoc sp. NIES-2111]	WP_103139888.1 peptidase domain-containing ABC transporter [Nostoc sp. CENA543]	WP_015138094.1 peptidase domain-containing ABC transporter [Nostoc sp. PCC 7524]	PJAGBOFA_04167 Vitamin B12 import ATP-binding protein BtuD	8	6	2	Core	Core
OG0000245	WP_011318420.1 MULTISPECIES_ DUF1822 family protein [Nostocaceae]	WP_067763119.1 MULTISPECIES_ DUF1822 family protein [unclassified Nostoc]	WP_066424433.1 DUF1822 family protein [Anabaena sp. 4-3]	WP_010997729.1 MULTISPECIES_ DUF1822 family protein [Nostocaceae]	WP_067763119.1 MULTISPECIES_ DUF1822 family protein [unclassified Nostoc]	WP_103140377.1 DUF1822 family protein [Nostoc sp. CENA543], WP_103140576.1 DUF1822 family protein [Nostoc sp. CENA543]	WP_015137995.1 DUF1822 family protein [Nostoc sp. PCC 7524], WP_015140603.1 DUF1822 family protein [Nostoc sp. PCC 7524]	PJAGBOFA_00446 hypothetical protein, PJAGBOFA_00816 hypothetical protein	8	6	2	Core	Core
OG0000247	WP_011318470.1 MULTISPECIES_ DUF2382 domain-containing protein [Nostocaceae]	WP_067768485.1 DUF2382 domain-containing protein [Nostoc sp. NIES-3756]	WP_066375523.1 MULTISPECIES_ DUF2382 domain-containing protein [unclassified Anabaena], WP_066423412.1 DUF2382 domain-containing protein [Anabaena sp. 4-3]	WP_010999439.1 MULTISPECIES_ DUF2382 domain-containing protein [Nostocaceae], WP_044522071.1 MULTISPECIES_ DUF2382 domain-containing protein [Nostocaceae]	WP_096681148.1 DUF2382 domain-containing protein [Nostoc sp. NIES-2111]	WP_103136949.1 DUF2382 domain-containing protein [Nostoc sp. CENA543]	WP_015137369.1 DUF2382 domain-containing protein [Nostoc sp. PCC 7524], WP_041555974.1 DUF2382 domain-containing protein [Nostoc sp. PCC 7524]	PJAGBOFA_02617 putative protein	8	6	2	Core	Core
OG0000248	WP_011318709.1 MULTISPECIES_ tryptophan synthase subunit beta [Nostocaceae]	WP_067767267.1 MULTISPECIES_ tryptophan synthase subunit beta [unclassified Nostoc], WP_067773183.1 tryptophan synthase subunit beta [Nostoc sp. NIES-3756]	WP_066425270.1 tryptophan synthase subunit beta [Anabaena sp. 4-3]	WP_010994586.1 MULTISPECIES_ tryptophan synthase subunit beta [Nostocaceae], WP_010997935.1 MULTISPECIES_ tryptophan synthase subunit beta [Nostocaceae]	WP_067767267.1 MULTISPECIES_ tryptophan synthase subunit beta [unclassified Nostoc], WP_096678839.1 tryptophan synthase subunit beta [Nostoc sp. NIES-2111]	WP_103137110.1 tryptophan synthase subunit beta [Nostoc sp. CENA543]	WP_015139767.1 tryptophan synthase subunit beta [Nostoc sp. PCC 7524]	PJAGBOFA_04413 Tryptophan synthase beta chain	8	6	2	Core	Core
OG0000249	WP_011318873.1 MULTISPECIES_ tryptophan synthase subunit alpha [Nostocaceae]	WP_067765428.1 MULTISPECIES_ tryptophan synthase subunit alpha [unclassified Nostoc], WP_067767270.1 tryptophan synthase subunit alpha [Nostoc sp. NIES-3756]	WP_066426461.1 tryptophan synthase subunit alpha [Anabaena sp. 4-3]	WP_010994587.1 MULTISPECIES_ tryptophan synthase subunit alpha [Nostocaceae], WP_010998941.1 MULTISPECIES_ tryptophan synthase subunit alpha [Nostocaceae]	WP_067765428.1 MULTISPECIES_ tryptophan synthase subunit alpha [unclassified Nostoc], WP_096681459.1 tryptophan synthase subunit alpha [Nostoc sp. NIES-2111]	WP_103138249.1 tryptophan synthase subunit alpha [Nostoc sp. CENA543]	WP_015137845.1 tryptophan synthase subunit alpha [Nostoc sp. PCC 7524]	PJAGBOFA_02488 Tryptophan synthase alpha chain	8	6	2	Core	Core
OG0000252	WP_011319464.1 MULTISPECIES_ hypothetical protein [Nostocaceae]	WP_067770759.1 SnoaL-like polyketide cyclase [Nostoc sp. NIES-3756], WP_067771428.1 MULTISPECIES_ SnoaL-like polyketide cyclase [unclassified Nostoc]	WP_066384799.1 MULTISPECIES_ SnoaL-like polyketide cyclase [unclassified Anabaena]	WP_010994394.1 MULTISPECIES_ hypothetical protein [Nostocaceae]	WP_067771428.1 MULTISPECIES_ SnoaL-like polyketide cyclase [unclassified Nostoc], WP_096679997.1 SnoaL-like polyketide cyclase [Nostoc sp. NIES-2111]	WP_103140659.1 SnoaL-like polyketide cyclase [Nostoc sp. CENA543]	WP_015139945.1 SnoaL-like polyketide cyclase [Nostoc sp. PCC 7524]	PJAGBOFA_01523 hypothetical protein, PJAGBOFA_04140 hypothetical protein	8	6	2	Core	Core
OG0000253	WP_011319466.1 MULTISPECIES_ EAL domain-containing protein [Nostocaceae], WP_011320376.1 MULTISPECIES_ diguanylate cyclase [Nostocaceae]	WP_067764370.1 diguanylate cyclase [Nostoc sp. NIES-3756]	WP_066382865.1 MULTISPECIES_ diguanylate cyclase [unclassified Anabaena], WP_066425981.1 diguanylate cyclase [Anabaena sp. 4-3]	WP_010994396.1 MULTISPECIES_ EAL domain-containing protein [Nostocaceae], WP_010995186.1 MULTISPECIES_ diguanylate cyclase [Nostocaceae]	WP_096682108.1 diguanylate cyclase [Nostoc sp. NIES-2111]	WP_103139637.1 diguanylate cyclase [Nostoc sp. CENA543]	WP_015138074.1 diguanylate cyclase [Nostoc sp. PCC 7524]	PJAGBOFA_00515 hypothetical protein	8	6	2	Core	Core
OG0000254	WP_011319559.1 MULTISPECIES_ CHASE2 domain-containing protein [Nostocaceae], WP_041456765.1 MULTISPECIES_ CHASE2 domain-containing protein [Nostocaceae]	WP_067770142.1 CHASE2 domain-containing protein [Nostoc sp. NIES-3756]	WP_066380924.1 MULTISPECIES_ CHASE2 domain-containing protein [unclassified Anabaena]	WP_044522535.1 MULTISPECIES_ CHASE2 domain-containing protein [Nostocaceae], WP_096637230.1 MULTISPECIES_ CHASE2 domain-containing protein [Nostocaceae]	WP_096680494.1 CHASE2 domain-containing protein [Nostoc sp. NIES-2111]	WP_103140247.1 CHASE2 domain-containing protein [Nostoc sp. CENA543]	WP_015137396.1 CHASE2 domain-containing protein [Nostoc sp. PCC 7524]	PJAGBOFA_01891 hypothetical protein, PJAGBOFA_05757 hypothetical protein	8	6	2	Core	Core
OG0000255	WP_011319677.1 MULTISPECIES_ photosystem I reaction center subunit XII [Nostocaceae]	WP_067774454.1 MULTISPECIES_ photosystem I reaction center subunit XII [unclassified Nostoc]	WP_066383326.1 MULTISPECIES_ photosystem I reaction center subunit XII [unclassified Anabaena]	WP_010994706.1 MULTISPECIES_ photosystem I reaction center subunit XII [Nostocaceae]	WP_067774454.1 MULTISPECIES_ photosystem I reaction center subunit XII [unclassified Nostoc]	WP_103138114.1 photosystem I reaction center subunit XII [Nostoc sp. CENA543], WP_103138951.1 photosystem I reaction center subunit XII [Nostoc sp. CENA543]	WP_015140355.1 phycobilisome Linker polypeptide/CpcD/allophycocyanin linker domain-containing protein [Nostoc sp. PCC 7524]	PJAGBOFA_00421 Phycobilisome 32.1 kDa linker polypeptide_ phycocyanin-associated_ rod 2, PJAGBOFA_00422 Phycobilisome 32.1 kDa linker polypeptide_ phycocyanin-associated_ rod 1, PJAGBOFA_02375 Phycobilisome 39 kDa linker polypeptide_ phycocyanin-associated_ rod	8	6	2	Core	Core
OG0000256	WP_011319791.1 MULTISPECIES_ Nif11-like leader peptide family natural product precursor [Nostocaceae]	WP_067766174.1 Nif11-like leader peptide family natural product precursor [Nostoc sp. NIES-3756]	WP_066384604.1 MULTISPECIES_ Nif11-like leader peptide family natural product precursor [unclassified Anabaena], WP_066384610.1 MULTISPECIES_ Nif11-like leader peptide family natural product precursor [unclassified Anabaena], WP_066424072.1 Nif11-like leader peptide family natural product precursor [Anabaena sp. 4-3], WP_156481566.1 MULTISPECIES_ Nif11-like leader peptide family natural product p…	WP_010995284.1 MULTISPECIES_ Nif11-like leader peptide family natural product precursor [Nostocaceae]	WP_096681725.1 Nif11-like leader peptide family natural product precursor [Nostoc sp. NIES-2111]	WP_103135929.1 Nif11-like leader peptide family natural product precursor [Nostoc sp. CENA543]	WP_015137070.1 Nif11-like leader peptide family natural product precursor [Nostoc sp. PCC 7524]	PJAGBOFA_00448 hypothetical protein	8	6	2	Core	Core
OG0000257	WP_011320007.1 MULTISPECIES_ peptidylprolyl isomerase [Nostocaceae], WP_041456973.1 MULTISPECIES_ peptidylprolyl isomerase [Nostocaceae]	WP_067775604.1 peptidylprolyl isomerase [Nostoc sp. NIES-3756]	WP_066423729.1 peptidylprolyl isomerase [Anabaena sp. 4-3]	WP_010995535.1 MULTISPECIES_ peptidylprolyl isomerase [Nostocaceae]	WP_096682622.1 peptidylprolyl isomerase [Nostoc sp. NIES-2111], WP_096683344.1 peptidylprolyl isomerase [Nostoc sp. NIES-2111], WP_096683411.1 peptidylprolyl isomerase [Nostoc sp. NIES-2111]	WP_103136970.1 peptidylprolyl isomerase [Nostoc sp. CENA543]	WP_015136712.1 peptidylprolyl isomerase [Nostoc sp. PCC 7524]	PJAGBOFA_03795 Chaperone SurA	8	6	2	Core	Core
OG0000258	WP_011320070.1 MULTISPECIES_ ABC transporter permease [Nostocaceae]	WP_067763731.1 ABC transporter permease [Nostoc sp. NIES-3756], WP_067772644.1 ABC transporter permease [Nostoc sp. NIES-3756], WP_082727301.1 ABC transporter permease [Nostoc sp. NIES-3756]	WP_066377070.1 MULTISPECIES_ ABC transporter permease [unclassified Anabaena]	WP_010998618.1 MULTISPECIES_ ABC transporter permease [Nostocaceae]	WP_096679092.1 ABC transporter permease [Nostoc sp. NIES-2111], WP_096682251.1 ABC transporter permease [Nostoc sp. NIES-2111]	WP_103135629.1 ABC transporter permease [Nostoc sp. CENA543]	WP_015138793.1 ABC transporter permease [Nostoc sp. PCC 7524]	PJAGBOFA_02798 hypothetical protein	8	6	2	Core	Core
OG0000259	WP_011320423.1 MULTISPECIES_ SpoIIE family protein phosphatase [Nostocaceae]	WP_067768305.1 SpoIIE family protein phosphatase [Nostoc sp. NIES-3756]	WP_066381143.1 MULTISPECIES_ SpoIIE family protein phosphatase [unclassified Anabaena]	WP_010995260.1 MULTISPECIES_ SpoIIE family protein phosphatase [Nostocaceae], WP_010996437.1 MULTISPECIES_ SpoIIE family protein phosphatase [Nostocaceae]	WP_096681214.1 SpoIIE family protein phosphatase [Nostoc sp. NIES-2111]	WP_103136483.1 SpoIIE family protein phosphatase [Nostoc sp. CENA543], WP_103137863.1 SpoIIE family protein phosphatase [Nostoc sp. CENA543]	WP_015137317.1 SpoIIE family protein phosphatase [Nostoc sp. PCC 7524]	PJAGBOFA_01604 Regulator of RpoS, PJAGBOFA_01764 Regulator of RpoS	8	6	2	Core	Core
OG0000261	WP_011320626.1 MULTISPECIES_ nitrogenase iron-molybdenum cofactor biosynthesis protein NifE [Nostocaceae], WP_011320740.1 MULTISPECIES_ nitrogenase iron-molybdenum cofactor biosynthesis protein NifE [Nostocaceae], WP_011320931.1 MULTISPECIES_ bifunctional nitrogenase iron-molybdenum cofactor biosynthesis protein NifEN [Nostocaceae]	WP_067766937.1 nitrogenase iron-molybdenum cofactor biosynthesis protein NifE [Nostoc sp. NIES-3756]	WP_066425524.1 nitrogenase iron-molybdenum cofactor biosynthesis protein NifE [Anabaena sp. 4-3]	WP_010995610.1 MULTISPECIES_ nitrogenase iron-molybdenum cofactor biosynthesis protein NifE [Nostocaceae]	WP_096681558.1 nitrogenase iron-molybdenum cofactor biosynthesis protein NifE [Nostoc sp. NIES-2111]	WP_103135401.1 nitrogenase iron-molybdenum cofactor biosynthesis protein NifE [Nostoc sp. CENA543]	WP_015137546.1 nitrogenase iron-molybdenum cofactor biosynthesis protein NifE [Nostoc sp. PCC 7524]	PJAGBOFA_00551 Nitrogenase molybdenum-iron protein alpha chain, PJAGBOFA_05480 Nitrogenase molybdenum-iron protein alpha chain	8	6	2	Core	Core
OG0000263	WP_011320857.1 MULTISPECIES_ type I-D CRISPR-associated endonuclease Cas1 [Nostocaceae]	WP_067770679.1 type I-D CRISPR-associated endonuclease Cas1 [Nostoc sp. NIES-3756]	WP_066426324.1 type I-D CRISPR-associated endonuclease Cas1 [Anabaena sp. 4-3]	WP_010995638.1 MULTISPECIES_ CRISPR-associated endonuclease Cas1 [Nostocaceae], WP_010995737.1 MULTISPECIES_ type I-D CRISPR-associated endonuclease Cas1 [Nostocaceae]	WP_096680038.1 type I-D CRISPR-associated endonuclease Cas1 [Nostoc sp. NIES-2111], WP_096682799.1 type I-D CRISPR-associated endonuclease Cas1 [Nostoc sp. NIES-2111]	WP_103136869.1 type I-D CRISPR-associated endonuclease Cas1 [Nostoc sp. CENA543]	WP_015116142.1 CRISPR-associated endonuclease Cas1 [Nostoc sp. PCC 7524], WP_015137281.1 type I-D CRISPR-associated endonuclease Cas1 [Nostoc sp. PCC 7524]	PJAGBOFA_00575 CRISPR-associated endonuclease Cas1	8	6	2	Core	Core
OG0000264	WP_011320917.1 MULTISPECIES_ heavy metal-responsive transcriptional regulator [Nostocaceae]	WP_067766436.1 heavy metal-responsive transcriptional regulator [Nostoc sp. NIES-3756]	WP_066382707.1 MULTISPECIES_ heavy metal-responsive transcriptional regulator [unclassified Anabaena]	WP_010993965.1 MULTISPECIES_ heavy metal-responsive transcriptional regulator [Nostocales], WP_010995798.1 MULTISPECIES_ heavy metal-responsive transcriptional regulator [Nostocaceae]	WP_096681678.1 heavy metal-responsive transcriptional regulator [Nostoc sp. NIES-2111]	WP_103140387.1 heavy metal-responsive transcriptional regulator [Nostoc sp. CENA543]	WP_015141618.1 heavy metal-responsive transcriptional regulator [Nostoc sp. PCC 7524]	PJAGBOFA_02323 Mercuric resistance operon regulatory protein, PJAGBOFA_03959 Mercuric resistance operon regulatory protein, PJAGBOFA_04457 Mercuric resistance operon regulatory protein	8	6	2	Core	Core
OG0000265	WP_011321062.1 MULTISPECIES_ peptidylprolyl isomerase [Nostocaceae]	WP_067768172.1 peptidylprolyl isomerase [Nostoc sp. NIES-3756], WP_067772922.1 peptidylprolyl isomerase [Nostoc sp. NIES-3756]	WP_066383638.1 MULTISPECIES_ peptidylprolyl isomerase [unclassified Anabaena]	WP_010996089.1 MULTISPECIES_ peptidylprolyl isomerase [Nostocaceae]	WP_096678932.1 peptidylprolyl isomerase [Nostoc sp. NIES-2111], WP_096681250.1 peptidylprolyl isomerase [Nostoc sp. NIES-2111]	WP_103139026.1 peptidylprolyl isomerase [Nostoc sp. CENA543]	WP_015139143.1 peptidylprolyl isomerase [Nostoc sp. PCC 7524], WP_015139851.1 peptidylprolyl isomerase [Nostoc sp. PCC 7524]	PJAGBOFA_04040 Foldase protein PrsA	8	6	2	Core	Core
OG0000266	WP_011321083.1 MULTISPECIES_ anthranilate phosphoribosyltransferase [Nostocaceae]	WP_067767160.1 anthranilate phosphoribosyltransferase [Nostoc sp. NIES-3756], WP_067767264.1 anthranilate phosphoribosyltransferase [Nostoc sp. NIES-3756]	WP_066382994.1 MULTISPECIES_ anthranilate phosphoribosyltransferase [unclassified Anabaena]	WP_010994585.1 MULTISPECIES_ anthranilate phosphoribosyltransferase [Nostocaceae], WP_010995326.1 MULTISPECIES_ anthranilate phosphoribosyltransferase [Nostocaceae]	WP_096681460.1 anthranilate phosphoribosyltransferase [Nostoc sp. NIES-2111], WP_096681500.1 anthranilate phosphoribosyltransferase [Nostoc sp. NIES-2111]	WP_103139805.1 anthranilate phosphoribosyltransferase [Nostoc sp. CENA543]	WP_015139355.1 anthranilate phosphoribosyltransferase [Nostoc sp. PCC 7524]	PJAGBOFA_02956 Anthranilate phosphoribosyltransferase 2	8	6	2	Core	Core
OG0000268	WP_011321549.1 MULTISPECIES_ indole-3-glycerol phosphate synthase TrpC [Nostocaceae]	WP_067769908.1 indole-3-glycerol phosphate synthase TrpC [Nostoc sp. NIES-3756], WP_082727182.1 indole-3-glycerol phosphate synthase TrpC [Nostoc sp. NIES-3756]	WP_082803792.1 indole-3-glycerol-phosphate synthase [Anabaena sp. 4-3]	WP_010994589.1 MULTISPECIES_ indole-3-glycerol phosphate synthase TrpC [Nostocaceae], WP_044521702.1 MULTISPECIES_ indole-3-glycerol phosphate synthase TrpC [Nostocaceae]	WP_096680605.1 indole-3-glycerol-phosphate synthase [Nostoc sp. NIES-2111], WP_096681458.1 indole-3-glycerol phosphate synthase TrpC [Nostoc sp. NIES-2111]	WP_103136903.1 indole-3-glycerol phosphate synthase TrpC [Nostoc sp. CENA543]	WP_015137769.1 indole-3-glycerol phosphate synthase TrpC [Nostoc sp. PCC 7524]	PJAGBOFA_02259 Indole-3-glycerol phosphate synthase	8	6	2	Core	Core
OG0000269	WP_011321561.1 MULTISPECIES_ hypothetical protein [Nostocaceae]	WP_067770940.1 MULTISPECIES_ hypothetical protein [unclassified Nostoc], WP_067776492.1 MULTISPECIES_ hypothetical protein [unclassified Nostoc]	WP_066375484.1 MULTISPECIES_ hypothetical protein [unclassified Anabaena]	WP_010997401.1 MULTISPECIES_ hypothetical protein [Nostocaceae]	WP_067770940.1 MULTISPECIES_ hypothetical protein [unclassified Nostoc], WP_067776492.1 MULTISPECIES_ hypothetical protein [unclassified Nostoc], WP_096683313.1 hypothetical protein [Nostoc sp. NIES-2111]	WP_103140779.1 hypothetical protein [Nostoc sp. CENA543]	WP_015136630.1 hypothetical protein [Nostoc sp. PCC 7524]	PJAGBOFA_02347 hypothetical protein	8	6	2	Core	Core
OG0000281	WP_011316399.1 MULTISPECIES_ SulP family inorganic anion transporter [Nostocaceae]	WP_067771249.1 solute carrier 26 family protein [Nostoc sp. NIES-3756]	WP_066381675.1 MULTISPECIES_ SulP family inorganic anion transporter [unclassified Anabaena]	WP_010995476.1 MULTISPECIES_ SulP family inorganic anion transporter [Nostocaceae], WP_010995802.1 MULTISPECIES_ SulP family inorganic anion transporter [Nostocaceae], WP_010995804.1 MULTISPECIES_ SulP family inorganic anion transporter [Nostocaceae]	WP_096679735.1 solute carrier 26 family protein [Nostoc sp. NIES-2111]	WP_103139295.1 SulP family inorganic anion transporter [Nostoc sp. CENA543]	WP_015138191.1 SulP family inorganic anion transporter [Nostoc sp. PCC 7524]	PJAGBOFA_04656 Bicarbonate transporter BicA	8	6	2	Core	Core
OG0000288	WP_011316759.1 MULTISPECIES_ Hsp20/alpha crystallin family protein [Nostocales], WP_041456240.1 MULTISPECIES_ Hsp20/alpha crystallin family protein [Nostocaceae]	WP_067767889.1 MULTISPECIES_ Hsp20/alpha crystallin family protein [unclassified Nostoc]	WP_066377697.1 MULTISPECIES_ Hsp20/alpha crystallin family protein [unclassified Anabaena]	WP_010994463.1 MULTISPECIES_ Hsp20/alpha crystallin family protein [Nostocaceae]	WP_067767889.1 MULTISPECIES_ Hsp20/alpha crystallin family protein [unclassified Nostoc]	WP_103139967.1 Hsp20/alpha crystallin family protein [Nostoc sp. CENA543]	WP_015136525.1 Hsp20/alpha crystallin family protein [Nostoc sp. PCC 7524], WP_015138609.1 Hsp20/alpha crystallin family protein [Nostoc sp. PCC 7524]	PJAGBOFA_02900 Spore protein SP21	8	6	2	Core	Core
OG0000294	WP_011317863.1 MULTISPECIES_ hypothetical protein [Nostocaceae]	WP_067763273.1 MULTISPECIES_ hypothetical protein [unclassified Nostoc]	WP_066377403.1 MULTISPECIES_ hypothetical protein [unclassified Anabaena], WP_066384229.1 MULTISPECIES_ hypothetical protein [unclassified Anabaena]	WP_010997040.1 MULTISPECIES_ hypothetical protein [Nostocaceae]	WP_067763273.1 MULTISPECIES_ hypothetical protein [unclassified Nostoc]	WP_103139264.1 hypothetical protein [Nostoc sp. CENA543]	WP_015138634.1 hypothetical protein [Nostoc sp. PCC 7524], WP_015140007.1 hypothetical protein [Nostoc sp. PCC 7524]	PJAGBOFA_04207 hypothetical protein	8	6	2	Core	Core
OG0000295	WP_011317975.1 MULTISPECIES_ NHLP bacteriocin export ABC transporter permease/ATPase subunit [Nostocaceae]	WP_067772712.1 NHLP bacteriocin export ABC transporter permease/ATPase subunit [Nostoc sp. NIES-3756]	WP_066384633.1 MULTISPECIES_ NHLP bacteriocin export ABC transporter permease/ATPase subunit [unclassified Anabaena]	WP_010996181.1 MULTISPECIES_ NHLP bacteriocin export ABC transporter permease/ATPase subunit [Nostocaceae], WP_010999849.1 MULTISPECIES_ NHLP bacteriocin export ABC transporter permease/ATPase subunit [Nostocaceae]	WP_096679033.1 NHLP bacteriocin export ABC transporter permease/ATPase subunit [Nostoc sp. NIES-2111]	WP_103136463.1 NHLP bacteriocin export ABC transporter permease/ATPase subunit [Nostoc sp. CENA543]	WP_015137079.1 NHLP bacteriocin export ABC transporter permease/ATPase subunit [Nostoc sp. PCC 7524], WP_015139635.1 NHLP bacteriocin export ABC transporter permease/ATPase subunit [Nostoc sp. PCC 7524]	PJAGBOFA_05065 Vitamin B12 import ATP-binding protein BtuD	8	6	2	Core	Core
OG0000296	WP_011317977.1 MULTISPECIES_ NHLP bacteriocin system secretion protein [Nostocaceae]	WP_067772717.1 NHLP bacteriocin system secretion protein [Nostoc sp. NIES-3756]	WP_066384628.1 MULTISPECIES_ NHLP bacteriocin system secretion protein [unclassified Anabaena]	WP_096637134.1 NHLP bacteriocin system secretion protein [Trichormus variabilis]	WP_096679031.1 NHLP bacteriocin system secretion protein [Nostoc sp. NIES-2111], WP_096683128.1 NHLP bacteriocin system secretion protein [Nostoc sp. NIES-2111]	WP_103136459.1 NHLP bacteriocin system secretion protein [Nostoc sp. CENA543]	WP_015137077.1 NHLP bacteriocin system secretion protein [Nostoc sp. PCC 7524], WP_015139631.1 NHLP bacteriocin system secretion protein [Nostoc sp. PCC 7524]	PJAGBOFA_02703 hypothetical protein	8	6	2	Core	Core
OG0000297	WP_011317987.1 MULTISPECIES_ hypothetical protein [Nostocaceae], WP_011320283.1 MULTISPECIES_ hypothetical protein [Nostocaceae]	WP_067771115.1 hypothetical protein [Nostoc sp. NIES-3756]	WP_066424524.1 hypothetical protein [Anabaena sp. 4-3]	WP_010996199.1 MULTISPECIES_ hypothetical protein [Nostocaceae], WP_096637174.1 hypothetical protein [Trichormus variabilis]	WP_096679798.1 hypothetical protein [Nostoc sp. NIES-2111]	WP_103138025.1 hypothetical protein [Nostoc sp. CENA543]	WP_015139718.1 gluconolactonase [Nostoc sp. PCC 7524]	PJAGBOFA_02670 hypothetical protein	8	6	2	Core	Core
OG0000299	WP_011318135.1 MULTISPECIES_ membrane protein [Nostocaceae]	WP_067763175.1 hypothetical protein [Nostoc sp. NIES-3756], WP_082727164.1 hypothetical protein [Nostoc sp. NIES-3756]	WP_066424409.1 hypothetical protein [Anabaena sp. 4-3]	WP_010998487.1 MULTISPECIES_ membrane protein [Nostocaceae]	WP_096682428.1 hypothetical protein [Nostoc sp. NIES-2111]	WP_103135559.1 hypothetical protein [Nostoc sp. CENA543]	WP_041555398.1 membrane protein [Nostoc sp. PCC 7524], WP_144050895.1 hypothetical protein [Nostoc sp. PCC 7524]	PJAGBOFA_04857 hypothetical protein	8	6	2	Core	Core
OG0000304	WP_011318587.1 MULTISPECIES_ aspartoacylase [Nostocaceae]	WP_067769727.1 MULTISPECIES_ aspartoacylase [unclassified Nostoc]	WP_066380426.1 MULTISPECIES_ aspartoacylase [unclassified Anabaena]	WP_010998053.1 MULTISPECIES_ aspartoacylase [Nostocaceae]	WP_067769727.1 MULTISPECIES_ aspartoacylase [unclassified Nostoc]	WP_103136154.1 aspartoacylase [Nostoc sp. CENA543], WP_103138527.1 aspartoacylase [Nostoc sp. CENA543]	WP_015140125.1 aspartoacylase [Nostoc sp. PCC 7524]	PJAGBOFA_05294 aspartoacylase, PJAGBOFA_05638 aspartoacylase	8	6	2	Core	Core
OG0000305	WP_011318598.1 MULTISPECIES_ peptide-methionine _R_-S-oxide reductase MsrB [Nostocaceae]	WP_067769740.1 peptide-methionine _R_-S-oxide reductase MsrB [Nostoc sp. NIES-3756]	WP_066426128.1 peptide-methionine _R_-S-oxide reductase MsrB [Anabaena sp. 4-3]	WP_010998042.1 MULTISPECIES_ peptide-methionine _R_-S-oxide reductase MsrB [Nostocaceae]	WP_096680715.1 peptide-methionine _R_-S-oxide reductase MsrB [Nostoc sp. NIES-2111]	WP_103139055.1 peptide-methionine _R_-S-oxide reductase MsrB [Nostoc sp. CENA543], WP_103140847.1 peptide-methionine _R_-S-oxide reductase MsrB [Nostoc sp. CENA543]	WP_015140026.1 peptide-methionine _R_-S-oxide reductase MsrB [Nostoc sp. PCC 7524]	PJAGBOFA_00503 Peptide methionine sulfoxide reductase MsrB, PJAGBOFA_03424 Peptide methionine sulfoxide reductase MsrB	8	6	2	Core	Core
OG0000306	WP_011318710.1 CAP domain-containing protein [Trichormus variabilis]	WP_067776126.1 hypothetical protein [Nostoc sp. NIES-3756]	WP_066382953.1 MULTISPECIES_ CAP domain-containing protein [unclassified Anabaena]	WP_010997934.1 MULTISPECIES_ CAP domain-containing protein [Nostocaceae]	WP_096682501.1 hypothetical protein [Nostoc sp. NIES-2111]	WP_103136601.1 CAP domain-containing protein [Nostoc sp. CENA543], WP_103137111.1 CAP domain-containing protein [Nostoc sp. CENA543], WP_103137190.1 CAP domain-containing protein [Nostoc sp. CENA543]	WP_015139766.1 CAP domain-containing protein [Nostoc sp. PCC 7524]	PJAGBOFA_04414 hypothetical protein	8	6	2	Core	Core
OG0000307	WP_011318820.1 MULTISPECIES_ sensor histidine kinase [Nostocaceae]	WP_067773540.1 sensor histidine kinase [Nostoc sp. NIES-3756]	WP_066381418.1 MULTISPECIES_ sensor histidine kinase [unclassified Anabaena]	WP_010998767.1 MULTISPECIES_ sensor histidine kinase [Nostocaceae]	WP_096678709.1 sensor histidine kinase [Nostoc sp. NIES-2111]	WP_103138785.1 sensor histidine kinase [Nostoc sp. CENA543]	WP_015137990.1 response regulator [Nostoc sp. PCC 7524], WP_015140164.1 sensor histidine kinase [Nostoc sp. PCC 7524]	PJAGBOFA_04012 Regulator of RpoS, PJAGBOFA_04968 hypothetical protein	8	6	2	Core	Core
OG0000308	WP_011318821.1 MULTISPECIES_ response regulator transcription factor [Nostocaceae]	WP_067773537.1 MULTISPECIES_ response regulator transcription factor [unclassified Nostoc]	WP_066423722.1 response regulator transcription factor [Anabaena sp. 4-3]	WP_010998766.1 MULTISPECIES_ response regulator transcription factor [Nostocaceae]	WP_067773537.1 MULTISPECIES_ response regulator transcription factor [unclassified Nostoc]	WP_103138784.1 response regulator transcription factor [Nostoc sp. CENA543]	WP_015137989.1 response regulator transcription factor [Nostoc sp. PCC 7524], WP_015140165.1 response regulator transcription factor [Nostoc sp. PCC 7524]	PJAGBOFA_04013 Transcriptional regulatory protein LnrK, PJAGBOFA_04967 Transcriptional regulatory protein LnrK	8	6	2	Core	Core
OG0000310	WP_011318883.1 MULTISPECIES_ serine hydrolase [Nostocaceae]	WP_067765464.1 AMIN domain-containing protein [Nostoc sp. NIES-3756], WP_067775690.1 AMIN domain-containing protein [Nostoc sp. NIES-3756]	WP_066424879.1 AMIN domain-containing protein [Anabaena sp. 4-3]	WP_010998950.1 MULTISPECIES_ serine hydrolase [Nostocaceae]	WP_096681877.1 AMIN domain-containing protein [Nostoc sp. NIES-2111], WP_096682816.1 AMIN domain-containing protein [Nostoc sp. NIES-2111]	WP_103135692.1 AMIN domain-containing protein [Nostoc sp. CENA543]	WP_015139713.1 serine hydrolase [Nostoc sp. PCC 7524]	PJAGBOFA_03003 hypothetical protein	8	6	2	Core	Core
OG0000311	WP_011318900.1 MULTISPECIES_ 2-isopropylmalate synthase [Nostocaceae]	WP_067769161.1 2-isopropylmalate synthase [Nostoc sp. NIES-3756], WP_067769829.1 2-isopropylmalate synthase [Nostoc sp. NIES-3756]	WP_066426206.1 2-isopropylmalate synthase [Anabaena sp. 4-3]	WP_010998968.1 MULTISPECIES_ 2-isopropylmalate synthase [Nostocaceae]	WP_096680662.1 2-isopropylmalate synthase [Nostoc sp. NIES-2111], WP_096680938.1 2-isopropylmalate synthase [Nostoc sp. NIES-2111]	WP_103136110.1 2-isopropylmalate synthase [Nostoc sp. CENA543]	WP_015137916.1 2-isopropylmalate synthase [Nostoc sp. PCC 7524]	PJAGBOFA_03079 2-isopropylmalate synthase	8	6	2	Core	Core
OG0000312	WP_011318903.1 MULTISPECIES_ hypothetical protein [Nostocaceae], WP_011320644.1 MULTISPECIES_ DNA topology modulation protein [Nostocaceae]	WP_067766870.1 DNA topology modulation protein [Nostoc sp. NIES-3756]	WP_066426200.1 shikimate kinase [Anabaena sp. 4-3]	WP_010998925.1 MULTISPECIES_ hypothetical protein [Nostocaceae]	WP_096681571.1 DNA topology modulation protein [Nostoc sp. NIES-2111]	WP_103135897.1 ATP-binding cassette domain-containing protein [Nostoc sp. CENA543]	WP_015137906.1 adenylate kinase-like kinase [Nostoc sp. PCC 7524]	PJAGBOFA_04450 hypothetical protein, PJAGBOFA_05615 hypothetical protein	8	6	2	Core	Core
OG0000313	WP_011318924.1 MULTISPECIES_ MBOAT family protein [Nostocaceae]	WP_067763472.1 MBOAT family protein [Nostoc sp. NIES-3756]	WP_066426032.1 MBOAT family protein [Anabaena sp. 4-3], WP_066426900.1 MBOAT family protein [Anabaena sp. 4-3]	WP_010998992.1 MULTISPECIES_ MBOAT family protein [Nostocaceae]	WP_096682320.1 MBOAT family protein [Nostoc sp. NIES-2111]	WP_103137728.1 MBOAT family protein [Nostoc sp. CENA543], WP_103140416.1 MBOAT family protein [Nostoc sp. CENA543]	WP_015138830.1 MBOAT family protein [Nostoc sp. PCC 7524]	PJAGBOFA_03509 hypothetical protein	8	6	2	Core	Core
OG0000315	WP_011319088.1 MULTISPECIES_ penicillin-binding protein 2 [Nostocaceae]	WP_067769366.1 penicillin-binding protein 2 [Nostoc sp. NIES-3756], WP_067769368.1 MULTISPECIES_ penicillin-binding protein 2 [unclassified Nostoc]	WP_066424815.1 penicillin-binding protein 2 [Anabaena sp. 4-3]	WP_010999171.1 MULTISPECIES_ penicillin-binding protein 2 [Nostocaceae]	WP_067769368.1 MULTISPECIES_ penicillin-binding protein 2 [unclassified Nostoc], WP_096680869.1 penicillin-binding protein 2 [Nostoc sp. NIES-2111]	WP_103136980.1 penicillin-binding protein 2 [Nostoc sp. CENA543]	WP_015139183.1 penicillin-binding protein 2 [Nostoc sp. PCC 7524]	PJAGBOFA_00936 Peptidoglycan D_D-transpeptidase MrdA	8	6	2	Core	Core
OG0000317	WP_011319360.1 MULTISPECIES_ type I polyketide synthase [Nostocaceae]	WP_067766735.1 type I polyketide synthase [Nostoc sp. NIES-3756]	WP_066423911.1 type I polyketide synthase [Anabaena sp. 4-3]	WP_010999479.1 MULTISPECIES_ type I polyketide synthase [Nostocaceae]	WP_096681602.1 type I polyketide synthase [Nostoc sp. NIES-2111]	WP_103140899.1 type I polyketide synthase [Nostoc sp. CENA543]	WP_015136659.1 type I polyketide synthase [Nostoc sp. PCC 7524], WP_015141499.1 type I polyketide synthase [Nostoc sp. PCC 7524]	PJAGBOFA_01254 Phthiocerol synthesis polyketide synthase type I PpsE, PJAGBOFA_04058 Phthiocerol/phenolphthiocerol synthesis polyketide synthase type I PpsE	8	6	2	Core	Core
OG0000318	WP_011319475.1 MULTISPECIES_ hypothetical protein [Nostocaceae]	WP_067770396.1 hypothetical protein [Nostoc sp. NIES-3756]	WP_066426780.1 hypothetical protein [Anabaena sp. 4-3]	WP_010994407.1 MULTISPECIES_ hypothetical protein [Nostocaceae]	WP_096680291.1 hypothetical protein [Nostoc sp. NIES-2111], WP_096682081.1 hypothetical protein [Nostoc sp. NIES-2111]	WP_103138403.1 hypothetical protein [Nostoc sp. CENA543]	WP_015137217.1 hypothetical protein [Nostoc sp. PCC 7524], WP_015139919.1 hypothetical protein [Nostoc sp. PCC 7524]	PJAGBOFA_02208 hypothetical protein	8	6	2	Core	Core
OG0000319	WP_011319663.1 MULTISPECIES_ thioredoxin family protein [Nostocaceae]	WP_067769855.1 thioredoxin family protein [Nostoc sp. NIES-3756]	WP_066380123.1 MULTISPECIES_ thioredoxin family protein [unclassified Anabaena]	WP_010994689.1 MULTISPECIES_ thioredoxin family protein [Nostocaceae]	WP_096680644.1 thioredoxin family protein [Nostoc sp. NIES-2111]	WP_103136649.1 thioredoxin family protein [Nostoc sp. CENA543], WP_103137992.1 thioredoxin family protein [Nostoc sp. CENA543]	WP_015136850.1 thioredoxin family protein [Nostoc sp. PCC 7524]	PJAGBOFA_02191 hypothetical protein, PJAGBOFA_05324 hypothetical protein	8	6	2	Core	Core
OG0000320	WP_011319759.1 MULTISPECIES_ ABC transporter ATP-binding protein [Nostocaceae]	WP_067770017.1 MULTISPECIES_ ABC transporter ATP-binding protein [unclassified Nostoc]	WP_066423543.1 ABC transporter ATP-binding protein [Anabaena sp. 4-3]	WP_010996304.1 MULTISPECIES_ ABC transporter ATP-binding protein [Nostocaceae]	WP_067770017.1 MULTISPECIES_ ABC transporter ATP-binding protein [unclassified Nostoc]	WP_103136518.1 ABC transporter ATP-binding protein [Nostoc sp. CENA543]	WP_015139508.1 ABC transporter ATP-binding protein [Nostoc sp. PCC 7524], WP_015141603.1 ATP-binding cassette domain-containing protein [Nostoc sp. PCC 7524]	PJAGBOFA_01812 putative ABC transporter ATP-binding protein, PJAGBOFA_03896 putative ABC transporter ATP-binding protein	8	6	2	Core	Core
OG0000322	WP_011319916.1 MULTISPECIES_ lipolytic protein [Nostocaceae]	WP_067764771.1 MULTISPECIES_ SGNH/GDSL hydrolase family protein [unclassified Nostoc], WP_148649997.1 SGNH/GDSL hydrolase family protein [Nostoc sp. NIES-3756]	WP_066375218.1 MULTISPECIES_ SGNH/GDSL hydrolase family protein [unclassified Anabaena]	WP_010997779.1 MULTISPECIES_ hypothetical protein [Nostocaceae]	WP_067764771.1 MULTISPECIES_ SGNH/GDSL hydrolase family protein [unclassified Nostoc], WP_096681195.1 SGNH/GDSL hydrolase family protein [Nostoc sp. NIES-2111]	WP_103135728.1 SGNH/GDSL hydrolase family protein [Nostoc sp. CENA543]	WP_015138174.1 SGNH/GDSL hydrolase family protein [Nostoc sp. PCC 7524]	PJAGBOFA_02274 hypothetical protein	8	6	2	Core	Core
OG0000324	WP_011320858.1 MULTISPECIES_ CRISPR-associated endonuclease Cas2 [Nostocaceae]	WP_067770677.1 CRISPR-associated endonuclease Cas2 [Nostoc sp. NIES-3756]	WP_082803793.1 MULTISPECIES_ CRISPR-associated endonuclease Cas2 [unclassified Anabaena]	WP_044520995.1 MULTISPECIES_ CRISPR-associated endonuclease Cas2 [Nostocaceae]	WP_096680040.1 CRISPR-associated endonuclease Cas2 [Nostoc sp. NIES-2111], WP_096682800.1 CRISPR-associated endonuclease Cas2 [Nostoc sp. NIES-2111]	WP_103136868.1 CRISPR-associated endonuclease Cas2 [Nostoc sp. CENA543]	WP_015116143.1 CRISPR-associated endonuclease Cas2 [Nostoc sp. PCC 7524], WP_041555154.1 CRISPR-associated endonuclease Cas2 [Nostoc sp. PCC 7524]	PJAGBOFA_00574 CRISPR-associated endoribonuclease Cas2	8	6	2	Core	Core
OG0000325	WP_011321061.1 MULTISPECIES_ helix-turn-helix domain containing protein [Nostocaceae]	WP_067768174.1 MULTISPECIES_ helix-turn-helix domain containing protein [unclassified Nostoc]	WP_066380890.1 MULTISPECIES_ transposase [unclassified Anabaena], WP_066383643.1 MULTISPECIES_ helix-turn-helix domain containing protein [unclassified Anabaena]	WP_010996090.1 MULTISPECIES_ helix-turn-helix domain containing protein [Nostocaceae]	WP_067768174.1 MULTISPECIES_ helix-turn-helix domain containing protein [unclassified Nostoc]	WP_103136721.1 helix-turn-helix domain containing protein [Nostoc sp. CENA543]	WP_015138594.1 transposase [Nostoc sp. PCC 7524], WP_015139850.1 helix-turn-helix domain containing protein [Nostoc sp. PCC 7524]	PJAGBOFA_04995 hypothetical protein	8	6	2	Core	Core
OG0000327	WP_011321587.1 MULTISPECIES_ L_D-transpeptidase [Nostocaceae]	WP_067768117.1 L_D-transpeptidase [Nostoc sp. NIES-3756], WP_067769589.1 L_D-transpeptidase [Nostoc sp. NIES-3756]	WP_066378623.1 MULTISPECIES_ L_D-transpeptidase [unclassified Anabaena]	WP_010997429.1 MULTISPECIES_ L_D-transpeptidase family protein [Nostocaceae]	WP_096681266.1 L_D-transpeptidase [Nostoc sp. NIES-2111]	WP_103137875.1 L_D-transpeptidase [Nostoc sp. CENA543], WP_103138238.1 L_D-transpeptidase [Nostoc sp. CENA543]	WP_015138704.1 L_D-transpeptidase [Nostoc sp. PCC 7524]	PJAGBOFA_01728 hypothetical protein	8	6	2	Core	Core
OG0000329	WP_041456218.1 MULTISPECIES_ SDR family NAD_P_-dependent oxidoreductase [Nostocaceae]	WP_067766741.1 SDR family NAD_P_-dependent oxidoreductase [Nostoc sp. NIES-3756]	WP_066423915.1 SDR family NAD_P_-dependent oxidoreductase [Anabaena sp. 4-3]	WP_010999477.1 MULTISPECIES_ SDR family NAD_P_-dependent oxidoreductase [Nostocaceae]	WP_096681600.1 SDR family NAD_P_-dependent oxidoreductase [Nostoc sp. NIES-2111]	WP_103140082.1 SDR family NAD_P_-dependent oxidoreductase [Nostoc sp. CENA543]	WP_015136658.1 SDR family NAD_P_-dependent oxidoreductase [Nostoc sp. PCC 7524], WP_015141501.1 SDR family NAD_P_-dependent oxidoreductase [Nostoc sp. PCC 7524]	PJAGBOFA_01256 hypothetical protein, PJAGBOFA_04057 hypothetical protein	8	6	2	Core	Core
OG0000331	WP_041456969.1 MULTISPECIES_ phytase [Nostocaceae]	WP_067771147.1 phytase [Nostoc sp. NIES-3756]	WP_082803768.1 phytase [Anabaena sp. 4-3]	WP_010998376.1 MULTISPECIES_ phytase [Nostocaceae]	WP_096679784.1 phytase [Nostoc sp. NIES-2111]	WP_103140686.1 phytase [Nostoc sp. CENA543]	WP_015138092.1 phytase [Nostoc sp. PCC 7524], WP_015139213.1 phytase [Nostoc sp. PCC 7524]	PJAGBOFA_00994 hypothetical protein, PJAGBOFA_04165 hypothetical protein	8	6	2	Core	Core
OG0000346	WP_010996485.1 MULTISPECIES_ hypothetical protein [Nostocaceae]	WP_067769005.1 MULTISPECIES_ hypothetical protein [unclassified Nostoc]	WP_066379740.1 MULTISPECIES_ hypothetical protein [unclassified Anabaena]	WP_010996485.1 MULTISPECIES_ hypothetical protein [Nostocaceae]	WP_067769005.1 MULTISPECIES_ hypothetical protein [unclassified Nostoc]	WP_103139746.1 hypothetical protein [Nostoc sp. CENA543]	WP_015137118.1 hypothetical protein [Nostoc sp. PCC 7524], WP_015140323.1 hypothetical protein [Nostoc sp. PCC 7524]	PJAGBOFA_02976 hypothetical protein	8	6	2	Core	Core
OG0000347	WP_010997805.1 MULTISPECIES_ co-chaperone GroES [Nostocaceae], WP_011316757.1 MULTISPECIES_ co-chaperone GroES [Nostocaceae]	WP_067771985.1 MULTISPECIES_ co-chaperone GroES [unclassified Nostoc]	WP_066375868.1 MULTISPECIES_ co-chaperone GroES [Nostocaceae]	WP_010997805.1 MULTISPECIES_ co-chaperone GroES [Nostocaceae]	WP_067771985.1 MULTISPECIES_ co-chaperone GroES [unclassified Nostoc]	WP_066375868.1 MULTISPECIES_ co-chaperone GroES [Nostocaceae]	WP_015139196.1 co-chaperone GroES [Nostoc sp. PCC 7524]	PJAGBOFA_00709 10 kDa chaperonin	8	6	2	Core	Core
OG0000354	WP_011316466.1 MULTISPECIES_ hydrogenase nickel incorporation protein HypB [Nostocaceae], WP_011321274.1 MULTISPECIES_ hydrogenase nickel incorporation protein HypB [Nostocaceae]	WP_067773233.1 hydrogenase nickel incorporation protein HypB [Nostoc sp. NIES-3756]	WP_066425484.1 hydrogenase nickel incorporation protein HypB [Anabaena sp. 4-3]	WP_010994875.1 MULTISPECIES_ hydrogenase nickel incorporation protein HypB [Nostocaceae]	WP_096678826.1 hydrogenase nickel incorporation protein HypB [Nostoc sp. NIES-2111]	WP_103138627.1 hydrogenase nickel incorporation protein HypB [Nostoc sp. CENA543]	WP_015137507.1 hydrogenase nickel incorporation protein HypB [Nostoc sp. PCC 7524]	PJAGBOFA_00673 Hydrogenase maturation factor HypB	8	6	2	Core	Core
OG0000357	WP_011316472.1 MULTISPECIES_ heme-copper oxidase subunit III [Nostocaceae], WP_011320979.1 MULTISPECIES_ heme-copper oxidase subunit III [Nostocaceae]	WP_067764267.1 heme-copper oxidase subunit III [Nostoc sp. NIES-3756]	WP_066384712.1 MULTISPECIES_ heme-copper oxidase subunit III [unclassified Anabaena]	WP_010996887.1 MULTISPECIES_ heme-copper oxidase subunit III [Nostocaceae]	WP_096682137.1 heme-copper oxidase subunit III [Nostoc sp. NIES-2111]	WP_103138771.1 heme-copper oxidase subunit III [Nostoc sp. CENA543]	WP_015139983.1 heme-copper oxidase subunit III [Nostoc sp. PCC 7524]	PJAGBOFA_04020 Cytochrome c oxidase subunit 3	8	6	2	Core	Core
OG0000358	WP_011316474.1 MULTISPECIES_ cytochrome c oxidase subunit II [Nostocaceae], WP_011320977.1 MULTISPECIES_ cytochrome c oxidase subunit II [Nostocaceae]	WP_067764273.1 cytochrome c oxidase subunit II [Nostoc sp. NIES-3756]	WP_066425382.1 cytochrome c oxidase subunit II [Anabaena sp. 4-3]	WP_010996884.1 MULTISPECIES_ cytochrome c oxidase subunit II [Nostocaceae]	WP_096682135.1 cytochrome c oxidase subunit II [Nostoc sp. NIES-2111]	WP_103138769.1 cytochrome c oxidase subunit II [Nostoc sp. CENA543]	WP_015139981.1 cytochrome c oxidase subunit II [Nostoc sp. PCC 7524]	PJAGBOFA_04018 hypothetical protein	8	6	2	Core	Core
OG0000362	WP_011316961.1 MULTISPECIES_ serine/threonine protein kinase [Nostocaceae]	WP_067770997.1 serine/threonine protein kinase [Nostoc sp. NIES-3756]	WP_066375824.1 MULTISPECIES_ serine/threonine protein kinase [unclassified Anabaena]	WP_010999931.1 MULTISPECIES_ serine/threonine protein kinase [Nostocaceae], WP_044521292.1 MULTISPECIES_ serine/threonine protein kinase [Nostocaceae]	WP_096679855.1 serine/threonine protein kinase [Nostoc sp. NIES-2111]	WP_103136987.1 serine/threonine protein kinase [Nostoc sp. CENA543]	WP_015139223.1 hypothetical protein [Nostoc sp. PCC 7524]	PJAGBOFA_01000 hypothetical protein	8	6	2	Core	Core
OG0000363	WP_011316997.1 MULTISPECIES_ Uma2 family endonuclease [Nostocaceae]	WP_067772756.1 Uma2 family endonuclease [Nostoc sp. NIES-3756]	WP_066426022.1 Uma2 family endonuclease [Anabaena sp. 4-3]	WP_010996432.1 MULTISPECIES_ Uma2 family endonuclease [Nostocaceae]	WP_096679015.1 Uma2 family endonuclease [Nostoc sp. NIES-2111]	WP_103136914.1 Uma2 family endonuclease [Nostoc sp. CENA543], WP_103139720.1 Uma2 family endonuclease [Nostoc sp. CENA543]	WP_015140244.1 Uma2 family endonuclease [Nostoc sp. PCC 7524]	PJAGBOFA_01197 hypothetical protein	8	6	2	Core	Core
OG0000365	WP_011317123.1 MULTISPECIES_ DUF882 domain-containing protein [Nostocaceae]	WP_067769120.1 MULTISPECIES_ peptidase M15 [unclassified Nostoc]	WP_066424673.1 hypothetical protein [Anabaena sp. 4-3]	WP_010996581.1 MULTISPECIES_ peptidase M15 [Nostocaceae]	WP_067769120.1 MULTISPECIES_ peptidase M15 [unclassified Nostoc]	WP_103140794.1 peptidase M15 [Nostoc sp. CENA543]	WP_015139449.1 DUF882 domain-containing protein [Nostoc sp. PCC 7524], WP_015139690.1 hypothetical protein [Nostoc sp. PCC 7524]	PJAGBOFA_00658 hypothetical protein	8	6	2	Core	Core
OG0000367	WP_011317208.1 MULTISPECIES_ hypothetical protein [Nostocaceae]	WP_067768096.1 sugar transferase [Nostoc sp. NIES-3756]	WP_066378475.1 MULTISPECIES_ sugar transferase [unclassified Anabaena], WP_066426417.1 sugar transferase [Anabaena sp. 4-3]	WP_010994762.1 MULTISPECIES_ hypothetical protein [Nostocaceae]	WP_096681272.1 sugar transferase [Nostoc sp. NIES-2111]	WP_103139612.1 sugar transferase [Nostoc sp. CENA543]	WP_015138525.1 hypothetical protein [Nostoc sp. PCC 7524]	PJAGBOFA_05620 hypothetical protein	8	6	2	Core	Core
OG0000368	WP_011317230.1 MULTISPECIES_ hypothetical protein [Nostocaceae], WP_011319177.1 MULTISPECIES_ hypothetical protein [Nostocaceae]	WP_067771468.1 O-linked N-acetylglucosamine transferase_ SPINDLY family protein [Nostoc sp. NIES-3756]	WP_066381663.1 MULTISPECIES_ O-linked N-acetylglucosamine transferase_ SPINDLY family protein [unclassified Anabaena]	WP_010994738.1 MULTISPECIES_ hypothetical protein [Nostocaceae]	WP_096679559.1 O-linked N-acetylglucosamine transferase_ SPINDLY family protein [Nostoc sp. NIES-2111]	WP_103138719.1 O-linked N-acetylglucosamine transferase_ SPINDLY family protein [Nostoc sp. CENA543]	WP_015141318.1 tetratricopeptide repeat protein [Nostoc sp. PCC 7524]	PJAGBOFA_01415 hypothetical protein	8	6	2	Core	Core
OG0000369	WP_011317328.1 MULTISPECIES_ helix-turn-helix domain-containing protein [Nostocaceae], WP_011320940.1 MULTISPECIES_ helix-turn-helix domain-containing protein [Nostocaceae]	WP_067773106.1 MULTISPECIES_ helix-turn-helix domain-containing protein [unclassified Nostoc]	WP_066377348.1 MULTISPECIES_ helix-turn-helix domain-containing protein [unclassified Anabaena]	WP_010996668.1 MULTISPECIES_ helix-turn-helix domain-containing protein [Nostocaceae]	WP_067773106.1 MULTISPECIES_ helix-turn-helix domain-containing protein [unclassified Nostoc]	WP_103139836.1 helix-turn-helix domain-containing protein [Nostoc sp. CENA543]	WP_041555425.1 helix-turn-helix domain-containing protein [Nostoc sp. PCC 7524]	PJAGBOFA_03364 hypothetical protein	8	6	2	Core	Core
OG0000370	WP_011317375.1 MULTISPECIES_ phosphoketolase family protein [Nostocaceae]	WP_067770575.1 phosphoketolase family protein [Nostoc sp. NIES-3756]	WP_066425668.1 phosphoketolase family protein [Anabaena sp. 4-3]	WP_010995653.1 MULTISPECIES_ phosphoketolase family protein [Nostocaceae], WP_010996723.1 MULTISPECIES_ phosphoketolase family protein [Nostocaceae]	WP_096680430.1 phosphoketolase family protein [Nostoc sp. NIES-2111]	WP_103140363.1 phosphoketolase family protein [Nostoc sp. CENA543]	WP_015141375.1 phosphoketolase family protein [Nostoc sp. PCC 7524]	PJAGBOFA_02113 Xylulose-5-phosphate phosphoketolase	8	6	2	Core	Core
OG0000371	WP_011317388.1 MULTISPECIES_ hypothetical protein [Nostocaceae]	WP_067774311.1 KGK domain-containing protein [Nostoc sp. NIES-3756]	WP_066375925.1 MULTISPECIES_ hypothetical protein [unclassified Anabaena]	WP_010995109.1 MULTISPECIES_ hypothetical protein [Nostocaceae]	WP_096678382.1 KGK domain-containing protein [Nostoc sp. NIES-2111]	WP_103137600.1 KGK domain-containing protein [Nostoc sp. CENA543]	WP_015139865.1 KGK domain-containing protein [Nostoc sp. PCC 7524]	PJAGBOFA_02045 hypothetical protein, PJAGBOFA_02048 hypothetical protein	8	6	2	Core	Core
OG0000373	WP_011317520.1 MULTISPECIES_ hybrid sensor histidine kinase/response regulator [Nostocaceae]	WP_067773319.1 hybrid sensor histidine kinase/response regulator [Nostoc sp. NIES-3756]	WP_066377018.1 MULTISPECIES_ hybrid sensor histidine kinase/response regulator [unclassified Anabaena], WP_066382379.1 MULTISPECIES_ hybrid sensor histidine kinase/response regulator [unclassified Anabaena]	WP_010995403.1 MULTISPECIES_ hybrid sensor histidine kinase/response regulator [Nostocaceae]	WP_096678787.1 hybrid sensor histidine kinase/response regulator [Nostoc sp. NIES-2111]	WP_103137569.1 hybrid sensor histidine kinase/response regulator [Nostoc sp. CENA543]	WP_015138766.1 hybrid sensor histidine kinase/response regulator [Nostoc sp. PCC 7524]	PJAGBOFA_04543 Sensor histidine kinase RcsC	8	6	2	Core	Core
OG0000374	WP_011317604.1 MULTISPECIES_ hypothetical protein [Nostocaceae]	WP_067763655.1 phytanoyl-CoA dioxygenase [Nostoc sp. NIES-3756]	WP_066381216.1 MULTISPECIES_ hypothetical protein [unclassified Anabaena], WP_066424231.1 phytanoyl-CoA dioxygenase [Anabaena sp. 4-3]	WP_010998298.1 MULTISPECIES_ hypothetical protein [Nostocaceae]	WP_096682271.1 phytanoyl-CoA dioxygenase [Nostoc sp. NIES-2111]	WP_103139389.1 phytanoyl-CoA dioxygenase [Nostoc sp. CENA543]	WP_015136776.1 2OG-Fe_II_ oxygenase [Nostoc sp. PCC 7524]	PJAGBOFA_00330 hypothetical protein	8	6	2	Core	Core
OG0000375	WP_011317615.1 MULTISPECIES_ 2Fe-2S iron-sulfur cluster binding domain-containing protein [Nostocaceae]	WP_067766554.1 MULTISPECIES_ 2Fe-2S iron-sulfur cluster binding domain-containing protein [unclassified Nostoc]	WP_066381153.1 MULTISPECIES_ 2Fe-2S iron-sulfur cluster binding domain-containing protein [unclassified Anabaena], WP_066381155.1 MULTISPECIES_ 2Fe-2S iron-sulfur cluster binding domain-containing protein [unclassified Anabaena]	WP_010998287.1 MULTISPECIES_ Ferredoxin-1 [Nostocaceae]	WP_067766554.1 MULTISPECIES_ 2Fe-2S iron-sulfur cluster binding domain-containing protein [unclassified Nostoc]	WP_103136487.1 2Fe-2S iron-sulfur cluster binding domain-containing protein [Nostoc sp. CENA543]	WP_015137311.1 2Fe-2S iron-sulfur cluster binding domain-containing protein [Nostoc sp. PCC 7524]	PJAGBOFA_01610 Ferredoxin	8	6	2	Core	Core
OG0000378	WP_011317854.1 MULTISPECIES_ response regulator [Nostocaceae]	WP_067771611.1 response regulator [Nostoc sp. NIES-3756]	WP_066426459.1 response regulator [Anabaena sp. 4-3]	WP_044523073.1 MULTISPECIES_ response regulator [Nostocaceae]	WP_096679485.1 response regulator [Nostoc sp. NIES-2111]	WP_103136426.1 response regulator [Nostoc sp. CENA543]	WP_015137824.1 response regulator [Nostoc sp. PCC 7524]	PJAGBOFA_00970 Response regulator rcp1, PJAGBOFA_03630 Response regulator rcp1	8	6	2	Core	Core
OG0000380	WP_011317956.1 MULTISPECIES_ glycosyltransferase family 2 protein [Nostocaceae], WP_011317958.1 MULTISPECIES_ glycosyltransferase family 2 protein [Nostocaceae]	WP_067771202.1 glycosyltransferase family 2 protein [Nostoc sp. NIES-3756]	WP_066424508.1 glycosyltransferase [Anabaena sp. 4-3]	WP_010996979.1 MULTISPECIES_ glycosyltransferase [Nostocaceae]	WP_096679756.1 glycosyltransferase family 2 protein [Nostoc sp. NIES-2111]	WP_103137979.1 glycosyltransferase family 2 protein [Nostoc sp. CENA543]	WP_015136803.1 glycosyltransferase family 2 protein [Nostoc sp. PCC 7524]	PJAGBOFA_02654 hypothetical protein	8	6	2	Core	Core
OG0000382	WP_011317976.1 MULTISPECIES_ NHLP family bacteriocin export ABC transporter peptidase/permease/ATPase subunit [Nostocaceae]	WP_082727387.1 NHLP family bacteriocin export ABC transporter peptidase/permease/ATPase subunit [Nostoc sp. NIES-3756]	WP_066384630.1 MULTISPECIES_ NHLP family bacteriocin export ABC transporter peptidase/permease/ATPase subunit [unclassified Anabaena]	WP_044521185.1 MULTISPECIES_ NHLP family bacteriocin export ABC transporter peptidase/permease/ATPase subunit [Nostocaceae]	WP_096682515.1 NHLP family bacteriocin export ABC transporter peptidase/permease/ATPase subunit [Nostoc sp. NIES-2111]	WP_103136458.1 NHLP family bacteriocin export ABC transporter peptidase/permease/ATPase subunit [Nostoc sp. CENA543]	WP_015137078.1 NHLP family bacteriocin export ABC transporter peptidase/permease/ATPase subunit [Nostoc sp. PCC 7524], WP_015139641.1 NHLP family bacteriocin export ABC transporter peptidase/permease/ATPase subunit [Nostoc sp. PCC 7524]	PJAGBOFA_02704 Lactococcin-G-processing and transport ATP-binding protein LagD	8	6	2	Core	Core
OG0000386	WP_011318133.1 MULTISPECIES_ glycosyltransferase family 39 protein [Nostocaceae]	WP_067764958.1 glycosyltransferase family 39 protein [Nostoc sp. NIES-3756], WP_067765330.1 glycosyltransferase family 39 protein [Nostoc sp. NIES-3756]	WP_066424553.1 glycosyltransferase family 39 protein [Anabaena sp. 4-3]	WP_010998484.1 MULTISPECIES_ glycosyltransferase family 39 protein [Nostocaceae]	WP_096681982.1 glycosyltransferase family 39 protein [Nostoc sp. NIES-2111]	WP_103135561.1 glycosyltransferase family 39 protein [Nostoc sp. CENA543]	WP_015140394.1 glycosyltransferase family 39 protein [Nostoc sp. PCC 7524]	PJAGBOFA_04855 Undecaprenyl phosphate-alpha-4-amino-4-deoxy-L-arabinose arabinosyl transferase	8	6	2	Core	Core
OG0000388	WP_011318269.1 MULTISPECIES_ superoxide dismutase [Nostocaceae]	WP_067770218.1 superoxide dismutase [Nostoc sp. NIES-3756]	WP_066378789.1 MULTISPECIES_ superoxide dismutase [unclassified Anabaena]	WP_010994247.1 MULTISPECIES_ superoxide dismutase [Nostocaceae]	WP_096680438.1 superoxide dismutase [Nostoc sp. NIES-2111]	WP_103135611.1 superoxide dismutase [Nostoc sp. CENA543], WP_103138074.1 superoxide dismutase [Nostoc sp. CENA543]	WP_015139032.1 superoxide dismutase [Nostoc sp. PCC 7524]	PJAGBOFA_02906 Superoxide dismutase [Mn] 1	8	6	2	Core	Core
OG0000390	WP_011318396.1 MULTISPECIES_ NAD_P_/FAD-dependent oxidoreductase [Nostocaceae]	WP_067771705.1 MULTISPECIES_ NAD_P_/FAD-dependent oxidoreductase [unclassified Nostoc]	WP_066378964.1 MULTISPECIES_ NAD_P_/FAD-dependent oxidoreductase [unclassified Anabaena]	WP_010997885.1 MULTISPECIES_ NAD_P_/FAD-dependent oxidoreductase [Nostocaceae]	WP_067771705.1 MULTISPECIES_ NAD_P_/FAD-dependent oxidoreductase [unclassified Nostoc]	WP_103137926.1 NAD_P_/FAD-dependent oxidoreductase [Nostoc sp. CENA543], WP_103138967.1 NAD_P_/FAD-dependent oxidoreductase [Nostoc sp. CENA543]	WP_015139126.1 NAD_P_/FAD-dependent oxidoreductase [Nostoc sp. PCC 7524]	PJAGBOFA_04517 Phytoene desaturase _lycopene-forming_	8	6	2	Core	Core
OG0000391	WP_011318449.1 MULTISPECIES_ peptidase [Nostocaceae]	WP_067763036.1 hypothetical protein [Nostoc sp. NIES-3756]	WP_066425033.1 pre-peptidase [Anabaena sp. 4-3], WP_156481636.1 MULTISPECIES_ hypothetical protein_ partial [unclassified Anabaena]	WP_010997737.1 MULTISPECIES_ hypothetical protein [Nostocaceae]	WP_096682463.1 PQQ-binding-like beta-propeller repeat protein [Nostoc sp. NIES-2111]	WP_103135711.1 pre-peptidase [Nostoc sp. CENA543]	WP_015140285.1 pre-peptidase [Nostoc sp. PCC 7524]	PJAGBOFA_02290 hypothetical protein	8	6	2	Core	Core
OG0000392	WP_011318540.1 MULTISPECIES_ hypothetical protein [Nostocaceae]	WP_067767676.1 hypothetical protein [Nostoc sp. NIES-3756]	WP_066378054.1 MULTISPECIES_ PD-_D/E_XK nuclease family protein [unclassified Anabaena]	WP_010998106.1 MULTISPECIES_ hypothetical protein [Nostocaceae]	WP_096681380.1 hypothetical protein [Nostoc sp. NIES-2111]	WP_103136050.1 hypothetical protein [Nostoc sp. CENA543], WP_103141055.1 hypothetical protein [Nostoc sp. CENA543]	WP_015137195.1 hypothetical protein [Nostoc sp. PCC 7524]	PJAGBOFA_05182 hypothetical protein	8	6	2	Core	Core
OG0000393	WP_011318568.1 MULTISPECIES_ ABC transporter substrate-binding protein [Nostocaceae]	WP_067765714.1 ABC transporter substrate-binding protein [Nostoc sp. NIES-3756]	WP_066424343.1 ABC transporter substrate-binding protein [Anabaena sp. 4-3]	WP_010998079.1 MULTISPECIES_ ABC transporter substrate-binding protein [Nostocaceae]	WP_096681827.1 ABC transporter substrate-binding protein [Nostoc sp. NIES-2111]	WP_103136023.1 ABC transporter substrate-binding protein [Nostoc sp. CENA543]	WP_015137160.1 ABC transporter substrate-binding protein [Nostoc sp. PCC 7524], WP_015141542.1 ABC transporter substrate-binding protein [Nostoc sp. PCC 7524]	PJAGBOFA_02750 Vitamin B12-binding protein	8	6	2	Core	Core
OG0000394	WP_011318595.1 MULTISPECIES_ MBL fold metallo-hydrolase [Nostocaceae]	WP_067764976.1 MBL fold metallo-hydrolase [Nostoc sp. NIES-3756]	WP_066426131.1 MBL fold metallo-hydrolase [Anabaena sp. 4-3]	WP_010998045.1 MULTISPECIES_ MBL fold metallo-hydrolase [Nostocaceae]	WP_096681976.1 MBL fold metallo-hydrolase [Nostoc sp. NIES-2111]	WP_103136523.1 MBL fold metallo-hydrolase [Nostoc sp. CENA543], WP_103140785.1 MBL fold metallo-hydrolase [Nostoc sp. CENA543]	WP_041555843.1 MBL fold metallo-hydrolase [Nostoc sp. PCC 7524]	PJAGBOFA_02173 Beta-lactamase hydrolase-like protein	8	6	2	Core	Core
OG0000395	WP_011318612.1 MULTISPECIES_ ABC transporter substrate-binding protein [Nostocaceae]	WP_067763720.1 ABC transporter substrate-binding protein [Nostoc sp. NIES-3756]	WP_066425871.1 ABC transporter substrate-binding protein [Anabaena sp. 4-3], WP_066426904.1 ABC transporter substrate-binding protein [Anabaena sp. 4-3]	WP_010998025.1 MULTISPECIES_ ABC transporter substrate-binding protein [Nostocaceae]	WP_096682254.1 ABC transporter substrate-binding protein [Nostoc sp. NIES-2111]	WP_103140008.1 ABC transporter substrate-binding protein [Nostoc sp. CENA543]	WP_015140994.1 ABC transporter substrate-binding protein [Nostoc sp. PCC 7524]	PJAGBOFA_01209 putative ABC transporter-binding protein	8	6	2	Core	Core
OG0000400	WP_011318811.1 MULTISPECIES_ DUF3459 domain-containing protein [Nostocaceae]	WP_067772837.1 DUF3459 domain-containing protein [Nostoc sp. NIES-3756], WP_067776450.1 alpha-amylase [Nostoc sp. NIES-3756]	WP_066425569.1 maltose alpha-D-glucosyltransferase [Anabaena sp. 4-3]	WP_010998777.1 MULTISPECIES_ DUF3459 domain-containing protein [Nostocaceae]	WP_096678988.1 DUF3459 domain-containing protein [Nostoc sp. NIES-2111]	WP_103137095.1 DUF3459 domain-containing protein [Nostoc sp. CENA543]	WP_041555618.1 glycoside hydrolase family 13 protein [Nostoc sp. PCC 7524]	PJAGBOFA_02533 Neopullulanase	8	6	2	Core	Core
OG0000402	WP_011318897.1 MULTISPECIES_ rhomboid family intramembrane serine protease [Nostocaceae]	WP_067769157.1 rhomboid family intramembrane serine protease [Nostoc sp. NIES-3756]	WP_066375711.1 MULTISPECIES_ rhomboid family intramembrane serine protease [unclassified Anabaena]	WP_010998965.1 MULTISPECIES_ rhomboid family intramembrane serine protease [Nostocaceae]	WP_096680940.1 rhomboid family intramembrane serine protease [Nostoc sp. NIES-2111]	WP_103136107.1 rhomboid family intramembrane serine protease [Nostoc sp. CENA543], WP_103138082.1 rhomboid family intramembrane serine protease [Nostoc sp. CENA543]	WP_015137919.1 rhomboid family intramembrane serine protease [Nostoc sp. PCC 7524]	PJAGBOFA_03082 hypothetical protein	8	6	2	Core	Core
OG0000407	WP_011318997.1 MULTISPECIES_ tetratricopeptide repeat protein [Nostocaceae], WP_011320224.1 MULTISPECIES_ tetratricopeptide repeat protein [Nostocaceae]	WP_067765146.1 CHAT domain-containing protein [Nostoc sp. NIES-3756]	WP_066424292.1 tetratricopeptide repeat protein [Anabaena sp. 4-3]	WP_010999052.1 MULTISPECIES_ CHAT domain-containing protein [Nostocaceae]	WP_096681945.1 CHAT domain-containing protein [Nostoc sp. NIES-2111]	WP_103136097.1 tetratricopeptide repeat protein [Nostoc sp. CENA543]	WP_015141214.1 tetratricopeptide repeat protein [Nostoc sp. PCC 7524]	PJAGBOFA_02820 hypothetical protein	8	6	2	Core	Core
OG0000408	WP_011319019.1 MULTISPECIES_ ATP-dependent metallopeptidase FtsH/Yme1/Tma family protein [Nostocaceae]	WP_067763314.1 ATP-dependent metallopeptidase FtsH/Yme1/Tma family protein [Nostoc sp. NIES-3756]	WP_066377678.1 MULTISPECIES_ ATP-dependent metallopeptidase FtsH/Yme1/Tma family protein [unclassified Anabaena]	WP_010999062.1 MULTISPECIES_ ATP-dependent metallopeptidase FtsH/Yme1/Tma family protein [Nostocaceae]	WP_096682366.1 ATP-dependent metallopeptidase FtsH/Yme1/Tma family protein [Nostoc sp. NIES-2111]	WP_103137077.1 ATP-dependent metallopeptidase FtsH/Yme1/Tma family protein [Nostoc sp. CENA543]	WP_015138040.1 ATP-dependent metallopeptidase FtsH/Yme1/Tma family protein [Nostoc sp. PCC 7524], WP_015139746.1 ATP-dependent metallopeptidase FtsH/Yme1/Tma family protein [Nostoc sp. PCC 7524]	PJAGBOFA_03031 ATP-dependent zinc metalloprotease FtsH 4	8	6	2	Core	Core
OG0000409	WP_011319029.1 MULTISPECIES_ glutathione-disulfide reductase [Nostocaceae]	WP_067770299.1 glutathione-disulfide reductase [Nostoc sp. NIES-3756]	WP_066424744.1 glutathione-disulfide reductase [Anabaena sp. 4-3]	WP_010999094.1 MULTISPECIES_ glutathione-disulfide reductase [Nostocaceae]	WP_096680232.1 glutathione-disulfide reductase [Nostoc sp. NIES-2111]	WP_103136498.1 glutathione-disulfide reductase [Nostoc sp. CENA543]	WP_015138088.1 glutathione-disulfide reductase [Nostoc sp. PCC 7524], WP_015141592.1 glutathione-disulfide reductase [Nostoc sp. PCC 7524]	PJAGBOFA_02594 Glutathione amide reductase	8	6	2	Core	Core
OG0000411	WP_011319061.1 MULTISPECIES_ acyl-CoA desaturase [Nostocaceae]	WP_067772131.1 MULTISPECIES_ acyl-CoA desaturase [unclassified Nostoc]	WP_066379605.1 MULTISPECIES_ delta-9 desaturase [unclassified Anabaena], WP_066426264.1 delta-9 desaturase [Anabaena sp. 4-3]	WP_010999117.1 MULTISPECIES_ acyl-CoA desaturase [Nostocaceae]	WP_067772131.1 MULTISPECIES_ acyl-CoA desaturase [unclassified Nostoc]	WP_103136991.1 acyl-CoA desaturase [Nostoc sp. CENA543]	WP_015139216.1 acyl-CoA desaturase [Nostoc sp. PCC 7524]	PJAGBOFA_00997 hypothetical protein	8	6	2	Core	Core
OG0000412	WP_011319065.1 MULTISPECIES_ hypothetical protein [Nostocaceae]	WP_067776050.1 MULTISPECIES_ hypothetical protein [unclassified Nostoc]	WP_066382673.1 MULTISPECIES_ hypothetical protein [unclassified Anabaena]	WP_010999113.1 MULTISPECIES_ hypothetical protein [Nostocaceae], WP_044521742.1 MULTISPECIES_ hypothetical protein [Nostocaceae]	WP_067776050.1 MULTISPECIES_ hypothetical protein [unclassified Nostoc]	WP_103138001.1 hypothetical protein [Nostoc sp. CENA543]	WP_041555978.1 hypothetical protein [Nostoc sp. PCC 7524]	PJAGBOFA_00175 hypothetical protein	8	6	2	Core	Core
OG0000413	WP_011319082.1 MULTISPECIES_ F0F1 ATP synthase subunit beta [Nostocaceae]	WP_067770757.1 MULTISPECIES_ F0F1 ATP synthase subunit beta [unclassified Nostoc]	WP_066379693.1 MULTISPECIES_ F0F1 ATP synthase subunit beta [unclassified Anabaena], WP_066423422.1 F0F1 ATP synthase subunit beta [Anabaena sp. 4-3]	WP_010999165.1 MULTISPECIES_ F0F1 ATP synthase subunit beta [Nostocaceae]	WP_067770757.1 MULTISPECIES_ F0F1 ATP synthase subunit beta [unclassified Nostoc]	WP_103135579.1 F0F1 ATP synthase subunit beta [Nostoc sp. CENA543]	WP_015141294.1 F0F1 ATP synthase subunit beta [Nostoc sp. PCC 7524]	PJAGBOFA_03048 ATP synthase subunit beta	8	6	2	Core	Core
OG0000414	WP_011319089.1 MULTISPECIES_ biopolymer transporter ExbD [Nostocaceae]	WP_067769378.1 MULTISPECIES_ biopolymer transporter ExbD [unclassified Nostoc]	WP_066379072.1 MULTISPECIES_ biopolymer transporter ExbD [unclassified Anabaena]	WP_010999172.1 MULTISPECIES_ biopolymer transporter ExbD [Nostocaceae]	WP_067769378.1 MULTISPECIES_ biopolymer transporter ExbD [unclassified Nostoc]	WP_103136506.1 biopolymer transporter ExbD [Nostoc sp. CENA543]	WP_015139184.1 biopolymer transporter ExbD [Nostoc sp. PCC 7524]	PJAGBOFA_00937 Tol-Pal system protein TolR, PJAGBOFA_03922 Tol-Pal system protein TolR	8	6	2	Core	Core
OG0000415	WP_011319148.1 MULTISPECIES_ DedA family protein [Nostocaceae]	WP_067767739.1 MULTISPECIES_ DedA family protein [unclassified Nostoc]	WP_066378679.1 MULTISPECIES_ DedA family protein [unclassified Anabaena]	WP_010999219.1 MULTISPECIES_ DedA family protein [Nostocaceae]	WP_067767739.1 MULTISPECIES_ DedA family protein [unclassified Nostoc]	WP_103138740.1 DedA family protein [Nostoc sp. CENA543]	WP_015138321.1 DedA family protein [Nostoc sp. PCC 7524], WP_015140655.1 DedA family protein [Nostoc sp. PCC 7524]	PJAGBOFA_01445 hypothetical protein	8	6	2	Core	Core
OG0000416	WP_011319149.1 MULTISPECIES_ ParM/StbA family protein [Nostocaceae], WP_158647791.1 hypothetical protein [Trichormus variabilis]	WP_067767736.1 MULTISPECIES_ ParM/StbA family protein [unclassified Nostoc]	WP_066376019.1 MULTISPECIES_ ParM/StbA family protein [unclassified Anabaena]	WP_044522477.1 MULTISPECIES_ ParM/StbA family protein [Nostocaceae]	WP_067767736.1 MULTISPECIES_ ParM/StbA family protein [unclassified Nostoc]	WP_103138741.1 ParM/StbA family protein [Nostoc sp. CENA543]	WP_015140654.1 ParM/StbA family protein [Nostoc sp. PCC 7524]	PJAGBOFA_01446 hypothetical protein	8	6	2	Core	Core
OG0000418	WP_011319183.1 MULTISPECIES_ hypothetical protein [Nostocaceae]	WP_067775140.1 MULTISPECIES_ hypothetical protein [unclassified Nostoc]	WP_066380919.1 MULTISPECIES_ hypothetical protein [unclassified Anabaena]	WP_010999275.1 MULTISPECIES_ hypothetical protein [Nostocaceae]	WP_067775140.1 MULTISPECIES_ hypothetical protein [unclassified Nostoc]	WP_103140249.1 hypothetical protein [Nostoc sp. CENA543]	WP_015137398.1 hypothetical protein [Nostoc sp. PCC 7524]	PJAGBOFA_01893 hypothetical protein, PJAGBOFA_05759 hypothetical protein	8	6	2	Core	Core
OG0000419	WP_011319184.1 MULTISPECIES_ response regulator transcription factor [Nostocaceae]	WP_067775143.1 MULTISPECIES_ response regulator transcription factor [unclassified Nostoc]	WP_066380922.1 MULTISPECIES_ response regulator transcription factor [unclassified Anabaena]	WP_010999276.1 MULTISPECIES_ response regulator transcription factor [Nostocaceae]	WP_067775143.1 MULTISPECIES_ response regulator transcription factor [unclassified Nostoc]	WP_103140248.1 response regulator transcription factor [Nostoc sp. CENA543]	WP_015137397.1 response regulator transcription factor [Nostoc sp. PCC 7524]	PJAGBOFA_01892 DNA-binding transcriptional activator DevR/DosR, PJAGBOFA_05758 hypothetical protein	8	6	2	Core	Core
OG0000420	WP_011319212.1 MULTISPECIES_ magnesium transporter [Nostocaceae]	WP_067770744.1 MULTISPECIES_ magnesium transporter [unclassified Nostoc]	WP_066378546.1 MULTISPECIES_ magnesium transporter [unclassified Anabaena]	WP_010999308.1 MULTISPECIES_ magnesium transporter [Nostocaceae]	WP_067770744.1 MULTISPECIES_ magnesium transporter [unclassified Nostoc]	WP_103138754.1 magnesium transporter [Nostoc sp. CENA543], WP_103140754.1 magnesium transporter [Nostoc sp. CENA543]	WP_015138396.1 magnesium transporter [Nostoc sp. PCC 7524]	PJAGBOFA_03990 Magnesium transporter MgtE	8	6	2	Core	Core
OG0000422	WP_011319237.1 MULTISPECIES_ type 2 isopentenyl-diphosphate Delta-isomerase [Nostocaceae]	WP_067766375.1 type 2 isopentenyl-diphosphate Delta-isomerase [Nostoc sp. NIES-3756]	WP_066425949.1 type 2 isopentenyl-diphosphate Delta-isomerase [Anabaena sp. 4-3], WP_066426915.1 type 2 isopentenyl-diphosphate Delta-isomerase [Anabaena sp. 4-3]	WP_010998723.1 MULTISPECIES_ type 2 isopentenyl-diphosphate Delta-isomerase [Nostocaceae]	WP_096681690.1 type 2 isopentenyl-diphosphate Delta-isomerase [Nostoc sp. NIES-2111]	WP_103138752.1 type 2 isopentenyl-diphosphate Delta-isomerase [Nostoc sp. CENA543]	WP_015138670.1 type 2 isopentenyl-diphosphate Delta-isomerase [Nostoc sp. PCC 7524]	PJAGBOFA_03987 Isopentenyl-diphosphate delta-isomerase	8	6	2	Core	Core
OG0000423	WP_011319272.1 MULTISPECIES_ WD40 repeat domain-containing protein [Nostocaceae]	WP_067770090.1 WD40 repeat domain-containing protein [Nostoc sp. NIES-3756]	WP_066426036.1 WD40 repeat domain-containing protein [Anabaena sp. 4-3]	WP_010998691.1 MULTISPECIES_ WD40 repeat domain-containing protein [Nostocaceae]	WP_096680515.1 WD40 repeat domain-containing protein [Nostoc sp. NIES-2111]	WP_103140402.1 WD40 repeat domain-containing protein [Nostoc sp. CENA543]	WP_015138834.1 WD40 repeat domain-containing protein [Nostoc sp. PCC 7524], WP_015139538.1 WD domain_ G-beta repeat-containing protein [Nostoc sp. PCC 7524]	PJAGBOFA_00643 hypothetical protein	8	6	2	Core	Core
OG0000425	WP_011319349.1 MULTISPECIES_ glycosyltransferase [Nostocaceae]	WP_067766773.1 glycosyltransferase [Nostoc sp. NIES-3756]	WP_066380772.1 MULTISPECIES_ glycosyltransferase [unclassified Anabaena]	WP_010999465.1 MULTISPECIES_ glycosyltransferase [Nostocaceae]	WP_096681594.1 glycosyltransferase [Nostoc sp. NIES-2111]	WP_103140092.1 glycosyltransferase [Nostoc sp. CENA543]	WP_015141513.1 glycosyltransferase [Nostoc sp. PCC 7524], WP_041555490.1 glycosyltransferase [Nostoc sp. PCC 7524]	PJAGBOFA_01266 GDP-mannose-dependent alpha-mannosyltransferase	8	6	2	Core	Core
OG0000426	WP_011319353.1 MULTISPECIES_ NAD_P_-dependent oxidoreductase [Nostocaceae]	WP_067766759.1 NAD_P_-dependent oxidoreductase [Nostoc sp. NIES-3756]	WP_066380765.1 MULTISPECIES_ NAD_P_-dependent oxidoreductase [unclassified Anabaena]	WP_010999469.1 MULTISPECIES_ NAD_P_-dependent oxidoreductase [Nostocaceae]	WP_096682651.1 NAD_P_-dependent oxidoreductase [Nostoc sp. NIES-2111]	WP_103140088.1 NAD_P_-dependent oxidoreductase [Nostoc sp. CENA543]	WP_015141508.1 NAD_P_-dependent oxidoreductase [Nostoc sp. PCC 7524]	PJAGBOFA_01262 Aurachin B dehydrogenase, PJAGBOFA_04065 Aurachin B dehydrogenase	8	6	2	Core	Core
OG0000427	WP_011319431.1 MULTISPECIES_ PAS domain-containing hybrid sensor histidine kinase/response regulator [Nostocaceae]	WP_067771702.1 hybrid sensor histidine kinase/response regulator [Nostoc sp. NIES-3756]	WP_066381736.1 MULTISPECIES_ PAS domain S-box protein [unclassified Anabaena], WP_066425356.1 hybrid sensor histidine kinase/response regulator [Anabaena sp. 4-3]	WP_010994359.1 MULTISPECIES_ PAS domain-containing hybrid sensor histidine kinase/response regulator [Nostocaceae]	WP_096679447.1 hybrid sensor histidine kinase/response regulator [Nostoc sp. NIES-2111]	WP_103137008.1 hybrid sensor histidine kinase/response regulator [Nostoc sp. CENA543]	WP_015139943.1 PAS domain-containing hybrid sensor histidine kinase/response regulator [Nostoc sp. PCC 7524]	PJAGBOFA_04142 Sensor histidine kinase RcsC	8	6	2	Core	Core
OG0000428	WP_011319486.1 MULTISPECIES_ AI-2E family transporter [Nostocaceae]	WP_067769313.1 AI-2E family transporter [Nostoc sp. NIES-3756]	WP_066427013.1 AI-2E family transporter [Anabaena sp. 4-3]	WP_010994419.1 MULTISPECIES_ AI-2E family transporter [Nostocaceae]	WP_096682596.1 AI-2E family transporter [Nostoc sp. NIES-2111]	WP_103138079.1 AI-2E family transporter [Nostoc sp. CENA543], WP_103139129.1 AI-2E family transporter [Nostoc sp. CENA543]	WP_015139664.1 AI-2E family transporter [Nostoc sp. PCC 7524]	PJAGBOFA_00600 Putative transport protein	8	6	2	Core	Core
OG0000429	WP_011319613.1 MULTISPECIES_ FtsX-like permease family protein [Nostocaceae]	WP_067767515.1 FtsX-like permease family protein [Nostoc sp. NIES-3756]	WP_066424471.1 FtsX-like permease family protein [Anabaena sp. 4-3]	WP_010994628.1 MULTISPECIES_ FtsX-like permease family protein [Nostocaceae]	WP_096681417.1 FtsX-like permease family protein [Nostoc sp. NIES-2111]	WP_103139984.1 FtsX-like permease family protein [Nostoc sp. CENA543]	WP_015139011.1 FtsX-like permease family protein [Nostoc sp. PCC 7524], WP_015141283.1 FtsX-like permease family protein [Nostoc sp. PCC 7524]	PJAGBOFA_01017 Macrolide export ATP-binding/permease protein MacB	8	6	2	Core	Core
OG0000430	WP_011319742.1 MULTISPECIES_ acyltransferase [Nostocaceae]	WP_067774750.1 MULTISPECIES_ acyltransferase [unclassified Nostoc]	WP_066424261.1 acyltransferase [Anabaena sp. 4-3]	WP_044520859.1 MULTISPECIES_ acyltransferase [Nostocaceae]	WP_067774750.1 MULTISPECIES_ acyltransferase [unclassified Nostoc]	WP_103138289.1 acyltransferase [Nostoc sp. CENA543]	WP_015141199.1 acyltransferase [Nostoc sp. PCC 7524]	PJAGBOFA_02080 2_3_4_5-tetrahydropyridine-2_6-dicarboxylate N-acetyltransferase, PJAGBOFA_03876 2_3_4_5-tetrahydropyridine-2_6-dicarboxylate N-acetyltransferase	8	6	2	Core	Core
OG0000431	WP_011319823.1 MULTISPECIES_ magnesium chelatase ATPase subunit D [Nostocaceae]	WP_067770930.1 magnesium chelatase ATPase subunit D [Nostoc sp. NIES-3756]	WP_066375287.1 MULTISPECIES_ magnesium chelatase ATPase subunit D [unclassified Anabaena], WP_066383596.1 MULTISPECIES_ magnesium chelatase ATPase subunit D [unclassified Anabaena]	WP_010994455.1 MULTISPECIES_ magnesium chelatase ATPase subunit D [Nostocaceae]	WP_096679892.1 magnesium chelatase ATPase subunit D [Nostoc sp. NIES-2111]	WP_103139115.1 magnesium chelatase ATPase subunit D [Nostoc sp. CENA543]	WP_015137423.1 magnesium chelatase ATPase subunit D [Nostoc sp. PCC 7524]	PJAGBOFA_02378 hypothetical protein	8	6	2	Core	Core
OG0000434	WP_011320164.1 MULTISPECIES_ GDP-mannose 4_6-dehydratase [Nostocaceae]	WP_067766236.1 GDP-mannose 4_6-dehydratase [Nostoc sp. NIES-3756]	WP_066379181.1 MULTISPECIES_ GDP-mannose 4_6-dehydratase [unclassified Anabaena]	WP_010997574.1 MULTISPECIES_ GDP-mannose 4_6-dehydratase [Nostocaceae]	WP_096681715.1 GDP-mannose 4_6-dehydratase [Nostoc sp. NIES-2111], WP_096682246.1 GDP-mannose 4_6-dehydratase [Nostoc sp. NIES-2111]	WP_103137545.1 GDP-mannose 4_6-dehydratase [Nostoc sp. CENA543]	WP_015140153.1 GDP-mannose 4_6-dehydratase [Nostoc sp. PCC 7524]	PJAGBOFA_04569 GDP-mannose 4_6-dehydratase	8	6	2	Core	Core
OG0000436	WP_011320243.1 MULTISPECIES_ ATPase [Nostocaceae]	WP_067763777.1 MULTISPECIES_ GHKL domain-containing protein [unclassified Nostoc]	WP_066381762.1 MULTISPECIES_ PAS domain-containing sensor histidine kinase [unclassified Anabaena], WP_066384438.1 MULTISPECIES_ ATPase [unclassified Anabaena]	WP_010997697.1 MULTISPECIES_ ATPase [Nostocaceae]	WP_067763777.1 MULTISPECIES_ GHKL domain-containing protein [unclassified Nostoc]	WP_103140674.1 ATPase [Nostoc sp. CENA543]	WP_041555966.1 GHKL domain-containing protein [Nostoc sp. PCC 7524]	PJAGBOFA_00977 Adaptive-response sensory-kinase SasA	8	6	2	Core	Core
OG0000438	WP_011320606.1 MULTISPECIES_ nitrogenase cofactor biosynthesis protein NifB [Nostocaceae], WP_011320924.1 MULTISPECIES_ nitrogenase cofactor biosynthesis protein NifB [Nostocaceae]	WP_067767045.1 MULTISPECIES_ nitrogenase cofactor biosynthesis protein NifB [unclassified Nostoc]	WP_066380198.1 MULTISPECIES_ nitrogenase cofactor biosynthesis protein NifB [unclassified Anabaena]	WP_010995686.1 MULTISPECIES_ FeMo cofactor biosynthesis protein NifB [Nostocaceae]	WP_067767045.1 MULTISPECIES_ nitrogenase cofactor biosynthesis protein NifB [unclassified Nostoc]	WP_103135371.1 nitrogenase cofactor biosynthesis protein NifB [Nostoc sp. CENA543]	WP_015137586.1 nitrogenase cofactor biosynthesis protein NifB [Nostoc sp. PCC 7524]	PJAGBOFA_03805 FeMo cofactor biosynthesis protein NifB	8	6	2	Core	Core
OG0000439	WP_011320608.1 MULTISPECIES_ cysteine desulfurase NifS [Nostocaceae], WP_011320925.1 MULTISPECIES_ cysteine desulfurase NifS [Nostocaceae]	WP_067766979.1 cysteine desulfurase NifS [Nostoc sp. NIES-3756]	WP_066380202.1 MULTISPECIES_ cysteine desulfurase NifS [unclassified Anabaena]	WP_010995628.1 MULTISPECIES_ cysteine desulfurase NifS [Nostocaceae]	WP_096681545.1 cysteine desulfurase NifS [Nostoc sp. NIES-2111]	WP_103135373.1 cysteine desulfurase NifS [Nostoc sp. CENA543]	WP_015137581.1 cysteine desulfurase NifS [Nostoc sp. PCC 7524]	PJAGBOFA_03803 Cysteine desulfurase NifS	8	6	2	Core	Core
OG0000440	WP_011320609.1 MULTISPECIES_ Fe-S cluster assembly protein NifU [Nostocaceae], WP_011320926.1 MULTISPECIES_ Fe-S cluster assembly protein NifU [Nostocaceae]	WP_067766982.1 Fe-S cluster assembly protein NifU [Nostoc sp. NIES-3756]	WP_066425541.1 Fe-S cluster assembly protein NifU [Anabaena sp. 4-3]	WP_010995627.1 MULTISPECIES_ Fe-S cluster assembly protein NifU [Nostocaceae]	WP_096681544.1 Fe-S cluster assembly protein NifU [Nostoc sp. NIES-2111]	WP_103135374.1 Fe-S cluster assembly protein NifU [Nostoc sp. CENA543]	WP_015137580.1 Fe-S cluster assembly protein NifU [Nostoc sp. PCC 7524]	PJAGBOFA_03802 Fe/S biogenesis protein NfuA	8	6	2	Core	Core
OG0000441	WP_011320611.1 MULTISPECIES_ nitrogenase molybdenum-iron protein alpha chain [Nostocaceae], WP_011320928.1 MULTISPECIES_ nitrogenase molybdenum-iron protein alpha chain [Nostocaceae]	WP_067766988.1 nitrogenase molybdenum-iron protein alpha chain [Nostoc sp. NIES-3756]	WP_066425536.1 nitrogenase molybdenum-iron protein alpha chain [Anabaena sp. 4-3]	WP_044520961.1 MULTISPECIES_ nitrogenase molybdenum-iron protein alpha chain [Nostocaceae]	WP_096681543.1 nitrogenase molybdenum-iron protein alpha chain [Nostoc sp. NIES-2111]	WP_103135381.1 nitrogenase molybdenum-iron protein alpha chain [Nostoc sp. CENA543]	WP_015137572.1 nitrogenase molybdenum-iron protein alpha chain [Nostoc sp. PCC 7524]	PJAGBOFA_03800 Nitrogenase molybdenum-iron protein alpha chain	8	6	2	Core	Core
OG0000442	WP_011320628.1 MULTISPECIES_ nitrogen fixation protein NifX [Nostocaceae], WP_011320932.1 MULTISPECIES_ nitrogen fixation protein NifX [Nostocaceae]	WP_082727174.1 nitrogen fixation protein NifX [Nostoc sp. NIES-3756]	WP_066380224.1 MULTISPECIES_ nitrogen fixation protein NifX [unclassified Anabaena]	WP_010995608.1 MULTISPECIES_ nitrogen fixation protein NifX [Nostocaceae]	WP_096682646.1 nitrogen fixation protein NifX [Nostoc sp. NIES-2111]	WP_103135403.1 nitrogen fixation protein NifX [Nostoc sp. CENA543]	WP_083882642.1 nitrogen fixation protein NifX [Nostoc sp. PCC 7524]	PJAGBOFA_00549 hypothetical protein	8	6	2	Core	Core
OG0000443	WP_011320629.1 MULTISPECIES_ NifX-associated nitrogen fixation protein [Nostocaceae], WP_011320933.1 MULTISPECIES_ NifX-associated nitrogen fixation protein [Nostocaceae]	WP_067766931.1 MULTISPECIES_ NifX-associated nitrogen fixation protein [unclassified Nostoc]	WP_066380225.1 MULTISPECIES_ NifX-associated nitrogen fixation protein [unclassified Anabaena]	WP_010995607.1 MULTISPECIES_ NifX-associated nitrogen fixation protein [Nostocaceae]	WP_067766931.1 MULTISPECIES_ NifX-associated nitrogen fixation protein [unclassified Nostoc]	WP_103135404.1 NifX-associated nitrogen fixation protein [Nostoc sp. CENA543]	WP_015137543.1 NifX-associated nitrogen fixation protein [Nostoc sp. PCC 7524]	PJAGBOFA_00548 hypothetical protein	8	6	2	Core	Core
OG0000444	WP_011320631.1 MULTISPECIES_ HesA/MoeB/ThiF family protein [Nostocaceae], WP_011320936.1 MULTISPECIES_ HesA/MoeB/ThiF family protein [Nostocaceae]	WP_067766922.1 MULTISPECIES_ HesA/MoeB/ThiF family protein [unclassified Nostoc]	WP_066425519.1 HesA/MoeB/ThiF family protein [Anabaena sp. 4-3]	WP_044520947.1 MULTISPECIES_ HesA/MoeB/ThiF family protein [Nostocaceae]	WP_067766922.1 MULTISPECIES_ HesA/MoeB/ThiF family protein [unclassified Nostoc]	WP_103135407.1 HesA/MoeB/ThiF family protein [Nostoc sp. CENA543]	WP_015137540.1 HesA/MoeB/ThiF family protein [Nostoc sp. PCC 7524]	PJAGBOFA_00545 Protein HesA_ heterocyst	8	6	2	Core	Core
OG0000445	WP_011320632.1 MULTISPECIES_ iron-sulfur cluster assembly accessory protein [Nostocaceae], WP_011320937.1 MULTISPECIES_ iron-sulfur cluster assembly accessory protein [Nostocaceae]	WP_067766919.1 MULTISPECIES_ iron-sulfur cluster assembly accessory protein [unclassified Nostoc]	WP_066380965.1 MULTISPECIES_ iron-sulfur cluster assembly accessory protein [unclassified Anabaena]	WP_010995603.1 MULTISPECIES_ iron-sulfur cluster assembly accessory protein [Nostocaceae]	WP_067766919.1 MULTISPECIES_ iron-sulfur cluster assembly accessory protein [unclassified Nostoc]	WP_103135408.1 iron-sulfur cluster assembly accessory protein [Nostoc sp. CENA543]	WP_015137539.1 iron-sulfur cluster assembly accessory protein [Nostoc sp. PCC 7524]	PJAGBOFA_00543 Protein HesB_ heterocyst	8	6	2	Core	Core
OG0000446	WP_011320633.1 MULTISPECIES_ 2Fe-2S iron-sulfur cluster binding domain-containing protein [Nostocaceae], WP_011320938.1 MULTISPECIES_ 2Fe-2S iron-sulfur cluster binding domain-containing protein [Nostocaceae]	WP_067766916.1 MULTISPECIES_ 2Fe-2S iron-sulfur cluster binding domain-containing protein [unclassified Nostoc]	WP_066380233.1 MULTISPECIES_ 2Fe-2S iron-sulfur cluster binding domain-containing protein [unclassified Anabaena]	WP_010995602.1 MULTISPECIES_ 2Fe-2S iron-sulfur cluster binding domain-containing protein [Nostocaceae]	WP_067766916.1 MULTISPECIES_ 2Fe-2S iron-sulfur cluster binding domain-containing protein [unclassified Nostoc]	WP_103135409.1 2Fe-2S iron-sulfur cluster binding domain-containing protein [Nostoc sp. CENA543]	WP_015137538.1 2Fe-2S iron-sulfur cluster binding domain-containing protein [Nostoc sp. PCC 7524]	PJAGBOFA_00542 Ferredoxin_ heterocyst	8	6	2	Core	Core
OG0000447	WP_011320846.1 MULTISPECIES_ type I-D CRISPR-associated helicase Cas3' [Nostocaceae]	WP_067770688.1 type I-D CRISPR-associated helicase Cas3' [Nostoc sp. NIES-3756]	WP_066426346.1 type I-D CRISPR-associated helicase Cas3' [Anabaena sp. 4-3]	WP_044520991.1 MULTISPECIES_ type I-D CRISPR-associated helicase Cas3' [Nostocaceae]	WP_096680030.1 type I-D CRISPR-associated helicase Cas3' [Nostoc sp. NIES-2111], WP_096682793.1 type I-D CRISPR-associated helicase Cas3' [Nostoc sp. NIES-2111]	WP_103136874.1 type I-D CRISPR-associated helicase Cas3' [Nostoc sp. CENA543]	WP_015137292.1 type I-D CRISPR-associated helicase Cas3' [Nostoc sp. PCC 7524]	PJAGBOFA_00584 hypothetical protein	8	6	2	Core	Core
OG0000448	WP_011320852.1 MULTISPECIES_ type I-D CRISPR-associated protein Cas7/Csc2 [Nostocaceae]	WP_067770686.1 type I-D CRISPR-associated protein Cas7/Csc2 [Nostoc sp. NIES-3756]	WP_066426333.1 type I-D CRISPR-associated protein Cas7/Csc2 [Anabaena sp. 4-3]	WP_010995731.1 MULTISPECIES_ type I-D CRISPR-associated protein Cas7/Csc2 [Nostocaceae]	WP_096680034.1 type I-D CRISPR-associated protein Cas7/Csc2 [Nostoc sp. NIES-2111], WP_096682795.1 type I-D CRISPR-associated protein Cas7/Csc2 [Nostoc sp. NIES-2111]	WP_103136872.1 type I-D CRISPR-associated protein Cas7/Csc2 [Nostoc sp. CENA543]	WP_015137288.1 type I-D CRISPR-associated protein Cas7/Csc2 [Nostoc sp. PCC 7524]	PJAGBOFA_00580 hypothetical protein	8	6	2	Core	Core
OG0000449	WP_011320853.1 MULTISPECIES_ type I-D CRISPR-associated protein Cas5/Csc1 [Nostocaceae]	WP_067770684.1 MULTISPECIES_ type I-D CRISPR-associated protein Cas5/Csc1 [unclassified Nostoc]	WP_066426330.1 type I-D CRISPR-associated protein Cas5/Csc1 [Anabaena sp. 4-3]	WP_010995732.1 MULTISPECIES_ type I-D CRISPR-associated protein Cas5/Csc1 [Nostocaceae]	WP_067770684.1 MULTISPECIES_ type I-D CRISPR-associated protein Cas5/Csc1 [unclassified Nostoc], WP_096682796.1 type I-D CRISPR-associated protein Cas5/Csc1 [Nostoc sp. NIES-2111]	WP_103140647.1 type I-D CRISPR-associated protein Cas5/Csc1 [Nostoc sp. CENA543]	WP_015137287.1 type I-D CRISPR-associated protein Cas5/Csc1 [Nostoc sp. PCC 7524]	PJAGBOFA_00579 hypothetical protein	8	6	2	Core	Core
OG0000450	WP_011320855.1 MULTISPECIES_ CRISPR-associated endoribonuclease Cas6 [Nostocaceae]	WP_067770682.1 CRISPR-associated endoribonuclease Cas6 [Nostoc sp. NIES-3756]	WP_066426327.1 CRISPR-associated endoribonuclease Cas6 [Anabaena sp. 4-3]	WP_010995735.1 MULTISPECIES_ CRISPR-associated endoribonuclease Cas6 [Nostocaceae]	WP_096680036.1 CRISPR-associated endoribonuclease Cas6 [Nostoc sp. NIES-2111], WP_096682797.1 CRISPR-associated endoribonuclease Cas6 [Nostoc sp. NIES-2111]	WP_103136871.1 CRISPR system precrRNA processing endoribonuclease RAMP protein Cas6 [Nostoc sp. CENA543]	WP_041555156.1 CRISPR-associated endoribonuclease Cas6 [Nostoc sp. PCC 7524]	PJAGBOFA_00577 hypothetical protein	8	6	2	Core	Core
OG0000451	WP_011320856.1 MULTISPECIES_ CRISPR-associated protein Cas4 [Nostocaceae]	WP_067770681.1 MULTISPECIES_ CRISPR-associated protein Cas4 [unclassified Nostoc]	WP_066426326.1 CRISPR-associated protein Cas4 [Anabaena sp. 4-3]	WP_010995736.1 MULTISPECIES_ CRISPR-associated protein Cas4 [Nostocaceae]	WP_067770681.1 MULTISPECIES_ CRISPR-associated protein Cas4 [unclassified Nostoc], WP_096682798.1 CRISPR-associated protein Cas4 [Nostoc sp. NIES-2111]	WP_103136870.1 CRISPR-associated protein Cas4 [Nostoc sp. CENA543]	WP_015137282.1 CRISPR-associated protein Cas4 [Nostoc sp. PCC 7524]	PJAGBOFA_00576 hypothetical protein	8	6	2	Core	Core
OG0000452	WP_011320915.1 MULTISPECIES_ copper-translocating P-type ATPase [Nostocaceae]	WP_067771055.1 copper-translocating P-type ATPase [Nostoc sp. NIES-3756]	WP_066426669.1 copper-translocating P-type ATPase [Anabaena sp. 4-3]	WP_010993963.1 MULTISPECIES_ copper-translocating P-type ATPase [Nostocaceae], WP_010995796.1 MULTISPECIES_ copper-translocating P-type ATPase [Nostocaceae]	WP_096679830.1 copper-translocating P-type ATPase [Nostoc sp. NIES-2111]	WP_103140388.1 copper-translocating P-type ATPase [Nostoc sp. CENA543]	WP_015141620.1 copper-translocating P-type ATPase [Nostoc sp. PCC 7524]	PJAGBOFA_02325 putative copper-transporting ATPase PacS	8	6	2	Core	Core
OG0000453	WP_011321003.1 MULTISPECIES_ PAS domain-containing protein [Nostocaceae]	WP_067770897.1 PAS domain S-box protein [Nostoc sp. NIES-3756]	WP_066425826.1 PAS domain S-box protein [Anabaena sp. 4-3]	WP_010996253.1 MULTISPECIES_ PAS domain-containing protein [Nostocaceae]	WP_096679910.1 PAS domain S-box protein [Nostoc sp. NIES-2111]	WP_103135817.1 PAS domain-containing protein [Nostoc sp. CENA543]	WP_015137487.1 PAS domain-containing protein [Nostoc sp. PCC 7524], WP_015138344.1 PAS domain-containing protein [Nostoc sp. PCC 7524]	PJAGBOFA_05497 Inosine-5'-monophosphate dehydrogenase	8	6	2	Core	Core
OG0000454	WP_011321004.1 MULTISPECIES_ response regulator [Nostocaceae]	WP_067768618.1 MULTISPECIES_ GGDEF domain-containing response regulator [unclassified Nostoc], WP_067770900.1 hybrid sensor histidine kinase/response regulator [Nostoc sp. NIES-3756]	WP_066425824.1 response regulator [Anabaena sp. 4-3]	WP_010996252.1 MULTISPECIES_ response regulator [Nostocaceae]	WP_067768618.1 MULTISPECIES_ GGDEF domain-containing response regulator [unclassified Nostoc]	WP_103135816.1 response regulator [Nostoc sp. CENA543]	WP_015137488.1 response regulator [Nostoc sp. PCC 7524]	PJAGBOFA_05496 Sensor histidine kinase RcsC	8	6	2	Core	Core
OG0000455	WP_011321082.1 MULTISPECIES_ DNA adenine methylase [Nostocaceae]	WP_067767158.1 DNA adenine methylase [Nostoc sp. NIES-3756]	WP_066426755.1 DNA adenine methylase [Anabaena sp. 4-3]	WP_010995325.1 MULTISPECIES_ DNA adenine methylase [Nostocaceae]	WP_096681502.1 DNA adenine methylase [Nostoc sp. NIES-2111], WP_096683675.1 DNA adenine methylase [Nostoc sp. NIES-2111]	WP_103139806.1 DNA adenine methylase [Nostoc sp. CENA543]	WP_015139356.1 DNA adenine methylase [Nostoc sp. PCC 7524]	PJAGBOFA_02957 Modification methylase DpnIIA	8	6	2	Core	Core
OG0000456	WP_011321118.1 MULTISPECIES_ histone deacetylase [Nostocaceae]	WP_067763465.1 histone deacetylase [Nostoc sp. NIES-3756], WP_067768040.1 MULTISPECIES_ histone deacetylase [unclassified Nostoc]	WP_066425351.1 histone deacetylase [Anabaena sp. 4-3]	WP_010995013.1 MULTISPECIES_ histone deacetylase [Nostocaceae]	WP_067768040.1 MULTISPECIES_ histone deacetylase [unclassified Nostoc]	WP_103139770.1 histone deacetylase [Nostoc sp. CENA543]	WP_015139938.1 histone deacetylase [Nostoc sp. PCC 7524]	PJAGBOFA_04148 Histone deacetylase-like amidohydrolase	8	6	2	Core	Core
OG0000458	WP_011321262.1 MULTISPECIES_ hydrogenase small subunit [Nostocaceae]	WP_067773260.1 hydrogenase small subunit [Nostoc sp. NIES-3756]	WP_066380256.1 MULTISPECIES_ hydrogenase small subunit [unclassified Anabaena]	WP_010994863.1 MULTISPECIES_ hydrogenase small subunit [Nostocaceae]	WP_096678821.1 hydrogenase small subunit [Nostoc sp. NIES-2111]	WP_103138637.1 hydrogenase [Nostoc sp. CENA543], WP_103138640.1 hydrogenase small subunit [Nostoc sp. CENA543]	WP_015137521.1 hydrogenase small subunit [Nostoc sp. PCC 7524]	PJAGBOFA_00661 Periplasmic [NiFe] hydrogenase small subunit	8	6	2	Core	Core
OG0000466	WP_041456313.1 MULTISPECIES_ GTP-binding protein [Nostocaceae]	WP_067765032.1 MULTISPECIES_ GTP-binding protein [unclassified Nostoc]	WP_066376726.1 MULTISPECIES_ GTP-binding protein [unclassified Anabaena]	WP_010995267.1 MULTISPECIES_ GTP-binding protein [Nostocaceae]	WP_067765032.1 MULTISPECIES_ GTP-binding protein [unclassified Nostoc]	WP_103138569.1 GTP-binding protein [Nostoc sp. CENA543]	WP_015137886.1 GTP-binding protein [Nostoc sp. PCC 7524]	PJAGBOFA_04211 hypothetical protein, PJAGBOFA_04817 Putative metal chaperone YciC	8	6	2	Core	Core
OG0000469	WP_104009870.1 MULTISPECIES_ translation initiation factor IF-3 [Nostocaceae]	WP_082727193.1 MULTISPECIES_ translation initiation factor IF-3 [unclassified Nostoc]	WP_082803683.1 MULTISPECIES_ translation initiation factor IF-3 [unclassified Anabaena]	WP_084789094.1 MULTISPECIES_ translation initiation factor IF-3 [Nostocaceae]	WP_082727193.1 MULTISPECIES_ translation initiation factor IF-3 [unclassified Nostoc], WP_096683053.1 translation initiation factor IF-3 [Nostoc sp. NIES-2111]	WP_103139586.1 translation initiation factor IF-3 [Nostoc sp. CENA543]	WP_083882629.1 translation initiation factor IF-3 [Nostoc sp. PCC 7524]	PJAGBOFA_00172 Translation initiation factor IF-3	8	6	2	Core	Core
OG0000470	WP_104009935.1 MULTISPECIES_ hypothetical protein [Nostocaceae]	WP_067775782.1 MULTISPECIES_ hypothetical protein [unclassified Nostoc]	WP_066378236.1 MULTISPECIES_ hypothetical protein [unclassified Anabaena]	WP_049942522.1 MULTISPECIES_ hypothetical protein [Nostocaceae]	WP_067775782.1 MULTISPECIES_ hypothetical protein [unclassified Nostoc]	WP_103139032.1 hypothetical protein [Nostoc sp. CENA543]	WP_015137386.1 hypothetical protein [Nostoc sp. PCC 7524], WP_015137849.1 hypothetical protein [Nostoc sp. PCC 7524]	PJAGBOFA_04487 hypothetical protein	8	6	2	Core	Core
OG0000482	WP_006196398.1 MULTISPECIES_ 30S ribosomal protein S12 [Nostocales]	WP_006196398.1 MULTISPECIES_ 30S ribosomal protein S12 [Nostocales]	WP_066377879.1 MULTISPECIES_ 30S ribosomal protein S12 [unclassified Anabaena]	WP_006196398.1 MULTISPECIES_ 30S ribosomal protein S12 [Nostocales]	WP_006196398.1 MULTISPECIES_ 30S ribosomal protein S12 [Nostocales]	WP_015140400.1 MULTISPECIES_ 30S ribosomal protein S12 [unclassified Nostoc]	WP_015140400.1 MULTISPECIES_ 30S ribosomal protein S12 [unclassified Nostoc]	PJAGBOFA_04848 30S ribosomal protein S12	8	6	2	Core	Core
OG0000483	WP_006276978.1 MULTISPECIES_ translation initiation factor IF-1 [Cyanobacteria]	WP_006276978.1 MULTISPECIES_ translation initiation factor IF-1 [Cyanobacteria]	WP_006276978.1 MULTISPECIES_ translation initiation factor IF-1 [Cyanobacteria]	WP_006276978.1 MULTISPECIES_ translation initiation factor IF-1 [Cyanobacteria]	WP_006276978.1 MULTISPECIES_ translation initiation factor IF-1 [Cyanobacteria]	WP_006276978.1 MULTISPECIES_ translation initiation factor IF-1 [Cyanobacteria]	WP_006276978.1 MULTISPECIES_ translation initiation factor IF-1 [Cyanobacteria]	PJAGBOFA_04273 Translation initiation factor IF-1	8	6	2	Core	Core
OG0000484	WP_010994186.1 MULTISPECIES_ ATP synthase F0 subunit C [Cyanobacteria]	WP_010994186.1 MULTISPECIES_ ATP synthase F0 subunit C [Cyanobacteria]	WP_006278178.1 MULTISPECIES_ ATP synthase F0 subunit C [Cyanobacteria]	WP_010994186.1 MULTISPECIES_ ATP synthase F0 subunit C [Cyanobacteria]	WP_010994186.1 MULTISPECIES_ ATP synthase F0 subunit C [Cyanobacteria]	WP_008233924.1 MULTISPECIES_ ATP synthase F0 subunit C [Cyanobacteria]	WP_006278178.1 MULTISPECIES_ ATP synthase F0 subunit C [Cyanobacteria]	PJAGBOFA_04885 ATP synthase subunit c	8	6	2	Core	Core
OG0000485	WP_010994199.1 MULTISPECIES_ allophycocyanin subunit beta [Nostocaceae]	WP_067765574.1 MULTISPECIES_ allophycocyanin subunit beta [unclassified Nostoc]	WP_015141457.1 MULTISPECIES_ allophycocyanin subunit beta [Nostocaceae]	WP_010994199.1 MULTISPECIES_ allophycocyanin subunit beta [Nostocaceae]	WP_067765574.1 MULTISPECIES_ allophycocyanin subunit beta [unclassified Nostoc]	WP_103135528.1 allophycocyanin subunit beta [Nostoc sp. CENA543]	WP_015141457.1 MULTISPECIES_ allophycocyanin subunit beta [Nostocaceae]	PJAGBOFA_04891 Allophycocyanin beta chain	8	6	2	Core	Core
OG0000486	WP_010994200.1 MULTISPECIES_ photosystem I reaction center subunit XII [Nostocaceae]	WP_067765577.1 MULTISPECIES_ photosystem I reaction center subunit XII [unclassified Nostoc]	WP_066380687.1 MULTISPECIES_ photosystem I reaction center subunit XII [unclassified Anabaena]	WP_010994200.1 MULTISPECIES_ photosystem I reaction center subunit XII [Nostocaceae]	WP_067765577.1 MULTISPECIES_ photosystem I reaction center subunit XII [unclassified Nostoc]	WP_103135527.1 photosystem I reaction center subunit XII [Nostoc sp. CENA543]	WP_015141458.1 phycobilisome core linker protein [Nostoc sp. PCC 7524]	PJAGBOFA_04892 Phycobilisome 7.8 kDa linker polypeptide_ allophycocyanin-associated_ core	8	6	2	Core	Core
OG0000487	WP_010994225.1 MULTISPECIES_ DUF3038 domain-containing protein [Nostocaceae]	WP_067767421.1 MULTISPECIES_ DUF3038 domain-containing protein [unclassified Nostoc]	WP_066381947.1 MULTISPECIES_ DUF3038 domain-containing protein [unclassified Anabaena]	WP_010994225.1 MULTISPECIES_ DUF3038 domain-containing protein [Nostocaceae]	WP_067767421.1 MULTISPECIES_ DUF3038 domain-containing protein [unclassified Nostoc]	WP_103139042.1 DUF3038 domain-containing protein [Nostoc sp. CENA543]	WP_015140257.1 DUF3038 domain-containing protein [Nostoc sp. PCC 7524]	PJAGBOFA_00617 hypothetical protein	8	6	2	Core	Core
OG0000488	WP_010994229.1 MULTISPECIES_ thioredoxin [Nostocaceae]	WP_067767433.1 MULTISPECIES_ thioredoxin [unclassified Nostoc]	WP_066381951.1 MULTISPECIES_ thioredoxin [unclassified Anabaena]	WP_010994229.1 MULTISPECIES_ thioredoxin [Nostocaceae]	WP_067767433.1 MULTISPECIES_ thioredoxin [unclassified Nostoc]	WP_103139041.1 thioredoxin [Nostoc sp. CENA543]	WP_015140254.1 thioredoxin [Nostoc sp. PCC 7524]	PJAGBOFA_00614 Thioredoxin 1	8	6	2	Core	Core
OG0000489	WP_010994258.1 MULTISPECIES_ hypothetical protein [Nostocaceae]	WP_067774508.1 MULTISPECIES_ hypothetical protein [unclassified Nostoc]	WP_066381529.1 MULTISPECIES_ hypothetical protein [unclassified Anabaena]	WP_010994258.1 MULTISPECIES_ hypothetical protein [Nostocaceae]	WP_067774508.1 MULTISPECIES_ hypothetical protein [unclassified Nostoc]	WP_103137613.1 hypothetical protein [Nostoc sp. CENA543]	WP_015137709.1 hypothetical protein [Nostoc sp. PCC 7524]	PJAGBOFA_02028 hypothetical protein	8	6	2	Core	Core
OG0000490	WP_010994282.1 MULTISPECIES_ DUF370 domain-containing protein [Nostocaceae]	WP_010994282.1 MULTISPECIES_ DUF370 domain-containing protein [Nostocaceae]	WP_066381562.1 MULTISPECIES_ DUF370 domain-containing protein [unclassified Anabaena]	WP_010994282.1 MULTISPECIES_ DUF370 domain-containing protein [Nostocaceae]	WP_010994282.1 MULTISPECIES_ DUF370 domain-containing protein [Nostocaceae]	WP_103137631.1 DUF370 domain-containing protein [Nostoc sp. CENA543]	WP_015137727.1 DUF370 domain-containing protein [Nostoc sp. PCC 7524]	PJAGBOFA_02009 hypothetical protein	8	6	2	Core	Core
OG0000491	WP_010994290.1 MULTISPECIES_ GNAT family N-acetyltransferase [Nostocaceae]	WP_067774587.1 MULTISPECIES_ GNAT family N-acetyltransferase [unclassified Nostoc]	WP_066381575.1 MULTISPECIES_ GNAT family N-acetyltransferase [unclassified Anabaena]	WP_010994290.1 MULTISPECIES_ GNAT family N-acetyltransferase [Nostocaceae]	WP_067774587.1 MULTISPECIES_ GNAT family N-acetyltransferase [unclassified Nostoc]	WP_103137638.1 GNAT family N-acetyltransferase [Nostoc sp. CENA543]	WP_015137735.1 GNAT family N-acetyltransferase [Nostoc sp. PCC 7524]	PJAGBOFA_02001 hypothetical protein	8	6	2	Core	Core
OG0000492	WP_010994303.1 MULTISPECIES_ sulfate/molybdate ABC transporter ATP-binding protein [Nostocaceae]	WP_067767952.1 MULTISPECIES_ sulfate/molybdate ABC transporter ATP-binding protein [unclassified Nostoc]	WP_066380739.1 MULTISPECIES_ sulfate/molybdate ABC transporter ATP-binding protein [unclassified Anabaena]	WP_010994303.1 MULTISPECIES_ sulfate/molybdate ABC transporter ATP-binding protein [Nostocaceae]	WP_067767952.1 MULTISPECIES_ sulfate/molybdate ABC transporter ATP-binding protein [unclassified Nostoc]	WP_103139554.1 sulfate/molybdate ABC transporter ATP-binding protein [Nostoc sp. CENA543]	WP_015141491.1 sulfate/molybdate ABC transporter ATP-binding protein [Nostoc sp. PCC 7524]	PJAGBOFA_03441 Sulfate/thiosulfate import ATP-binding protein CysA	8	6	2	Core	Core
OG0000493	WP_010994306.1 MULTISPECIES_ response regulator transcription factor [Nostocaceae]	WP_067767958.1 MULTISPECIES_ response regulator transcription factor [unclassified Nostoc]	WP_066423900.1 response regulator transcription factor [Anabaena sp. 4-3]	WP_010994306.1 MULTISPECIES_ response regulator transcription factor [Nostocaceae]	WP_067767958.1 MULTISPECIES_ response regulator transcription factor [unclassified Nostoc]	WP_103139556.1 response regulator transcription factor [Nostoc sp. CENA543]	WP_015141489.1 response regulator transcription factor [Nostoc sp. PCC 7524]	PJAGBOFA_03445 Transcriptional regulatory protein WalR	8	6	2	Core	Core
OG0000494	WP_010994314.1 MULTISPECIES_ photosystem II reaction center protein T [Nostocaceae]	WP_082727189.1 MULTISPECIES_ photosystem II reaction center protein T [unclassified Nostoc]	WP_066380730.1 MULTISPECIES_ photosystem II reaction center protein T [unclassified Anabaena]	WP_010994314.1 MULTISPECIES_ photosystem II reaction center protein T [Nostocaceae]	WP_082727189.1 MULTISPECIES_ photosystem II reaction center protein T [unclassified Nostoc]	WP_103135505.1 photosystem II reaction center protein T [Nostoc sp. CENA543]	WP_015141482.1 photosystem II reaction center protein T [Nostoc sp. PCC 7524]	PJAGBOFA_03178 Photosystem II reaction center protein T	8	6	2	Core	Core
OG0000495	WP_010994315.1 MULTISPECIES_ photosystem II chlorophyll-binding protein CP47 [Nostocaceae]	WP_067767978.1 photosystem II chlorophyll-binding protein CP47 [Nostoc sp. NIES-3756]	WP_066380728.1 MULTISPECIES_ photosystem II chlorophyll-binding protein CP47 [unclassified Anabaena]	WP_010994315.1 MULTISPECIES_ photosystem II chlorophyll-binding protein CP47 [Nostocaceae]	WP_096681312.1 photosystem II chlorophyll-binding protein CP47 [Nostoc sp. NIES-2111]	WP_103135506.1 photosystem II chlorophyll-binding protein CP47 [Nostoc sp. CENA543]	WP_015141481.1 photosystem II chlorophyll-binding protein CP47 [Nostoc sp. PCC 7524]	PJAGBOFA_03177 Photosystem II CP47 reaction center protein	8	6	2	Core	Core
OG0000496	WP_010994340.1 MULTISPECIES_ YqaE/Pmp3 family membrane protein [Nostocaceae]	WP_067772671.1 YqaE/Pmp3 family membrane protein [Nostoc sp. NIES-3756]	WP_066377163.1 MULTISPECIES_ YqaE/Pmp3 family membrane protein [unclassified Anabaena]	WP_010994340.1 MULTISPECIES_ YqaE/Pmp3 family membrane protein [Nostocaceae]	WP_096679044.1 YqaE/Pmp3 family membrane protein [Nostoc sp. NIES-2111]	WP_103138415.1 YqaE/Pmp3 family membrane protein [Nostoc sp. CENA543]	WP_015138240.1 YqaE/Pmp3 family membrane protein [Nostoc sp. PCC 7524]	PJAGBOFA_03727 hypothetical protein	8	6	2	Core	Core
OG0000497	WP_010994404.1 MULTISPECIES_ NAD_+_ kinase [Nostocaceae]	WP_067775853.1 NAD_+_ kinase [Nostoc sp. NIES-3756]	WP_066377492.1 MULTISPECIES_ NAD_+_ kinase [unclassified Anabaena]	WP_010994404.1 MULTISPECIES_ NAD_+_ kinase [Nostocaceae]	WP_096682564.1 NAD_+_ kinase [Nostoc sp. NIES-2111]	WP_103140919.1 NAD_+_ kinase [Nostoc sp. CENA543]	WP_015139922.1 NAD_+_ kinase [Nostoc sp. PCC 7524]	PJAGBOFA_04595 NAD kinase	8	6	2	Core	Core
OG0000498	WP_010994409.1 MULTISPECIES_ NYN domain-containing protein [Nostocaceae]	WP_067767452.1 MULTISPECIES_ NYN domain-containing protein [unclassified Nostoc]	WP_015140250.1 MULTISPECIES_ NYN domain-containing protein [Nostocaceae]	WP_010994409.1 MULTISPECIES_ NYN domain-containing protein [Nostocaceae]	WP_067767452.1 MULTISPECIES_ NYN domain-containing protein [unclassified Nostoc]	WP_103139118.1 NYN domain-containing protein [Nostoc sp. CENA543]	WP_015140250.1 MULTISPECIES_ NYN domain-containing protein [Nostocaceae]	PJAGBOFA_00610 hypothetical protein	8	6	2	Core	Core
OG0000499	WP_010994610.1 MULTISPECIES_ hypothetical protein [Nostocaceae]	WP_067774739.1 MULTISPECIES_ hypothetical protein [unclassified Nostoc]	WP_066383497.1 MULTISPECIES_ hypothetical protein [unclassified Anabaena]	WP_010994610.1 MULTISPECIES_ hypothetical protein [Nostocaceae]	WP_067774739.1 MULTISPECIES_ hypothetical protein [unclassified Nostoc]	WP_103140408.1 hypothetical protein [Nostoc sp. CENA543]	WP_015138818.1 hypothetical protein [Nostoc sp. PCC 7524]	PJAGBOFA_03517 hypothetical protein	8	6	2	Core	Core
OG0000500	WP_010994618.1 MULTISPECIES_ response regulator [Nostocaceae]	WP_067769563.1 MULTISPECIES_ response regulator [unclassified Nostoc]	WP_066383873.1 MULTISPECIES_ response regulator [unclassified Anabaena]	WP_010994618.1 MULTISPECIES_ response regulator [Nostocaceae]	WP_067769563.1 MULTISPECIES_ response regulator [unclassified Nostoc]	WP_103139977.1 response regulator [Nostoc sp. CENA543]	WP_015139005.1 response regulator [Nostoc sp. PCC 7524]	PJAGBOFA_01027 Polar-differentiation response regulator DivK	8	6	2	Core	Core
OG0000501	WP_010994661.1 MULTISPECIES_ PipX family protein [Nostocaceae]	WP_067771481.1 MULTISPECIES_ PipX family protein [unclassified Nostoc]	WP_066377137.1 MULTISPECIES_ PipX family protein [unclassified Anabaena]	WP_010994661.1 MULTISPECIES_ DUF3539 family protein [Nostocaceae]	WP_067771481.1 MULTISPECIES_ DUF3539 family protein [unclassified Nostoc]	WP_103139790.1 PipX family protein [Nostoc sp. CENA543]	WP_015139678.1 PipX family protein [Nostoc sp. PCC 7524]	PJAGBOFA_02805 hypothetical protein	8	6	2	Core	Core
OG0000502	WP_010994726.1 MULTISPECIES_ DUF4327 family protein [Nostocaceae]	WP_067771477.1 MULTISPECIES_ DUF4327 family protein [unclassified Nostoc]	WP_066381657.1 MULTISPECIES_ DUF4327 family protein [unclassified Anabaena]	WP_010994726.1 MULTISPECIES_ DUF4327 family protein [Nostocaceae]	WP_067771477.1 MULTISPECIES_ DUF4327 family protein [unclassified Nostoc]	WP_103138724.1 DUF4327 family protein [Nostoc sp. CENA543]	WP_015141325.1 DUF4327 family protein [Nostoc sp. PCC 7524]	PJAGBOFA_01430 hypothetical protein	8	6	2	Core	Core
OG0000503	WP_010994741.1 MULTISPECIES_ hypothetical protein [Nostocaceae]	WP_067771463.1 hypothetical protein [Nostoc sp. NIES-3756]	WP_066383362.1 MULTISPECIES_ hypothetical protein [unclassified Anabaena]	WP_010994741.1 MULTISPECIES_ hypothetical protein [Nostocaceae]	WP_096679567.1 hypothetical protein [Nostoc sp. NIES-2111]	WP_103140883.1 hypothetical protein [Nostoc sp. CENA543]	WP_015141246.1 hypothetical protein [Nostoc sp. PCC 7524]	PJAGBOFA_02460 hypothetical protein	8	6	2	Core	Core
OG0000504	WP_010994752.1 MULTISPECIES_ phasin family protein [Nostocaceae]	WP_067768075.1 MULTISPECIES_ phasin family protein [unclassified Nostoc]	WP_066378503.1 MULTISPECIES_ phasin family protein [unclassified Anabaena]	WP_010994752.1 MULTISPECIES_ phasin family protein [Nostocaceae]	WP_067768075.1 MULTISPECIES_ phasin family protein [unclassified Nostoc]	WP_103138963.1 phasin family protein [Nostoc sp. CENA543]	WP_015138512.1 phasin family protein [Nostoc sp. PCC 7524]	PJAGBOFA_04688 hypothetical protein	8	6	2	Core	Core
OG0000505	WP_010994828.1 MULTISPECIES_ Mrp/NBP35 family ATP-binding protein [Nostocaceae]	WP_067773204.1 Mrp/NBP35 family ATP-binding protein [Nostoc sp. NIES-3756]	WP_066379413.1 MULTISPECIES_ Mrp/NBP35 family ATP-binding protein [unclassified Anabaena]	WP_010994828.1 MULTISPECIES_ Mrp/NBP35 family ATP-binding protein [Nostocaceae]	WP_096678835.1 Mrp/NBP35 family ATP-binding protein [Nostoc sp. NIES-2111]	WP_103139331.1 Mrp/NBP35 family ATP-binding protein [Nostoc sp. CENA543]	WP_015136578.1 Mrp/NBP35 family ATP-binding protein [Nostoc sp. PCC 7524]	PJAGBOFA_00269 Iron-sulfur cluster carrier protein	8	6	2	Core	Core
OG0000506	WP_010994967.1 MULTISPECIES_ CPXCG motif-containing cysteine-rich protein [Nostocaceae]	WP_067772104.1 MULTISPECIES_ CPXCG motif-containing cysteine-rich protein [unclassified Nostoc]	WP_066382880.1 MULTISPECIES_ CPXCG motif-containing cysteine-rich protein [unclassified Anabaena]	WP_010994967.1 MULTISPECIES_ CPXCG motif-containing cysteine-rich protein [Nostocaceae]	WP_067772104.1 MULTISPECIES_ CPXCG motif-containing cysteine-rich protein [unclassified Nostoc]	WP_015139820.1 MULTISPECIES_ CPXCG motif-containing cysteine-rich protein [unclassified Nostoc]	WP_015139820.1 MULTISPECIES_ CPXCG motif-containing cysteine-rich protein [unclassified Nostoc]	PJAGBOFA_00125 hypothetical protein	8	6	2	Core	Core
OG0000507	WP_010994969.1 MULTISPECIES_ hypothetical protein [Nostocaceae]	WP_067772098.1 MULTISPECIES_ hypothetical protein [unclassified Nostoc]	WP_066382883.1 MULTISPECIES_ hypothetical protein [unclassified Anabaena]	WP_010994969.1 MULTISPECIES_ hypothetical protein [Nostocaceae]	WP_067772098.1 MULTISPECIES_ hypothetical protein [unclassified Nostoc]	WP_103138437.1 hypothetical protein [Nostoc sp. CENA543]	WP_015139818.1 hypothetical protein [Nostoc sp. PCC 7524]	PJAGBOFA_00123 Sugar transporter SemiSWEET	8	6	2	Core	Core
OG0000508	WP_010994971.1 MULTISPECIES_ chorismate synthase [Nostocaceae]	WP_067766042.1 chorismate synthase [Nostoc sp. NIES-3756]	WP_066382884.1 MULTISPECIES_ chorismate synthase [unclassified Anabaena]	WP_010994971.1 MULTISPECIES_ chorismate synthase [Nostocaceae]	WP_096681758.1 chorismate synthase [Nostoc sp. NIES-2111]	WP_103138435.1 chorismate synthase [Nostoc sp. CENA543]	WP_015139817.1 chorismate synthase [Nostoc sp. PCC 7524]	PJAGBOFA_00120 Chorismate synthase	8	6	2	Core	Core
OG0000509	WP_010995020.1 MULTISPECIES_ photosystem II reaction center protein PsbH [Nostocaceae]	WP_067770061.1 MULTISPECIES_ photosystem II reaction center protein PsbH [unclassified Nostoc]	WP_015136548.1 MULTISPECIES_ photosystem II reaction center protein PsbH [Nostocaceae]	WP_010995020.1 MULTISPECIES_ photosystem II reaction center protein PsbH [Nostocaceae]	WP_067770061.1 MULTISPECIES_ photosystem II reaction center protein PsbH [unclassified Nostoc]	WP_103137512.1 photosystem II reaction center protein PsbH [Nostoc sp. CENA543]	WP_015136548.1 MULTISPECIES_ photosystem II reaction center protein PsbH [Nostocaceae]	PJAGBOFA_02559 Photosystem II reaction center protein H	8	6	2	Core	Core
OG0000510	WP_010995021.1 MULTISPECIES_ photosystem II reaction center protein PsbN [Nostocaceae]	WP_067770059.1 MULTISPECIES_ photosystem II reaction center protein PsbN [unclassified Nostoc]	WP_066376620.1 MULTISPECIES_ photosystem II reaction center protein PsbN [unclassified Anabaena]	WP_010995021.1 MULTISPECIES_ photosystem II reaction center protein PsbN [Nostocaceae]	WP_067770059.1 MULTISPECIES_ photosystem II reaction center protein PsbN [unclassified Nostoc]	WP_103137511.1 photosystem II reaction center protein PsbN [Nostoc sp. CENA543]	WP_015136547.1 photosystem II reaction center protein PsbN [Nostoc sp. PCC 7524]	PJAGBOFA_02560 Protein PsbN	8	6	2	Core	Core
OG0000511	WP_010995040.1 MULTISPECIES_ EutN/CcmL family microcompartment protein [Nostocaceae]	WP_067774430.1 MULTISPECIES_ EutN/CcmL family microcompartment protein [unclassified Nostoc]	WP_066376574.1 MULTISPECIES_ EutN/CcmL family microcompartment protein [unclassified Anabaena]	WP_010995040.1 MULTISPECIES_ EutN/CcmL family microcompartment protein [Nostocaceae]	WP_067774430.1 MULTISPECIES_ EutN/CcmL family microcompartment protein [unclassified Nostoc]	WP_103139475.1 EutN/CcmL family microcompartment protein [Nostoc sp. CENA543]	WP_015141169.1 EutN/CcmL family microcompartment protein [Nostoc sp. PCC 7524]	PJAGBOFA_01473 Carbon dioxide concentrating mechanism protein CcmL	8	6	2	Core	Core
OG0000512	WP_010995041.1 MULTISPECIES_ BMC domain-containing protein [Nostocales]	WP_039748664.1 MULTISPECIES_ BMC domain-containing protein [Nostocales]	WP_015111750.1 MULTISPECIES_ BMC domain-containing protein [Nostocales]	WP_010995041.1 MULTISPECIES_ BMC domain-containing protein [Nostocales]	WP_039748664.1 MULTISPECIES_ BMC domain-containing protein [Nostocales]	WP_009457332.1 MULTISPECIES_ BMC domain-containing protein [Nostocales]	WP_015141170.1 BMC domain-containing protein [Nostoc sp. PCC 7524]	PJAGBOFA_01472 Carbon dioxide-concentrating mechanism protein CcmK	8	6	2	Core	Core
OG0000513	WP_010995042.1 MULTISPECIES_ BMC domain-containing protein [Nostocales]	WP_010995042.1 MULTISPECIES_ BMC domain-containing protein [Nostocales]	WP_010995042.1 MULTISPECIES_ BMC domain-containing protein [Nostocales]	WP_010995042.1 MULTISPECIES_ BMC domain-containing protein [Nostocales]	WP_010995042.1 MULTISPECIES_ BMC domain-containing protein [Nostocales]	WP_010995042.1 MULTISPECIES_ BMC domain-containing protein [Nostocales]	WP_010995042.1 MULTISPECIES_ BMC domain-containing protein [Nostocales]	PJAGBOFA_01471 Carbon dioxide-concentrating mechanism protein CcmK	8	6	2	Core	Core
OG0000514	WP_010995057.1 MULTISPECIES_ photosystem II reaction center protein M [Nostocales]	WP_017746279.1 MULTISPECIES_ photosystem II reaction center protein M [Nostocales]	WP_082803712.1 MULTISPECIES_ photosystem II reaction center protein M [Nostocaceae]	WP_010995057.1 MULTISPECIES_ photosystem II reaction center protein M [Nostocales]	WP_017746279.1 MULTISPECIES_ photosystem II reaction center protein M [Nostocales]	WP_082803712.1 MULTISPECIES_ photosystem II reaction center protein M [Nostocaceae]	WP_015136746.1 MULTISPECIES_ photosystem II reaction center protein M [Nostocales]	PJAGBOFA_00053 Photosystem II reaction center protein M	8	6	2	Core	Core
OG0000515	WP_010995059.1 MULTISPECIES_ photosystem II reaction center protein K [Nostocales]	WP_010995059.1 MULTISPECIES_ photosystem II reaction center protein K [Nostocales]	WP_066378894.1 MULTISPECIES_ photosystem II reaction center protein K [unclassified Anabaena]	WP_010995059.1 MULTISPECIES_ photosystem II reaction center protein K [Nostocales]	WP_010995059.1 MULTISPECIES_ photosystem II reaction center protein K [Nostocales]	WP_010995059.1 MULTISPECIES_ photosystem II reaction center protein K [Nostocales]	WP_006195022.1 MULTISPECIES_ photosystem II reaction center protein K [Cyanobacteria]	PJAGBOFA_00055 Photosystem II reaction center protein K	8	6	2	Core	Core
OG0000516	WP_010995097.1 MULTISPECIES_ hypothetical protein [Nostocaceae]	WP_067764452.1 MULTISPECIES_ hypothetical protein [unclassified Nostoc]	WP_066380521.1 MULTISPECIES_ hypothetical protein [unclassified Anabaena]	WP_010995097.1 MULTISPECIES_ hypothetical protein [Nostocaceae]	WP_067764452.1 MULTISPECIES_ hypothetical protein [unclassified Nostoc]	WP_103139553.1 hypothetical protein [Nostoc sp. CENA543]	WP_015140049.1 hypothetical protein [Nostoc sp. PCC 7524]	PJAGBOFA_03440 hypothetical protein	8	6	2	Core	Core
OG0000517	WP_010995103.1 MULTISPECIES_ response regulator [Nostocaceae]	WP_010995103.1 MULTISPECIES_ response regulator [Nostocaceae]	WP_066375917.1 MULTISPECIES_ response regulator [unclassified Anabaena]	WP_010995103.1 MULTISPECIES_ response regulator [Nostocaceae]	WP_010995103.1 MULTISPECIES_ response regulator [Nostocaceae]	WP_103137596.1 response regulator [Nostoc sp. CENA543]	WP_015139860.1 response regulator [Nostoc sp. PCC 7524]	PJAGBOFA_02052 Alkaline phosphatase synthesis transcriptional regulatory protein PhoP	8	6	2	Core	Core
OG0000518	WP_010995114.1 MULTISPECIES_ YggT family protein [Nostocaceae]	WP_067774296.1 MULTISPECIES_ YggT family protein [unclassified Nostoc]	WP_066375938.1 MULTISPECIES_ YggT family protein [unclassified Anabaena]	WP_010995114.1 MULTISPECIES_ YggT family protein [Nostocaceae]	WP_067774296.1 MULTISPECIES_ YggT family protein [unclassified Nostoc]	WP_103137605.1 YggT family protein [Nostoc sp. CENA543]	WP_015139871.1 YggT family protein [Nostoc sp. PCC 7524]	PJAGBOFA_02037 hypothetical protein	8	6	2	Core	Core
OG0000519	WP_010995115.1 MULTISPECIES_ photosystem II reaction center X protein [Nostocaceae]	WP_067774293.1 MULTISPECIES_ Photosystem II reaction center X protein [unclassified Nostoc]	WP_015112477.1 MULTISPECIES_ photosystem II reaction center X protein [Nostocales]	WP_010995115.1 MULTISPECIES_ photosystem II reaction center X protein [Nostocaceae]	WP_067774293.1 MULTISPECIES_ Photosystem II reaction center X protein [unclassified Nostoc]	WP_015112477.1 MULTISPECIES_ photosystem II reaction center X protein [Nostocales]	WP_015112477.1 MULTISPECIES_ photosystem II reaction center X protein [Nostocales]	PJAGBOFA_02036 Photosystem II reaction center X protein	8	6	2	Core	Core
OG0000520	WP_010995193.1 MULTISPECIES_ type I methionyl aminopeptidase [Nostocaceae]	WP_067763341.1 MULTISPECIES_ type I methionyl aminopeptidase [unclassified Nostoc]	WP_066427028.1 type I methionyl aminopeptidase [Anabaena sp. 4-3]	WP_010995193.1 MULTISPECIES_ type I methionyl aminopeptidase [Nostocaceae]	WP_067763341.1 MULTISPECIES_ type I methionyl aminopeptidase [unclassified Nostoc]	WP_103139315.1 type I methionyl aminopeptidase [Nostoc sp. CENA543]	WP_015140268.1 type I methionyl aminopeptidase [Nostoc sp. PCC 7524]	PJAGBOFA_00285 Methionine aminopeptidase 1	8	6	2	Core	Core
OG0000521	WP_010995199.1 MULTISPECIES_ photosystem II protein Y [Nostocaceae]	WP_067763461.1 MULTISPECIES_ photosystem II protein Y [unclassified Nostoc]	WP_066381904.1 MULTISPECIES_ photosystem II protein Y [unclassified Anabaena]	WP_010995199.1 MULTISPECIES_ photosystem II protein Y [Nostocaceae]	WP_067763461.1 MULTISPECIES_ photosystem II protein Y [unclassified Nostoc]	WP_103139319.1 photosystem II protein Y [Nostoc sp. CENA543]	WP_015140274.1 photosystem II protein Y [Nostoc sp. PCC 7524]	PJAGBOFA_00279 Photosystem II protein Y	8	6	2	Core	Core
OG0000522	WP_010995209.1 MULTISPECIES_ cyclic nucleotide-binding domain-containing protein [Nostocaceae]	WP_067772946.1 MULTISPECIES_ cyclic nucleotide-binding domain-containing protein [unclassified Nostoc]	WP_066380513.1 MULTISPECIES_ cyclic nucleotide-binding domain-containing protein [unclassified Anabaena]	WP_010995209.1 MULTISPECIES_ cyclic nucleotide-binding domain-containing protein [Nostocaceae]	WP_067772946.1 MULTISPECIES_ cyclic nucleotide-binding domain-containing protein [unclassified Nostoc]	WP_103138676.1 cyclic nucleotide-binding domain-containing protein [Nostoc sp. CENA543]	WP_015140057.1 cyclic nucleotide-binding domain-containing protein [Nostoc sp. PCC 7524]	PJAGBOFA_00466 CRP-like cAMP-activated global transcriptional regulator	8	6	2	Core	Core
OG0000523	WP_010995222.1 MULTISPECIES_ hypothetical protein [Nostocaceae]	WP_067775098.1 MULTISPECIES_ hypothetical protein [unclassified Nostoc]	WP_066377936.1 MULTISPECIES_ hypothetical protein [unclassified Anabaena]	WP_010995222.1 MULTISPECIES_ hypothetical protein [Nostocaceae]	WP_067775098.1 MULTISPECIES_ hypothetical protein [unclassified Nostoc]	WP_103138589.1 hypothetical protein [Nostoc sp. CENA543]	WP_015140442.1 hypothetical protein [Nostoc sp. PCC 7524]	PJAGBOFA_04799 hypothetical protein	8	6	2	Core	Core
OG0000524	WP_010995316.1 MULTISPECIES_ DUF1517 domain-containing protein [Nostocaceae]	WP_067767137.1 MULTISPECIES_ DUF1517 domain-containing protein [unclassified Nostoc]	WP_066381208.1 MULTISPECIES_ DUF1517 domain-containing protein [unclassified Anabaena]	WP_010995316.1 MULTISPECIES_ DUF1517 domain-containing protein [Nostocaceae]	WP_067767137.1 MULTISPECIES_ DUF1517 domain-containing protein [unclassified Nostoc]	WP_103138030.1 DUF1517 domain-containing protein [Nostoc sp. CENA543]	WP_041555432.1 DUF1517 domain-containing protein [Nostoc sp. PCC 7524]	PJAGBOFA_02681 hypothetical protein	8	6	2	Core	Core
OG0000525	WP_010995434.1 MULTISPECIES_ hypothetical protein [Nostocaceae]	WP_067773836.1 MULTISPECIES_ hypothetical protein [unclassified Nostoc]	WP_066377516.1 MULTISPECIES_ hypothetical protein [unclassified Anabaena]	WP_010995434.1 MULTISPECIES_ hypothetical protein [Nostocaceae]	WP_067773836.1 MULTISPECIES_ hypothetical protein [unclassified Nostoc]	WP_103135877.1 hypothetical protein [Nostoc sp. CENA543]	WP_015137223.1 hypothetical protein [Nostoc sp. PCC 7524]	PJAGBOFA_02095 hypothetical protein	8	6	2	Core	Core
OG0000526	WP_010995449.1 MULTISPECIES_ photosystem II reaction center protein I [Nostocales]	WP_082727331.1 MULTISPECIES_ photosystem II reaction center protein I [unclassified Nostoc]	WP_082803686.1 MULTISPECIES_ photosystem II reaction center protein I [unclassified Anabaena]	WP_010995449.1 MULTISPECIES_ photosystem II reaction center protein I [Nostocales]	WP_082727331.1 MULTISPECIES_ photosystem II reaction center protein I [unclassified Nostoc]	WP_015141200.1 MULTISPECIES_ photosystem II reaction center protein I [Nostoc]	WP_015141200.1 MULTISPECIES_ photosystem II reaction center protein I [Nostoc]	PJAGBOFA_02079 Photosystem II reaction center protein I	8	6	2	Core	Core
OG0000527	WP_010995481.1 MULTISPECIES_ NifU family protein [Nostocales]	WP_067774931.1 MULTISPECIES_ NifU family protein [unclassified Nostoc]	WP_066380302.1 MULTISPECIES_ NifU family protein [unclassified Anabaena]	WP_010995481.1 MULTISPECIES_ NifU family protein [Nostocales]	WP_067774931.1 MULTISPECIES_ NifU family protein [unclassified Nostoc]	WP_103135570.1 NifU family protein [Nostoc sp. CENA543]	WP_015137674.1 NifU family protein [Nostoc sp. PCC 7524]	PJAGBOFA_00107 Fe/S biogenesis protein NfuA	8	6	2	Core	Core
OG0000528	WP_010995492.1 MULTISPECIES_ fasciclin domain-containing protein [Nostocaceae]	WP_067763318.1 MULTISPECIES_ fasciclin domain-containing protein [unclassified Nostoc]	WP_066376681.1 MULTISPECIES_ fasciclin domain-containing protein [unclassified Anabaena]	WP_010995492.1 MULTISPECIES_ fasciclin domain-containing protein [Nostocaceae]	WP_067763318.1 MULTISPECIES_ fasciclin domain-containing protein [unclassified Nostoc]	WP_103137125.1 fasciclin domain-containing protein [Nostoc sp. CENA543]	WP_015141212.1 fasciclin domain-containing protein [Nostoc sp. PCC 7524]	PJAGBOFA_04431 Immunogenic protein MPT70	8	6	2	Core	Core
OG0000529	WP_010995537.1 MULTISPECIES_ cytochrome c [Nostocaceae]	WP_067768239.1 cytochrome c [Nostoc sp. NIES-3756]	WP_066381437.1 MULTISPECIES_ cytochrome c [unclassified Anabaena]	WP_010995537.1 MULTISPECIES_ cytochrome c [Nostocaceae]	WP_096681236.1 cytochrome c [Nostoc sp. NIES-2111]	WP_103137480.1 cytochrome c [Nostoc sp. CENA543]	WP_015137639.1 cytochrome c [Nostoc sp. PCC 7524]	PJAGBOFA_03793 hypothetical protein	8	6	2	Core	Core
OG0000530	WP_010995577.1 MULTISPECIES_ hypothetical protein [Nostocaceae]	WP_067767128.1 MULTISPECIES_ hypothetical protein [unclassified Nostoc]	WP_066384409.1 MULTISPECIES_ hypothetical protein [unclassified Anabaena]	WP_010995577.1 MULTISPECIES_ hypothetical protein [Nostocaceae]	WP_067767128.1 MULTISPECIES_ hypothetical protein [unclassified Nostoc]	WP_103135356.1 hypothetical protein [Nostoc sp. CENA543]	WP_015141382.1 hypothetical protein [Nostoc sp. PCC 7524]	PJAGBOFA_03816 hypothetical protein	8	6	2	Core	Core
OG0000531	WP_010995605.1 MULTISPECIES_ nitrogenase-stabilizing/protective protein NifW [Nostocaceae]	WP_067766925.1 nitrogenase-stabilizing/protective protein NifW [Nostoc sp. NIES-3756]	WP_066380228.1 MULTISPECIES_ nitrogenase-stabilizing/protective protein NifW [unclassified Anabaena]	WP_010995605.1 MULTISPECIES_ nitrogenase-stabilizing/protective protein NifW [Nostocaceae]	WP_096681561.1 nitrogenase-stabilizing/protective protein NifW [Nostoc sp. NIES-2111]	WP_103135406.1 nitrogenase-stabilizing/protective protein NifW [Nostoc sp. CENA543]	WP_015137541.1 nitrogenase-stabilizing/protective protein NifW [Nostoc sp. PCC 7524]	PJAGBOFA_00546 Nitrogenase-stabilizing/protective protein NifW 2	8	6	2	Core	Core
OG0000532	WP_010995694.1 MULTISPECIES_ hypothetical protein [Nostocaceae]	WP_067767069.1 chaperonin family protein RbcX [Nostoc sp. NIES-3756]	WP_066423963.1 chaperonin family protein RbcX [Anabaena sp. 4-3]	WP_010995694.1 MULTISPECIES_ hypothetical protein [Nostocaceae]	WP_096681528.1 chaperonin family protein RbcX [Nostoc sp. NIES-2111]	WP_103139345.1 chaperonin family protein RbcX [Nostoc sp. CENA543]	WP_015137470.1 RbcX protein [Nostoc sp. PCC 7524]	PJAGBOFA_00257 hypothetical protein	8	6	2	Core	Core
OG0000533	WP_010995724.1 MULTISPECIES_ hypothetical protein [Nostocaceae]	WP_067769151.1 MULTISPECIES_ metal-dependent phosphohydrolase [unclassified Nostoc]	WP_066381524.1 MULTISPECIES_ metal-dependent phosphohydrolase [unclassified Anabaena]	WP_010995724.1 MULTISPECIES_ hypothetical protein [Nostocaceae]	WP_067769151.1 MULTISPECIES_ metal-dependent phosphohydrolase [unclassified Nostoc]	WP_103136358.1 metal-dependent phosphohydrolase [Nostoc sp. CENA543]	WP_015137333.1 hypothetical protein [Nostoc sp. PCC 7524]	PJAGBOFA_04718 hypothetical protein	8	6	2	Core	Core
OG0000534	WP_010995761.1 MULTISPECIES_ 30S ribosomal protein S20 [Nostocaceae]	WP_067766411.1 MULTISPECIES_ 30S ribosomal protein S20 [unclassified Nostoc]	WP_066384578.1 MULTISPECIES_ 30S ribosomal protein S20 [unclassified Anabaena]	WP_010995761.1 MULTISPECIES_ 30S ribosomal protein S20 [Nostocaceae]	WP_067766411.1 MULTISPECIES_ 30S ribosomal protein S20 [unclassified Nostoc]	WP_103140056.1 30S ribosomal protein S20 [Nostoc sp. CENA543]	WP_083882653.1 30S ribosomal protein S20 [Nostoc sp. PCC 7524]	PJAGBOFA_01516 30S ribosomal protein S20	8	6	2	Core	Core
OG0000535	WP_010995839.1 MULTISPECIES_ helix-turn-helix transcriptional regulator [Nostocaceae]	WP_067770625.1 MULTISPECIES_ helix-turn-helix transcriptional regulator [unclassified Nostoc]	WP_066377547.1 MULTISPECIES_ helix-turn-helix transcriptional regulator [unclassified Anabaena]	WP_010995839.1 MULTISPECIES_ helix-turn-helix transcriptional regulator [Nostocaceae]	WP_067770625.1 MULTISPECIES_ helix-turn-helix transcriptional regulator [unclassified Nostoc]	WP_103137499.1 helix-turn-helix transcriptional regulator [Nostoc sp. CENA543]	WP_015139494.1 helix-turn-helix transcriptional regulator [Nostoc sp. PCC 7524]	PJAGBOFA_03481 hypothetical protein	8	6	2	Core	Core
OG0000536	WP_010995860.1 MULTISPECIES_ transcriptional repressor [Nostocaceae]	WP_067770772.1 MULTISPECIES_ transcriptional repressor [unclassified Nostoc]	WP_066384666.1 MULTISPECIES_ transcriptional repressor [unclassified Anabaena]	WP_010995860.1 MULTISPECIES_ transcriptional repressor [Nostocaceae]	WP_067770772.1 MULTISPECIES_ transcriptional repressor [unclassified Nostoc]	WP_103138055.1 transcriptional repressor [Nostoc sp. CENA543]	WP_015136707.1 transcriptional repressor [Nostoc sp. PCC 7524]	PJAGBOFA_02721 Ferric uptake regulation protein	8	6	2	Core	Core
OG0000537	WP_010995867.1 MULTISPECIES_ TMEM165/GDT1 family protein [Nostocaceae]	WP_067763085.1 TMEM165/GDT1 family protein [Nostoc sp. NIES-3756]	WP_066424537.1 TMEM165/GDT1 family protein [Anabaena sp. 4-3]	WP_010995867.1 MULTISPECIES_ TMEM165/GDT1 family protein [Nostocaceae]	WP_096682452.1 TMEM165/GDT1 family protein [Nostoc sp. NIES-2111]	WP_103137087.1 TMEM165/GDT1 family protein [Nostoc sp. CENA543]	WP_015138617.1 TMEM165/GDT1 family protein [Nostoc sp. PCC 7524]	PJAGBOFA_03025 hypothetical protein	8	6	2	Core	Core
OG0000538	WP_010995900.1 MULTISPECIES_ NAD_P_H-quinone oxidoreductase subunit M [Nostocaceae]	WP_067769814.1 MULTISPECIES_ NAD_P_H-quinone oxidoreductase subunit M [unclassified Nostoc]	WP_066379907.1 MULTISPECIES_ NAD_P_H-quinone oxidoreductase subunit M [unclassified Anabaena]	WP_010995900.1 MULTISPECIES_ NAD_P_H-quinone oxidoreductase subunit M [Nostocaceae]	WP_067769814.1 MULTISPECIES_ NAD_P_H-quinone oxidoreductase [unclassified Nostoc]	WP_103136556.1 NAD_P_H-quinone oxidoreductase subunit M [Nostoc sp. CENA543]	WP_041555885.1 NAD_P_H-quinone oxidoreductase subunit M [Nostoc sp. PCC 7524]	PJAGBOFA_01672 NAD_P_H-quinone oxidoreductase subunit M	8	6	2	Core	Core
OG0000539	WP_010995902.1 MULTISPECIES_ hypothetical protein [Nostocaceae]	WP_067775773.1 MULTISPECIES_ hypothetical protein [unclassified Nostoc]	WP_066379898.1 MULTISPECIES_ hypothetical protein [unclassified Anabaena]	WP_010995902.1 MULTISPECIES_ hypothetical protein [Nostocaceae]	WP_067775773.1 MULTISPECIES_ hypothetical protein [unclassified Nostoc]	WP_103136555.1 hypothetical protein [Nostoc sp. CENA543]	WP_015140500.1 hypothetical protein [Nostoc sp. PCC 7524]	PJAGBOFA_01673 hypothetical protein	8	6	2	Core	Core
OG0000540	WP_010996037.1 MULTISPECIES_ hypothetical protein [Nostocaceae]	WP_067763552.1 MULTISPECIES_ hypothetical protein [unclassified Nostoc]	WP_066379356.1 MULTISPECIES_ hypothetical protein [unclassified Anabaena]	WP_010996037.1 MULTISPECIES_ hypothetical protein [Nostocaceae]	WP_067763552.1 MULTISPECIES_ hypothetical protein [unclassified Nostoc]	WP_103137437.1 hypothetical protein [Nostoc sp. CENA543]	WP_015136555.1 hypothetical protein [Nostoc sp. PCC 7524]	PJAGBOFA_03385 hypothetical protein	8	6	2	Core	Core
OG0000541	WP_010996086.1 MULTISPECIES_ cytochrome b6-f complex subunit PetL [Nostocaceae]	WP_067768168.1 cytochrome b6-f complex subunit PetL [Nostoc sp. NIES-3756]	WP_066381667.1 MULTISPECIES_ cytochrome b6-f complex subunit PetL [unclassified Anabaena]	WP_010996086.1 MULTISPECIES_ cytochrome b6-f complex subunit PetL [Nostocaceae]	WP_010996086.1 MULTISPECIES_ cytochrome b6-f complex subunit PetL [Nostocaceae]	WP_103139299.1 cytochrome b6-f complex subunit PetL [Nostoc sp. CENA543]	WP_015138195.1 cytochrome b6-f complex subunit PetL [Nostoc sp. PCC 7524]	PJAGBOFA_04650 Cytochrome b6-f complex subunit 6	8	6	2	Core	Core
OG0000542	WP_010996117.1 MULTISPECIES_ 30S ribosomal protein S16 [Nostocaceae]	WP_067774036.1 MULTISPECIES_ 30S ribosomal protein S16 [unclassified Nostoc]	WP_066383686.1 MULTISPECIES_ 30S ribosomal protein S16 [unclassified Anabaena]	WP_010996117.1 MULTISPECIES_ 30S ribosomal protein S16 [Nostocaceae]	WP_067774036.1 MULTISPECIES_ 30S ribosomal protein S16 [unclassified Nostoc]	WP_041555828.1 MULTISPECIES_ 30S ribosomal protein S16 [unclassified Nostoc]	WP_041555828.1 MULTISPECIES_ 30S ribosomal protein S16 [unclassified Nostoc]	PJAGBOFA_01647 30S ribosomal protein S16	8	6	2	Core	Core
OG0000543	WP_010996131.1 MULTISPECIES_ response regulator [Nostocaceae]	WP_067768881.1 MULTISPECIES_ response regulator [unclassified Nostoc]	WP_066376180.1 MULTISPECIES_ response regulator [unclassified Anabaena]	WP_010996131.1 MULTISPECIES_ response regulator [Nostocaceae]	WP_067768881.1 MULTISPECIES_ response regulator [unclassified Nostoc]	WP_103140817.1 response regulator [Nostoc sp. CENA543]	WP_015139280.1 response regulator [Nostoc sp. PCC 7524]	PJAGBOFA_03375 Response regulator rcp1	8	6	2	Core	Core
OG0000544	WP_010996177.1 MULTISPECIES_ hypothetical protein [Nostocaceae]	WP_067768560.1 MULTISPECIES_ hypothetical protein [unclassified Nostoc]	WP_066381405.1 MULTISPECIES_ hypothetical protein [unclassified Anabaena]	WP_010996177.1 MULTISPECIES_ hypothetical protein [Nostocaceae]	WP_067768560.1 MULTISPECIES_ hypothetical protein [unclassified Nostoc]	WP_103139072.1 hypothetical protein [Nostoc sp. CENA543]	WP_015137046.1 hypothetical protein [Nostoc sp. PCC 7524]	PJAGBOFA_01296 hypothetical protein	8	6	2	Core	Core
OG0000545	WP_010996222.1 MULTISPECIES_ YggT family protein [Nostocaceae]	WP_067773628.1 MULTISPECIES_ YggT family protein [unclassified Nostoc]	WP_066381196.1 MULTISPECIES_ YggT family protein [unclassified Anabaena]	WP_010996222.1 MULTISPECIES_ YggT family protein [Nostocaceae]	WP_067773628.1 MULTISPECIES_ YggT family protein [unclassified Nostoc]	WP_103135502.1 YggT family protein [Nostoc sp. CENA543]	WP_015141301.1 YggT family protein [Nostoc sp. PCC 7524]	PJAGBOFA_01573 hypothetical protein	8	6	2	Core	Core
OG0000546	WP_010996238.1 MULTISPECIES_ hypothetical protein [Nostocaceae]	WP_067768913.1 MULTISPECIES_ AbrB family transcriptional regulator [unclassified Nostoc]	WP_066375434.1 MULTISPECIES_ AbrB family transcriptional regulator [unclassified Anabaena]	WP_010996238.1 MULTISPECIES_ hypothetical protein [Nostocaceae]	WP_067768913.1 MULTISPECIES_ AbrB family transcriptional regulator [unclassified Nostoc]	WP_103137815.1 AbrB family transcriptional regulator [Nostoc sp. CENA543]	WP_015138506.1 hypothetical protein [Nostoc sp. PCC 7524]	PJAGBOFA_03266 hypothetical protein	8	6	2	Core	Core
OG0000547	WP_010996475.1 MULTISPECIES_ P-II family nitrogen regulator [Nostocaceae]	WP_017749852.1 MULTISPECIES_ P-II family nitrogen regulator [Nostocales]	WP_066376035.1 MULTISPECIES_ P-II family nitrogen regulator [unclassified Anabaena]	WP_010996475.1 MULTISPECIES_ P-II family nitrogen regulator [Nostocaceae]	WP_017749852.1 MULTISPECIES_ P-II family nitrogen regulator [Nostocales]	WP_017749852.1 MULTISPECIES_ P-II family nitrogen regulator [Nostocales]	WP_015111218.1 MULTISPECIES_ P-II family nitrogen regulator [Nostocales]	PJAGBOFA_01450 Nitrogen regulatory protein P-II	8	6	2	Core	Core
OG0000548	WP_010996495.1 MULTISPECIES_ heterocyst differentiation master regulator HetR [Nostocaceae]	WP_067769022.1 MULTISPECIES_ heterocyst differentiation master regulator HetR [unclassified Nostoc]	WP_066379710.1 MULTISPECIES_ heterocyst differentiation master regulator HetR [unclassified Anabaena]	WP_010996495.1 MULTISPECIES_ heterocyst differentiation master regulator HetR [Nostocaceae]	WP_067769022.1 MULTISPECIES_ heterocyst differentiation master regulator HetR [unclassified Nostoc]	WP_103139735.1 heterocyst differentiation master regulator HetR [Nostoc sp. CENA543]	WP_015140333.1 heterocyst differentiation master regulator HetR [Nostoc sp. PCC 7524]	PJAGBOFA_02985 Heterocyst differentiation control protein	8	6	2	Core	Core
OG0000549	WP_010996509.1 MULTISPECIES_ hypothetical protein [Nostocaceae]	WP_067769047.1 MULTISPECIES_ hypothetical protein [unclassified Nostoc]	WP_066375969.1 MULTISPECIES_ hypothetical protein [unclassified Anabaena]	WP_010996509.1 MULTISPECIES_ hypothetical protein [Nostocaceae]	WP_067769047.1 MULTISPECIES_ hypothetical protein [unclassified Nostoc]	WP_103139066.1 hypothetical protein [Nostoc sp. CENA543]	WP_015139884.1 hypothetical protein [Nostoc sp. PCC 7524]	PJAGBOFA_01291 hypothetical protein	8	6	2	Core	Core
OG0000550	WP_010996510.1 MULTISPECIES_ hypothetical protein [Nostocaceae]	WP_096680982.1 MULTISPECIES_ hypothetical protein [unclassified Nostoc]	WP_015139885.1 MULTISPECIES_ hypothetical protein [Nostocaceae]	WP_010996510.1 MULTISPECIES_ hypothetical protein [Nostocaceae]	WP_096680982.1 MULTISPECIES_ hypothetical protein [unclassified Nostoc]	WP_157943303.1 hypothetical protein [Nostoc sp. CENA543]	WP_015139885.1 MULTISPECIES_ hypothetical protein [Nostocaceae]	PJAGBOFA_01290 hypothetical protein	8	6	2	Core	Core
OG0000551	WP_010996542.1 MULTISPECIES_ hypothetical protein [Nostocaceae]	WP_067764710.1 MULTISPECIES_ hypothetical protein [unclassified Nostoc]	WP_066374996.1 MULTISPECIES_ tetratricopeptide repeat protein [unclassified Anabaena]	WP_010996542.1 MULTISPECIES_ hypothetical protein [Nostocaceae]	WP_067764710.1 MULTISPECIES_ hypothetical protein [unclassified Nostoc]	WP_103139654.1 tetratricopeptide repeat protein [Nostoc sp. CENA543]	WP_015140749.1 hypothetical protein [Nostoc sp. PCC 7524]	PJAGBOFA_00367 hypothetical protein	8	6	2	Core	Core
OG0000552	WP_010996607.1 MULTISPECIES_ hypothetical protein [Nostocaceae]	WP_067774021.1 hypothetical protein [Nostoc sp. NIES-3756]	WP_066424067.1 hypothetical protein [Anabaena sp. 4-3]	WP_010996607.1 MULTISPECIES_ hypothetical protein [Nostocaceae]	WP_096678503.1 hypothetical protein [Nostoc sp. NIES-2111]	WP_103139021.1 hypothetical protein [Nostoc sp. CENA543]	WP_015139096.1 hypothetical protein [Nostoc sp. PCC 7524]	PJAGBOFA_03298 hypothetical protein	8	6	2	Core	Core
OG0000553	WP_010996669.1 MULTISPECIES_ ferredoxin III_ nif-specific [Nostocaceae]	WP_067773110.1 MULTISPECIES_ ferredoxin III_ nif-specific [unclassified Nostoc]	WP_066424202.1 ferredoxin III_ nif-specific [Anabaena sp. 4-3]	WP_010996669.1 MULTISPECIES_ Ferredoxin-3 [Nostocaceae]	WP_067773110.1 MULTISPECIES_ ferredoxin III_ nif-specific [unclassified Nostoc]	WP_103139837.1 ferredoxin III_ nif-specific [Nostoc sp. CENA543]	WP_015140824.1 ferredoxin III_ nif-specific [Nostoc sp. PCC 7524]	PJAGBOFA_03363 Ferredoxin-3	8	6	2	Core	Core
OG0000554	WP_010996707.1 MULTISPECIES_ response regulator transcription factor [Nostocaceae]	WP_067770710.1 MULTISPECIES_ response regulator transcription factor [unclassified Nostoc]	WP_015139971.1 MULTISPECIES_ response regulator transcription factor [Nostocaceae]	WP_010996707.1 MULTISPECIES_ response regulator transcription factor [Nostocaceae]	WP_067770710.1 MULTISPECIES_ response regulator transcription factor [unclassified Nostoc]	WP_103140383.1 response regulator transcription factor [Nostoc sp. CENA543]	WP_015139971.1 MULTISPECIES_ response regulator transcription factor [Nostocaceae]	PJAGBOFA_00824 hypothetical protein	8	6	2	Core	Core
OG0000555	WP_010996725.1 MULTISPECIES_ hypothetical protein [Nostocaceae]	WP_067770571.1 MULTISPECIES_ CopY family transcriptional regulator [unclassified Nostoc]	WP_066381618.1 MULTISPECIES_ CopY family transcriptional regulator [unclassified Anabaena]	WP_010996725.1 MULTISPECIES_ hypothetical protein [Nostocaceae]	WP_067770571.1 MULTISPECIES_ CopY family transcriptional regulator [unclassified Nostoc]	WP_103139754.1 CopY family transcriptional regulator [Nostoc sp. CENA543]	WP_015137758.1 transcriptional regulator [Nostoc sp. PCC 7524]	PJAGBOFA_00209 hypothetical protein	8	6	2	Core	Core
OG0000556	WP_010996861.1 MULTISPECIES_ pyruvate dehydrogenase _acetyl-transferring_ E1 component subunit alpha [Nostocaceae]	WP_067764458.1 MULTISPECIES_ pyruvate dehydrogenase _acetyl-transferring_ E1 component subunit alpha [unclassified Nostoc]	WP_066383537.1 MULTISPECIES_ pyruvate dehydrogenase _acetyl-transferring_ E1 component subunit alpha [unclassified Anabaena]	WP_010996861.1 MULTISPECIES_ pyruvate dehydrogenase _acetyl-transferring_ E1 component subunit alpha [Nostocaceae]	WP_067764458.1 MULTISPECIES_ pyruvate dehydrogenase _acetyl-transferring_ E1 component subunit alpha [unclassified Nostoc]	WP_103135995.1 pyruvate dehydrogenase _acetyl-transferring_ E1 component subunit alpha [Nostoc sp. CENA543]	WP_015138839.1 pyruvate dehydrogenase _acetyl-transferring_ E1 component subunit alpha [Nostoc sp. PCC 7524]	PJAGBOFA_00633 Acetoin_2_6-dichlorophenolindophenol oxidoreductase subunit alpha	8	6	2	Core	Core
OG0000557	WP_010997065.1 MULTISPECIES_ ferredoxin family protein [Nostocaceae]	WP_067766133.1 MULTISPECIES_ ferredoxin family protein [unclassified Nostoc]	WP_066426112.1 4Fe-4S dicluster domain-containing protein [Anabaena sp. 4-3]	WP_010997065.1 MULTISPECIES_ ferredoxin family protein [Nostocaceae]	WP_067766133.1 MULTISPECIES_ ferredoxin family protein [unclassified Nostoc]	WP_103135444.1 ferredoxin family protein [Nostoc sp. CENA543]	WP_015136728.1 ferredoxin family protein [Nostoc sp. PCC 7524]	PJAGBOFA_03841 putative ferredoxin/ferredoxin--NADP reductase	8	6	2	Core	Core
OG0000558	WP_010997083.1 MULTISPECIES_ hypothetical protein [Nostocaceae]	WP_067763798.1 MULTISPECIES_ hypothetical protein [unclassified Nostoc]	WP_066382165.1 MULTISPECIES_ hypothetical protein [unclassified Anabaena]	WP_010997083.1 MULTISPECIES_ hypothetical protein [Nostocaceae]	WP_067763798.1 MULTISPECIES_ hypothetical protein [unclassified Nostoc]	WP_103138452.1 hypothetical protein [Nostoc sp. CENA543]	WP_015138360.1 hypothetical protein [Nostoc sp. PCC 7524]	PJAGBOFA_03880 hypothetical protein	8	6	2	Core	Core
OG0000559	WP_010997251.1 MULTISPECIES_ Holliday junction resolvase RuvX [Nostocaceae]	WP_067763845.1 Holliday junction resolvase RuvX [Nostoc sp. NIES-3756]	WP_066380013.1 MULTISPECIES_ Holliday junction resolvase RuvX [unclassified Anabaena]	WP_010997251.1 MULTISPECIES_ Holliday junction resolvase RuvX [Nostocaceae]	WP_096682225.1 Holliday junction resolvase RuvX [Nostoc sp. NIES-2111]	WP_103139858.1 Holliday junction resolvase RuvX [Nostoc sp. CENA543]	WP_015140540.1 Holliday junction resolvase RuvX [Nostoc sp. PCC 7524]	PJAGBOFA_00752 Putative pre-16S rRNA nuclease	8	6	2	Core	Core
OG0000560	WP_010997370.1 MULTISPECIES_ hypothetical protein [Nostocaceae]	WP_067769866.1 MULTISPECIES_ hypothetical protein [unclassified Nostoc]	WP_066378443.1 MULTISPECIES_ hypothetical protein [unclassified Anabaena]	WP_010997370.1 MULTISPECIES_ hypothetical protein [Nostocaceae]	WP_067769866.1 MULTISPECIES_ hypothetical protein [unclassified Nostoc]	WP_103136933.1 hypothetical protein [Nostoc sp. CENA543]	WP_015137789.1 hypothetical protein [Nostoc sp. PCC 7524]	PJAGBOFA_02247 hypothetical protein	8	6	2	Core	Core
OG0000561	WP_010997412.1 MULTISPECIES_ DUF2811 domain-containing protein [Nostocaceae]	WP_067763520.1 MULTISPECIES_ DUF2811 domain-containing protein [unclassified Nostoc]	WP_066374876.1 MULTISPECIES_ DUF2811 domain-containing protein [unclassified Anabaena]	WP_010997412.1 MULTISPECIES_ DUF2811 domain-containing protein [Nostocaceae]	WP_067763520.1 MULTISPECIES_ DUF2811 domain-containing protein [unclassified Nostoc]	WP_103138224.1 DUF2811 domain-containing protein [Nostoc sp. CENA543]	WP_015138887.1 DUF2811 domain-containing protein [Nostoc sp. PCC 7524]	PJAGBOFA_02939 hypothetical protein	8	6	2	Core	Core
OG0000562	WP_010997428.1 MULTISPECIES_ late competence development ComFB family protein [Nostocaceae]	WP_067768115.1 MULTISPECIES_ late competence development ComFB family protein [unclassified Nostoc]	WP_066378689.1 MULTISPECIES_ late competence development ComFB family protein [unclassified Anabaena]	WP_010997428.1 MULTISPECIES_ late competence development ComFB family protein [Nostocaceae]	WP_067768115.1 MULTISPECIES_ late competence development ComFB family protein [unclassified Nostoc]	WP_103137885.1 late competence development ComFB family protein [Nostoc sp. CENA543]	WP_015138705.1 late competence development ComFB family protein [Nostoc sp. PCC 7524]	PJAGBOFA_01923 hypothetical protein	8	6	2	Core	Core
OG0000563	WP_010997445.1 MULTISPECIES_ MoaD/ThiS family protein [Nostocaceae]	WP_067770870.1 MULTISPECIES_ MoaD/ThiS family protein [unclassified Nostoc]	WP_066382440.1 MULTISPECIES_ MoaD/ThiS family protein [unclassified Anabaena]	WP_010997445.1 MULTISPECIES_ MoaD/ThiS family protein [Nostocaceae]	WP_067770870.1 MULTISPECIES_ MoaD/ThiS family protein [unclassified Nostoc]	WP_103136287.1 MoaD/ThiS family protein [Nostoc sp. CENA543]	WP_015139615.1 MoaD/ThiS family protein [Nostoc sp. PCC 7524]	PJAGBOFA_05536 Sulfur carrier protein CysO	8	6	2	Core	Core
OG0000564	WP_010997459.1 MULTISPECIES_ hypothetical protein [Nostocaceae]	WP_067768211.1 MULTISPECIES_ hypothetical protein [unclassified Nostoc]	WP_066378626.1 MULTISPECIES_ hypothetical protein [unclassified Anabaena]	WP_010997459.1 MULTISPECIES_ hypothetical protein [Nostocaceae]	WP_067768211.1 MULTISPECIES_ hypothetical protein [unclassified Nostoc]	WP_103137888.1 hypothetical protein [Nostoc sp. CENA543]	WP_015138709.1 hypothetical protein [Nostoc sp. PCC 7524]	PJAGBOFA_01926 hypothetical protein	8	6	2	Core	Core
OG0000565	WP_010997562.1 MULTISPECIES_ 50S ribosomal protein L34 [Nostocaceae]	WP_082727323.1 MULTISPECIES_ 50S ribosomal protein L34 [unclassified Nostoc]	WP_015139827.1 MULTISPECIES_ 50S ribosomal protein L34 [Nostocales]	WP_010997562.1 MULTISPECIES_ 50S ribosomal protein L34 [Nostocaceae]	WP_082727323.1 MULTISPECIES_ 50S ribosomal protein L34 [unclassified Nostoc]	WP_103139710.1 50S ribosomal protein L34 [Nostoc sp. CENA543]	WP_015139827.1 MULTISPECIES_ 50S ribosomal protein L34 [Nostocales]	PJAGBOFA_00095 50S ribosomal protein L34	8	6	2	Core	Core
OG0000566	WP_010997571.1 MULTISPECIES_ cytochrome b6 [Nostocaceae]	WP_067766220.1 MULTISPECIES_ cytochrome b6 [unclassified Nostoc]	WP_010997571.1 MULTISPECIES_ cytochrome b6 [Nostocaceae]	WP_010997571.1 MULTISPECIES_ cytochrome b6 [Nostocaceae]	WP_067766220.1 MULTISPECIES_ cytochrome b6 [unclassified Nostoc]	WP_103139183.1 cytochrome b6 [Nostoc sp. CENA543]	WP_010997571.1 MULTISPECIES_ cytochrome b6 [Nostocaceae]	PJAGBOFA_04389 Cytochrome b6	8	6	2	Core	Core
OG0000567	WP_010997577.1 MULTISPECIES_ 50S ribosomal protein L35 [Nostocaceae]	WP_067766668.1 MULTISPECIES_ 50S ribosomal protein L35 [unclassified Nostoc]	WP_066383932.1 MULTISPECIES_ 50S ribosomal protein L35 [unclassified Anabaena]	WP_010997577.1 MULTISPECIES_ 50S ribosomal protein L35 [Nostocaceae]	WP_067766668.1 MULTISPECIES_ 50S ribosomal protein L35 [unclassified Nostoc]	WP_103138319.1 50S ribosomal protein L35 [Nostoc sp. CENA543]	WP_015140715.1 50S ribosomal protein L35 [Nostoc sp. PCC 7524]	PJAGBOFA_05260 50S ribosomal protein L35	8	6	2	Core	Core
OG0000568	WP_010997606.1 MULTISPECIES_ septum site-determining protein MinD [Nostocaceae]	WP_067768860.1 MULTISPECIES_ septum site-determining protein MinD [unclassified Nostoc]	WP_066378042.1 MULTISPECIES_ septum site-determining protein MinD [unclassified Anabaena]	WP_010997606.1 MULTISPECIES_ septum site-determining protein MinD [Nostocaceae]	WP_067768860.1 MULTISPECIES_ septum site-determining protein MinD [unclassified Nostoc]	WP_103136044.1 septum site-determining protein MinD [Nostoc sp. CENA543]	WP_015136686.1 septum site-determining protein MinD [Nostoc sp. PCC 7524]	PJAGBOFA_02771 Septum site-determining protein MinD	8	6	2	Core	Core
OG0000569	WP_010997613.1 MULTISPECIES_ photosystem I iron-sulfur center protein PsaC [Nostocales]	WP_067775192.1 MULTISPECIES_ photosystem I iron-sulfur center protein PsaC [unclassified Nostoc]	WP_010997613.1 MULTISPECIES_ photosystem I iron-sulfur center protein PsaC [Nostocales]	WP_010997613.1 MULTISPECIES_ photosystem I iron-sulfur center protein PsaC [Nostocales]	WP_067775192.1 MULTISPECIES_ photosystem I iron-sulfur center protein PsaC [unclassified Nostoc]	WP_010997613.1 MULTISPECIES_ photosystem I iron-sulfur center protein PsaC [Nostocales]	WP_012411495.1 MULTISPECIES_ photosystem I iron-sulfur center protein PsaC [Cyanobacteria]	PJAGBOFA_02728 Photosystem I iron-sulfur center	8	6	2	Core	Core
OG0000570	WP_010997705.1 MULTISPECIES_ acetolactate synthase large subunit [Nostocaceae]	WP_067767763.1 acetolactate synthase large subunit [Nostoc sp. NIES-3756]	WP_066423698.1 acetolactate synthase large subunit [Anabaena sp. 4-3]	WP_010997705.1 MULTISPECIES_ acetolactate synthase large subunit [Nostocaceae]	WP_096681366.1 acetolactate synthase large subunit [Nostoc sp. NIES-2111]	WP_103139794.1 acetolactate synthase large subunit [Nostoc sp. CENA543]	WP_015139373.1 acetolactate synthase large subunit [Nostoc sp. PCC 7524]	PJAGBOFA_02813 Acetolactate synthase	8	6	2	Core	Core
OG0000571	WP_010997719.1 MULTISPECIES_ aspartate 1-decarboxylase [Nostocaceae]	WP_067774147.1 MULTISPECIES_ aspartate 1-decarboxylase [unclassified Nostoc]	WP_066375058.1 MULTISPECIES_ aspartate 1-decarboxylase [unclassified Anabaena]	WP_010997719.1 MULTISPECIES_ aspartate 1-decarboxylase [Nostocaceae]	WP_067774147.1 MULTISPECIES_ aspartate 1-decarboxylase [unclassified Nostoc]	WP_103138868.1 aspartate 1-decarboxylase [Nostoc sp. CENA543]	WP_015141022.1 aspartate 1-decarboxylase [Nostoc sp. PCC 7524]	PJAGBOFA_05706 Aspartate 1-decarboxylase	8	6	2	Core	Core
OG0000572	WP_010997797.1 MULTISPECIES_ allophycocyanin subunit alpha-B [Nostocaceae]	WP_067772036.1 MULTISPECIES_ allophycocyanin [unclassified Nostoc]	WP_066374925.1 MULTISPECIES_ allophycocyanin [unclassified Anabaena]	WP_010997797.1 MULTISPECIES_ allophycocyanin subunit alpha-B [Nostocaceae]	WP_067772036.1 MULTISPECIES_ allophycocyanin [unclassified Nostoc]	WP_103140195.1 allophycocyanin [Nostoc sp. CENA543]	WP_015139163.1 allophycocyanin alpha-B subunit apoprotein [Nostoc sp. PCC 7524]	PJAGBOFA_00718 Allophycocyanin subunit alpha-B	8	6	2	Core	Core
OG0000573	WP_010997799.1 MULTISPECIES_ anti-sigma regulatory factor [Nostocaceae]	WP_067772031.1 MULTISPECIES_ anti-sigma regulatory factor [unclassified Nostoc]	WP_066374921.1 MULTISPECIES_ anti-sigma regulatory factor [unclassified Anabaena]	WP_010997799.1 MULTISPECIES_ anti-sigma regulatory factor [Nostocaceae]	WP_067772031.1 MULTISPECIES_ anti-sigma regulatory factor [unclassified Nostoc]	WP_103140193.1 anti-sigma regulatory factor [Nostoc sp. CENA543]	WP_015139161.1 anti-sigma regulatory factor [Nostoc sp. PCC 7524]	PJAGBOFA_00716 hypothetical protein	8	6	2	Core	Core
OG0000574	WP_010997804.1 MULTISPECIES_ response regulator transcription factor [Nostocales]	WP_015113911.1 MULTISPECIES_ response regulator transcription factor [Nostocales]	WP_010997804.1 MULTISPECIES_ response regulator transcription factor [Nostocales]	WP_010997804.1 MULTISPECIES_ response regulator transcription factor [Nostocales]	WP_015113911.1 MULTISPECIES_ response regulator transcription factor [Nostocales]	WP_103140186.1 response regulator transcription factor [Nostoc sp. CENA543]	WP_010997804.1 MULTISPECIES_ response regulator transcription factor [Nostocales]	PJAGBOFA_00710 Alkaline phosphatase synthesis transcriptional regulatory protein PhoP	8	6	2	Core	Core
OG0000575	WP_010997826.1 MULTISPECIES_ ATP-dependent Clp endopeptidase proteolytic subunit ClpP [Nostocaceae]	WP_067771917.1 MULTISPECIES_ ATP-dependent Clp endopeptidase proteolytic subunit ClpP [unclassified Nostoc]	WP_066375754.1 MULTISPECIES_ ATP-dependent Clp endopeptidase proteolytic subunit ClpP [unclassified Anabaena]	WP_010997826.1 MULTISPECIES_ ATP-dependent Clp endopeptidase proteolytic subunit ClpP [Nostocaceae]	WP_067771917.1 MULTISPECIES_ ATP-dependent Clp endopeptidase proteolytic subunit ClpP [unclassified Nostoc]	WP_103140272.1 ATP-dependent Clp endopeptidase proteolytic subunit ClpP [Nostoc sp. CENA543]	WP_015139270.1 ATP-dependent Clp endopeptidase proteolytic subunit ClpP [Nostoc sp. PCC 7524]	PJAGBOFA_03973 ATP-dependent Clp protease proteolytic subunit	8	6	2	Core	Core
OG0000576	WP_010997864.1 MULTISPECIES_ heavy-metal-associated domain-containing protein [Nostocaceae]	WP_067763337.1 MULTISPECIES_ heavy-metal-associated domain-containing protein [unclassified Nostoc]	WP_066377147.1 MULTISPECIES_ heavy-metal-associated domain-containing protein [unclassified Anabaena]	WP_010997864.1 MULTISPECIES_ heavy-metal-associated domain-containing protein [Nostocaceae]	WP_067763337.1 MULTISPECIES_ heavy-metal-associated domain-containing protein [unclassified Nostoc]	WP_103136336.1 heavy-metal-associated domain-containing protein [Nostoc sp. CENA543]	WP_015139685.1 heavy-metal-associated domain-containing protein [Nostoc sp. PCC 7524]	PJAGBOFA_02698 hypothetical protein	8	6	2	Core	Core
OG0000577	WP_010997909.1 MULTISPECIES_ response regulator transcription factor [Nostocaceae]	WP_067771044.1 MULTISPECIES_ response regulator transcription factor [unclassified Nostoc]	WP_066377229.1 MULTISPECIES_ response regulator transcription factor [unclassified Anabaena]	WP_010997909.1 MULTISPECIES_ response regulator transcription factor [Nostocaceae]	WP_067771044.1 MULTISPECIES_ response regulator transcription factor [unclassified Nostoc]	WP_103140588.1 response regulator transcription factor [Nostoc sp. CENA543]	WP_041555503.1 response regulator transcription factor [Nostoc sp. PCC 7524]	PJAGBOFA_02822 Transcriptional regulatory protein LiaR	8	6	2	Core	Core
OG0000578	WP_010997949.1 MULTISPECIES_ DNA starvation/stationary phase protection protein [Nostocaceae]	WP_067774686.1 DNA starvation/stationary phase protection protein [Nostoc sp. NIES-3756]	WP_066375133.1 MULTISPECIES_ DNA starvation/stationary phase protection protein [unclassified Anabaena]	WP_010997949.1 MULTISPECIES_ DNA starvation/stationary phase protection protein [Nostocaceae]	WP_096678248.1 DNA starvation/stationary phase protection protein [Nostoc sp. NIES-2111]	WP_103140065.1 DNA starvation/stationary phase protection protein [Nostoc sp. CENA543]	WP_015141006.1 DNA starvation/stationary phase protection protein [Nostoc sp. PCC 7524]	PJAGBOFA_01235 DNA protection during starvation protein	8	6	2	Core	Core
OG0000579	WP_010997983.1 MULTISPECIES_ NAD_P_H-quinone oxidoreductase subunit 3 [Nostocaceae]	WP_067764642.1 MULTISPECIES_ NAD_P_H-quinone oxidoreductase subunit 3 [unclassified Nostoc]	WP_066383733.1 MULTISPECIES_ NAD_P_H-quinone oxidoreductase subunit 3 [unclassified Anabaena]	WP_010997983.1 MULTISPECIES_ NAD_P_H-quinone oxidoreductase subunit 3 [Nostocaceae]	WP_067764642.1 MULTISPECIES_ NAD_P_H-quinone oxidoreductase subunit 3 [unclassified Nostoc]	WP_010997983.1 MULTISPECIES_ NAD_P_H-quinone oxidoreductase subunit 3 [Nostocaceae]	WP_010997983.1 MULTISPECIES_ NAD_P_H-quinone oxidoreductase subunit 3 [Nostocaceae]	PJAGBOFA_05203 NAD_P_H-quinone oxidoreductase subunit 3	8	6	2	Core	Core
OG0000580	WP_010997986.1 MULTISPECIES_ cytochrome b559 subunit alpha [Nostocaceae]	WP_067764648.1 MULTISPECIES_ cytochrome b559 subunit alpha [unclassified Nostoc]	WP_066383741.1 MULTISPECIES_ cytochrome b559 subunit alpha [unclassified Anabaena]	WP_010997986.1 MULTISPECIES_ cytochrome b559 subunit alpha [Nostocaceae]	WP_067764648.1 MULTISPECIES_ cytochrome b559 subunit alpha [unclassified Nostoc]	WP_103136071.1 cytochrome b559 subunit alpha [Nostoc sp. CENA543]	WP_015139784.1 cytochrome b559 subunit alpha [Nostoc sp. PCC 7524]	PJAGBOFA_05206 Cytochrome b559 subunit alpha	8	6	2	Core	Core
OG0000581	WP_010998064.1 MULTISPECIES_ DUF2256 domain-containing protein [Nostocaceae]	WP_082727187.1 MULTISPECIES_ DUF2256 domain-containing protein [unclassified Nostoc]	WP_082803655.1 MULTISPECIES_ DUF2256 domain-containing protein [unclassified Anabaena]	WP_010998064.1 MULTISPECIES_ DUF2256 domain-containing protein [Nostocaceae]	WP_082727187.1 MULTISPECIES_ DUF2256 domain-containing protein [unclassified Nostoc]	WP_103137945.1 DUF2256 domain-containing protein [Nostoc sp. CENA543]	WP_015140114.1 DUF2256 domain-containing protein [Nostoc sp. PCC 7524]	PJAGBOFA_01741 hypothetical protein	8	6	2	Core	Core
OG0000582	WP_010998120.1 MULTISPECIES_ PadR family transcriptional regulator [Nostocaceae]	WP_067763765.1 MULTISPECIES_ PadR family transcriptional regulator [unclassified Nostoc]	WP_066380571.1 MULTISPECIES_ PadR family transcriptional regulator [unclassified Anabaena]	WP_010998120.1 MULTISPECIES_ PadR family transcriptional regulator [Nostocaceae]	WP_067763765.1 MULTISPECIES_ PadR family transcriptional regulator [unclassified Nostoc]	WP_103140331.1 helix-turn-helix transcriptional regulator [Nostoc sp. CENA543]	WP_015138481.1 helix-turn-helix transcriptional regulator [Nostoc sp. PCC 7524]	PJAGBOFA_01088 hypothetical protein	8	6	2	Core	Core
OG0000583	WP_010998134.1 MULTISPECIES_ hypothetical protein [Nostocaceae]	WP_067769493.1 MULTISPECIES_ hypothetical protein [unclassified Nostoc]	WP_066381331.1 MULTISPECIES_ hypothetical protein [unclassified Anabaena]	WP_010998134.1 MULTISPECIES_ hypothetical protein [Nostocaceae]	WP_067769493.1 MULTISPECIES_ hypothetical protein [unclassified Nostoc]	WP_103136780.1 hypothetical protein [Nostoc sp. CENA543]	WP_015140918.1 hypothetical protein [Nostoc sp. PCC 7524]	PJAGBOFA_05417 hypothetical protein	8	6	2	Core	Core
OG0000584	WP_010998162.1 MULTISPECIES_ RNA-binding protein [Nostocaceae]	WP_067765983.1 MULTISPECIES_ RNA-binding protein [unclassified Nostoc]	WP_066382825.1 MULTISPECIES_ RNA-binding protein [unclassified Anabaena]	WP_010998162.1 MULTISPECIES_ RNA-binding protein [Nostocaceae]	WP_067765983.1 MULTISPECIES_ RNA-binding protein [unclassified Nostoc]	WP_103138687.1 RNA-binding protein [Nostoc sp. CENA543]	WP_015137652.1 RNA-binding protein [Nostoc sp. PCC 7524]	PJAGBOFA_00456 hypothetical protein	8	6	2	Core	Core
OG0000585	WP_010998217.1 MULTISPECIES_ DUF1815 family protein [Nostocaceae]	WP_067766176.1 MULTISPECIES_ DUF1815 family protein [unclassified Nostoc]	WP_066379878.1 MULTISPECIES_ DUF1815 family protein [unclassified Anabaena]	WP_010998217.1 MULTISPECIES_ DUF1815 family protein [Nostocaceae]	WP_067766176.1 MULTISPECIES_ DUF1815 family protein [unclassified Nostoc]	WP_103135554.1 DUF1815 family protein [Nostoc sp. CENA543]	WP_015140277.1 DUF1815 family protein [Nostoc sp. PCC 7524]	PJAGBOFA_04862 hypothetical protein	8	6	2	Core	Core
OG0000586	WP_010998257.1 MULTISPECIES_ DUF3172 domain-containing protein [Nostocaceae]	WP_067764218.1 MULTISPECIES_ DUF3172 domain-containing protein [unclassified Nostoc]	WP_066377370.1 MULTISPECIES_ DUF3172 domain-containing protein [unclassified Anabaena]	WP_010998257.1 MULTISPECIES_ DUF3172 domain-containing protein [Nostocaceae]	WP_067764218.1 MULTISPECIES_ DUF3172 domain-containing protein [unclassified Nostoc]	WP_103140493.1 DUF3172 domain-containing protein [Nostoc sp. CENA543]	WP_015141059.1 DUF3172 domain-containing protein [Nostoc sp. PCC 7524]	PJAGBOFA_04249 hypothetical protein	8	6	2	Core	Core
OG0000587	WP_010998285.1 MULTISPECIES_ ParB N-terminal domain-containing protein [Nostocaceae]	WP_067766548.1 MULTISPECIES_ ParB N-terminal domain-containing protein [unclassified Nostoc]	WP_066381150.1 MULTISPECIES_ ParB N-terminal domain-containing protein [unclassified Anabaena]	WP_010998285.1 MULTISPECIES_ hypothetical protein [Nostocaceae]	WP_067766548.1 MULTISPECIES_ chromosome partitioning protein ParB [unclassified Nostoc]	WP_103140624.1 ParB N-terminal domain-containing protein [Nostoc sp. CENA543]	WP_041555554.1 ParB N-terminal domain-containing protein [Nostoc sp. PCC 7524]	PJAGBOFA_01608 hypothetical protein	8	6	2	Core	Core
OG0000588	WP_010998326.1 MULTISPECIES_ 30S ribosomal protein S9 [Nostocaceae]	WP_067765854.1 MULTISPECIES_ 30S ribosomal protein S9 [unclassified Nostoc]	WP_066376384.1 MULTISPECIES_ 30S ribosomal protein S9 [unclassified Anabaena]	WP_010998326.1 MULTISPECIES_ 30S ribosomal protein S9 [Nostocaceae]	WP_067765854.1 MULTISPECIES_ 30S ribosomal protein S9 [unclassified Nostoc]	WP_103140464.1 30S ribosomal protein S9 [Nostoc sp. CENA543]	WP_015141089.1 30S ribosomal protein S9 [Nostoc sp. PCC 7524]	PJAGBOFA_04280 30S ribosomal protein S9	8	6	2	Core	Core
OG0000589	WP_010998329.1 MULTISPECIES_ 50S ribosomal protein L17 [Nostocaceae]	WP_067765863.1 MULTISPECIES_ 50S ribosomal protein L17 [unclassified Nostoc]	WP_066376377.1 MULTISPECIES_ 50S ribosomal protein L17 [unclassified Anabaena]	WP_010998329.1 MULTISPECIES_ 50S ribosomal protein L17 [Nostocaceae]	WP_067765863.1 MULTISPECIES_ 50S ribosomal protein L17 [unclassified Nostoc]	WP_103140467.1 50S ribosomal protein L17 [Nostoc sp. CENA543]	WP_015141086.1 50S ribosomal protein L17 [Nostoc sp. PCC 7524]	PJAGBOFA_04277 50S ribosomal protein L17	8	6	2	Core	Core
OG0000590	WP_010998331.1 MULTISPECIES_ 30S ribosomal protein S11 [Nostocales]	WP_010998331.1 MULTISPECIES_ 30S ribosomal protein S11 [Nostocales]	WP_066376373.1 MULTISPECIES_ 30S ribosomal protein S11 [unclassified Anabaena]	WP_010998331.1 MULTISPECIES_ 30S ribosomal protein S11 [Nostocales]	WP_010998331.1 MULTISPECIES_ 30S ribosomal protein S11 [Nostocales]	WP_096558115.1 MULTISPECIES_ 30S ribosomal protein S11 [Nostocales]	WP_015141084.1 30S ribosomal protein S11 [Nostoc sp. PCC 7524]	PJAGBOFA_04275 30S ribosomal protein S11	8	6	2	Core	Core
OG0000591	WP_010998337.1 MULTISPECIES_ 30S ribosomal protein S5 [Nostocaceae]	WP_067765879.1 MULTISPECIES_ 30S ribosomal protein S5 [unclassified Nostoc]	WP_066376357.1 MULTISPECIES_ 30S ribosomal protein S5 [unclassified Anabaena]	WP_010998337.1 MULTISPECIES_ 30S ribosomal protein S5 [Nostocaceae]	WP_067765879.1 MULTISPECIES_ 30S ribosomal protein S5 [unclassified Nostoc]	WP_103140473.1 30S ribosomal protein S5 [Nostoc sp. CENA543]	WP_015141079.1 30S ribosomal protein S5 [Nostoc sp. PCC 7524]	PJAGBOFA_04269 30S ribosomal protein S5	8	6	2	Core	Core
OG0000592	WP_010998343.1 MULTISPECIES_ 50S ribosomal protein L14 [Nostocaceae]	WP_010998343.1 MULTISPECIES_ 50S ribosomal protein L14 [Nostocaceae]	WP_066376335.1 MULTISPECIES_ 50S ribosomal protein L14 [unclassified Anabaena]	WP_010998343.1 MULTISPECIES_ 50S ribosomal protein L14 [Nostocaceae]	WP_010998343.1 MULTISPECIES_ 50S ribosomal protein L14 [Nostocaceae]	WP_103140479.1 50S ribosomal protein L14 [Nostoc sp. CENA543]	WP_015141073.1 50S ribosomal protein L14 [Nostoc sp. PCC 7524]	PJAGBOFA_04263 50S ribosomal protein L14	8	6	2	Core	Core
OG0000593	WP_010998344.1 MULTISPECIES_ 30S ribosomal protein S17 [Nostocaceae]	WP_067765896.1 MULTISPECIES_ 30S ribosomal protein S17 [unclassified Nostoc]	WP_066376334.1 MULTISPECIES_ 30S ribosomal protein S17 [unclassified Anabaena]	WP_010998344.1 MULTISPECIES_ 30S ribosomal protein S17 [Nostocaceae]	WP_067765896.1 MULTISPECIES_ 30S ribosomal protein S17 [unclassified Nostoc]	WP_103140480.1 30S ribosomal protein S17 [Nostoc sp. CENA543]	WP_015141072.1 30S ribosomal protein S17 [Nostoc sp. PCC 7524]	PJAGBOFA_04262 30S ribosomal protein S17	8	6	2	Core	Core
OG0000594	WP_010998345.1 MULTISPECIES_ 50S ribosomal protein L29 [Nostocaceae]	WP_067765898.1 MULTISPECIES_ 50S ribosomal protein L29 [unclassified Nostoc]	WP_066376332.1 MULTISPECIES_ 50S ribosomal protein L29 [unclassified Anabaena]	WP_010998345.1 MULTISPECIES_ 50S ribosomal protein L29 [Nostocaceae]	WP_067765898.1 MULTISPECIES_ 50S ribosomal protein L29 [unclassified Nostoc]	WP_103140481.1 50S ribosomal protein L29 [Nostoc sp. CENA543]	WP_015141071.1 50S ribosomal protein L29 [Nostoc sp. PCC 7524]	PJAGBOFA_04261 50S ribosomal protein L29	8	6	2	Core	Core
OG0000595	WP_010998346.1 MULTISPECIES_ 50S ribosomal protein L16 [Nostocaceae]	WP_067765901.1 MULTISPECIES_ 50S ribosomal protein L16 [unclassified Nostoc]	WP_066376330.1 MULTISPECIES_ 50S ribosomal protein L16 [unclassified Anabaena]	WP_010998346.1 MULTISPECIES_ 50S ribosomal protein L16 [Nostocaceae]	WP_067765901.1 MULTISPECIES_ 50S ribosomal protein L16 [unclassified Nostoc]	WP_103140482.1 50S ribosomal protein L16 [Nostoc sp. CENA543]	WP_015141070.1 50S ribosomal protein L16 [Nostoc sp. PCC 7524]	PJAGBOFA_04260 50S ribosomal protein L16	8	6	2	Core	Core
OG0000596	WP_010998348.1 MULTISPECIES_ 50S ribosomal protein L22 [Nostocaceae]	WP_067775432.1 MULTISPECIES_ 50S ribosomal protein L22 [unclassified Nostoc]	WP_066376325.1 MULTISPECIES_ 50S ribosomal protein L22 [unclassified Anabaena]	WP_010998348.1 MULTISPECIES_ 50S ribosomal protein L22 [Nostocaceae]	WP_067775432.1 MULTISPECIES_ 50S ribosomal protein L22 [unclassified Nostoc]	WP_103140484.1 50S ribosomal protein L22 [Nostoc sp. CENA543]	WP_015141068.1 50S ribosomal protein L22 [Nostoc sp. PCC 7524]	PJAGBOFA_04258 50S ribosomal protein L22	8	6	2	Core	Core
OG0000597	WP_010998450.1 MULTISPECIES_ response regulator transcription factor [Nostocaceae]	WP_067764868.1 MULTISPECIES_ response regulator transcription factor [unclassified Nostoc]	WP_066377918.1 MULTISPECIES_ response regulator transcription factor [unclassified Anabaena]	WP_010998450.1 MULTISPECIES_ response regulator transcription factor [Nostocaceae]	WP_067764868.1 MULTISPECIES_ response regulator transcription factor [unclassified Nostoc]	WP_103139213.1 response regulator transcription factor [Nostoc sp. CENA543]	WP_041555876.1 response regulator transcription factor [Nostoc sp. PCC 7524]	PJAGBOFA_04782 KDP operon transcriptional regulatory protein KdpE	8	6	2	Core	Core
OG0000598	WP_010998451.1 MULTISPECIES_ hypothetical protein [Nostocaceae]	WP_067764871.1 MULTISPECIES_ hypothetical protein [unclassified Nostoc]	WP_066377919.1 MULTISPECIES_ hypothetical protein [unclassified Anabaena]	WP_010998451.1 MULTISPECIES_ hypothetical protein [Nostocaceae]	WP_067764871.1 MULTISPECIES_ hypothetical protein [unclassified Nostoc]	WP_103139212.1 hypothetical protein [Nostoc sp. CENA543]	WP_015140429.1 hypothetical protein [Nostoc sp. PCC 7524]	PJAGBOFA_04783 hypothetical protein	8	6	2	Core	Core
OG0000599	WP_010998455.1 MULTISPECIES_ DUF3134 domain-containing protein [Nostocaceae]	WP_067764880.1 MULTISPECIES_ DUF3134 domain-containing protein [unclassified Nostoc]	WP_066376714.1 MULTISPECIES_ DUF3134 domain-containing protein [unclassified Anabaena]	WP_010998455.1 MULTISPECIES_ DUF3134 domain-containing protein [Nostocaceae]	WP_067764880.1 MULTISPECIES_ DUF3134 domain-containing protein [unclassified Nostoc]	WP_103138576.1 DUF3134 domain-containing protein [Nostoc sp. CENA543]	WP_015140457.1 DUF3134 domain-containing protein [Nostoc sp. PCC 7524]	PJAGBOFA_04810 hypothetical protein	8	6	2	Core	Core
OG0000600	WP_010998473.1 MULTISPECIES_ LON peptidase substrate-binding domain-containing protein [Nostocaceae]	WP_067764927.1 MULTISPECIES_ LON peptidase substrate-binding domain-containing protein [unclassified Nostoc]	WP_066377885.1 MULTISPECIES_ LON peptidase substrate-binding domain-containing protein [unclassified Anabaena]	WP_010998473.1 MULTISPECIES_ LON peptidase substrate-binding domain-containing protein [Nostocaceae]	WP_067764927.1 MULTISPECIES_ LON peptidase substrate-binding domain-containing protein [unclassified Nostoc]	WP_103139235.1 LON peptidase substrate-binding domain-containing protein [Nostoc sp. CENA543]	WP_015140404.1 LON peptidase substrate-binding domain-containing protein [Nostoc sp. PCC 7524]	PJAGBOFA_04843 Lon protease 2	8	6	2	Core	Core
OG0000601	WP_010998474.1 MULTISPECIES_ 30S ribosomal protein S10 [Nostocales]	WP_010998474.1 MULTISPECIES_ 30S ribosomal protein S10 [Nostocales]	WP_010998474.1 MULTISPECIES_ 30S ribosomal protein S10 [Nostocales]	WP_010998474.1 MULTISPECIES_ 30S ribosomal protein S10 [Nostocales]	WP_010998474.1 MULTISPECIES_ 30S ribosomal protein S10 [Nostocales]	WP_015113498.1 MULTISPECIES_ 30S ribosomal protein S10 [Nostocales]	WP_010998474.1 MULTISPECIES_ 30S ribosomal protein S10 [Nostocales]	PJAGBOFA_04844 30S ribosomal protein S10	8	6	2	Core	Core
OG0000602	WP_010998477.1 MULTISPECIES_ 30S ribosomal protein S7 [Nostocaceae]	WP_067764936.1 MULTISPECIES_ 30S ribosomal protein S7 [unclassified Nostoc]	WP_066377881.1 MULTISPECIES_ 30S ribosomal protein S7 [unclassified Anabaena]	WP_010998477.1 MULTISPECIES_ 30S ribosomal protein S7 [Nostocaceae]	WP_067764936.1 MULTISPECIES_ 30S ribosomal protein S7 [unclassified Nostoc]	WP_103139238.1 30S ribosomal protein S7 [Nostoc sp. CENA543]	WP_015140401.1 30S ribosomal protein S7 [Nostoc sp. PCC 7524]	PJAGBOFA_04847 30S ribosomal protein S7	8	6	2	Core	Core
OG0000603	WP_010998524.1 MULTISPECIES_ SPFH/Band 7/PHB domain protein [Nostocaceae]	WP_067763635.1 SPFH/Band 7/PHB domain protein [Nostoc sp. NIES-3756]	WP_066379643.1 MULTISPECIES_ SPFH/Band 7/PHB domain protein [unclassified Anabaena]	WP_010998524.1 MULTISPECIES_ SPFH/Band 7/PHB domain protein [Nostocaceae]	WP_096682278.1 SPFH/Band 7/PHB domain protein [Nostoc sp. NIES-2111]	WP_103138622.1 SPFH/Band 7/PHB domain protein [Nostoc sp. CENA543]	WP_015141269.1 SPFH/Band 7/PHB domain protein [Nostoc sp. PCC 7524]	PJAGBOFA_00678 Protein QmcA	8	6	2	Core	Core
OG0000604	WP_010998529.1 MULTISPECIES_ global nitrogen regulator NtcA [Nostocales]	WP_067763620.1 MULTISPECIES_ global nitrogen regulator NtcA [unclassified Nostoc]	WP_066378192.1 MULTISPECIES_ global nitrogen regulator NtcA [unclassified Anabaena]	WP_010998529.1 MULTISPECIES_ global nitrogen regulator NtcA [Nostocales]	WP_067763620.1 MULTISPECIES_ global nitrogen regulator NtcA [unclassified Nostoc]	WP_017321409.1 global nitrogen regulator NtcA [Nostoc sp. CENA543]	WP_015141263.1 global nitrogen regulator NtcA [Nostoc sp. PCC 7524]	PJAGBOFA_00685 Global nitrogen regulator	8	6	2	Core	Core
OG0000605	WP_010998532.1 MULTISPECIES_ DUF3146 family protein [Nostocaceae]	WP_067763612.1 DUF3146 family protein [Nostoc sp. NIES-3756]	WP_066377663.1 MULTISPECIES_ DUF3146 family protein [unclassified Anabaena]	WP_010998532.1 MULTISPECIES_ DUF3146 family protein [Nostocaceae]	WP_096682280.1 DUF3146 family protein [Nostoc sp. NIES-2111]	WP_103138613.1 DUF3146 family protein [Nostoc sp. CENA543]	WP_015139734.1 DUF3146 family protein [Nostoc sp. PCC 7524]	PJAGBOFA_00688 hypothetical protein	8	6	2	Core	Core
OG0000606	WP_010998584.1 MULTISPECIES_ 30S ribosomal protein S18 [Nostocaceae]	WP_067763256.1 MULTISPECIES_ 30S ribosomal protein S18 [unclassified Nostoc]	WP_066383809.1 MULTISPECIES_ 30S ribosomal protein S18 [unclassified Anabaena]	WP_010998584.1 MULTISPECIES_ 30S ribosomal protein S18 [Nostocaceae]	WP_067763256.1 MULTISPECIES_ 30S ribosomal protein S18 [unclassified Nostoc]	WP_096582652.1 MULTISPECIES_ 30S ribosomal protein S18 [Nostocales]	WP_015138651.1 30S ribosomal protein S18 [Nostoc sp. PCC 7524]	PJAGBOFA_03010 hypothetical protein	8	6	2	Core	Core
OG0000607	WP_010998650.1 MULTISPECIES_ hypothetical protein [Nostocaceae]	WP_067769502.1 MULTISPECIES_ NblA-related protein [unclassified Nostoc]	WP_066381350.1 MULTISPECIES_ NblA-related protein [unclassified Anabaena]	WP_010998650.1 MULTISPECIES_ hypothetical protein [Nostocaceae]	WP_067769502.1 MULTISPECIES_ NblA-related protein [unclassified Nostoc]	WP_103136790.1 NblA-related protein [Nostoc sp. CENA543]	WP_015140926.1 phycobilisome degradation protein NblA [Nostoc sp. PCC 7524]	PJAGBOFA_05406 hypothetical protein	8	6	2	Core	Core
OG0000608	WP_010998680.1 MULTISPECIES_ hypothetical protein [Nostocaceae]	WP_067769993.1 MULTISPECIES_ hypothetical protein [unclassified Nostoc]	WP_066384141.1 MULTISPECIES_ hypothetical protein [unclassified Anabaena]	WP_010998680.1 MULTISPECIES_ hypothetical protein [Nostocaceae]	WP_067769993.1 MULTISPECIES_ hypothetical protein [unclassified Nostoc]	WP_103138645.1 hypothetical protein [Nostoc sp. CENA543]	WP_015136835.1 hypothetical protein [Nostoc sp. PCC 7524]	PJAGBOFA_04173 hypothetical protein	8	6	2	Core	Core
OG0000609	WP_010998708.1 MULTISPECIES_ biotin transporter BioY [Nostocaceae]	WP_067773453.1 MULTISPECIES_ biotin transporter BioY [unclassified Nostoc]	WP_066381369.1 MULTISPECIES_ biotin biosynthesis protein BioY [unclassified Anabaena]	WP_010998708.1 MULTISPECIES_ biotin transporter BioY [Nostocaceae]	WP_067773453.1 MULTISPECIES_ biotin transporter BioY [unclassified Nostoc]	WP_103140166.1 biotin transporter BioY [Nostoc sp. CENA543]	WP_015139175.1 biotin transporter BioY [Nostoc sp. PCC 7524]	PJAGBOFA_03541 hypothetical protein	8	6	2	Core	Core
OG0000610	WP_010998772.1 MULTISPECIES_ peroxiredoxin [Nostocaceae]	WP_067764307.1 MULTISPECIES_ peroxiredoxin [unclassified Nostoc]	WP_066377959.1 MULTISPECIES_ peroxiredoxin [unclassified Anabaena]	WP_010998772.1 MULTISPECIES_ peroxiredoxin [Nostocaceae]	WP_067764307.1 MULTISPECIES_ peroxiredoxin [unclassified Nostoc]	WP_103139147.1 peroxiredoxin [Nostoc sp. CENA543]	WP_015140085.1 peroxiredoxin [Nostoc sp. PCC 7524]	PJAGBOFA_03524 Selenocysteine-containing peroxiredoxin PrxU	8	6	2	Core	Core
OG0000611	WP_010998860.1 MULTISPECIES_ NYN domain-containing protein [Nostocaceae]	WP_067768025.1 NYN domain-containing protein [Nostoc sp. NIES-3756]	WP_066380306.1 MULTISPECIES_ NYN domain-containing protein [unclassified Anabaena]	WP_010998860.1 MULTISPECIES_ NYN domain-containing protein [Nostocaceae]	WP_096681298.1 NYN domain-containing protein [Nostoc sp. NIES-2111]	WP_103136197.1 NYN domain-containing protein [Nostoc sp. CENA543]	WP_015138292.1 NYN domain-containing protein [Nostoc sp. PCC 7524]	PJAGBOFA_05123 hypothetical protein	8	6	2	Core	Core
OG0000612	WP_010998879.1 MULTISPECIES_ DUF2949 domain-containing protein [Nostocaceae]	WP_067770519.1 MULTISPECIES_ DUF2949 domain-containing protein [unclassified Nostoc]	WP_066382963.1 MULTISPECIES_ DUF2949 domain-containing protein [unclassified Anabaena]	WP_010998879.1 MULTISPECIES_ DUF2949 domain-containing protein [Nostocaceae]	WP_067770519.1 MULTISPECIES_ DUF2949 domain-containing protein [unclassified Nostoc]	WP_103140622.1 DUF2949 domain-containing protein [Nostoc sp. CENA543]	WP_015139753.1 DUF2949 domain-containing protein [Nostoc sp. PCC 7524]	PJAGBOFA_04426 hypothetical protein	8	6	2	Core	Core
OG0000613	WP_010998885.1 MULTISPECIES_ cytochrome b6-f complex subunit PetM [Nostocaceae]	WP_067770542.1 MULTISPECIES_ cytochrome b6-f complex subunit PetM [unclassified Nostoc]	WP_066382940.1 MULTISPECIES_ cytochrome b6-f complex subunit PetM [unclassified Anabaena]	WP_010998885.1 MULTISPECIES_ cytochrome b6-f complex subunit PetM [Nostocaceae]	WP_067770542.1 MULTISPECIES_ cytochrome b6-f complex subunit PetM [unclassified Nostoc]	WP_103136471.1 cytochrome b6-f complex subunit PetM [Nostoc sp. CENA543]	WP_015139758.1 cytochrome b6-f complex subunit PetM [Nostoc sp. PCC 7524]	PJAGBOFA_04421 Cytochrome b6-f complex subunit 7	8	6	2	Core	Core
OG0000614	WP_010998935.1 MULTISPECIES_ hypothetical protein [Nostocaceae]	WP_067773930.1 MULTISPECIES_ hypothetical protein [unclassified Nostoc]	WP_066379441.1 MULTISPECIES_ hypothetical protein [unclassified Anabaena]	WP_010998935.1 MULTISPECIES_ hypothetical protein [Nostocaceae]	WP_067773930.1 MULTISPECIES_ hypothetical protein [unclassified Nostoc]	WP_103139521.1 hypothetical protein [Nostoc sp. CENA543]	WP_015136589.1 hypothetical protein [Nostoc sp. PCC 7524]	PJAGBOFA_03409 hypothetical protein	8	6	2	Core	Core
OG0000615	WP_010998957.1 MULTISPECIES_ sugar transferase [Nostocaceae]	WP_067765482.1 MULTISPECIES_ exopolysaccharide biosynthesis polyprenyl glycosylphosphotransferase [unclassified Nostoc]	WP_066425880.1 sugar transferase [Anabaena sp. 4-3]	WP_010998957.1 MULTISPECIES_ sugar transferase [Nostocaceae]	WP_067765482.1 MULTISPECIES_ exopolysaccharide biosynthesis polyprenyl glycosylphosphotransferase [unclassified Nostoc]	WP_103138857.1 galactosyl-1-phosphate transferase [Nostoc sp. CENA543]	WP_015141033.1 sugar transferase [Nostoc sp. PCC 7524]	PJAGBOFA_04180 hypothetical protein	8	6	2	Core	Core
OG0000616	WP_010999126.1 MULTISPECIES_ CTP synthase [Nostocaceae]	WP_067772165.1 CTP synthase [Nostoc sp. NIES-3756]	WP_066375851.1 MULTISPECIES_ CTP synthase [unclassified Anabaena]	WP_010999126.1 MULTISPECIES_ CTP synthase [Nostocaceae]	WP_096679263.1 CTP synthase [Nostoc sp. NIES-2111]	WP_103140672.1 CTP synthase [Nostoc sp. CENA543]	WP_015139206.1 CTP synthase [Nostoc sp. PCC 7524]	PJAGBOFA_00984 CTP synthase	8	6	2	Core	Core
OG0000617	WP_010999254.1 MULTISPECIES_ photosystem II reaction center protein Ycf12 [Nostocaceae]	WP_067771257.1 MULTISPECIES_ photosystem II reaction center protein Ycf12 [unclassified Nostoc]	WP_066382765.1 MULTISPECIES_ photosystem II reaction center protein Ycf12 [unclassified Anabaena]	WP_010999254.1 MULTISPECIES_ photosystem II reaction center protein Ycf12 [Nostocaceae]	WP_067771257.1 MULTISPECIES_ photosystem II reaction center protein Ycf12 [unclassified Nostoc]	WP_015138444.1 MULTISPECIES_ photosystem II reaction center protein Ycf12 [unclassified Nostoc]	WP_015138444.1 MULTISPECIES_ photosystem II reaction center protein Ycf12 [unclassified Nostoc]	PJAGBOFA_01953 Photosystem II reaction center protein Ycf12	8	6	2	Core	Core
OG0000618	WP_010999289.1 MULTISPECIES_ DUF760 domain-containing protein [Nostocaceae]	WP_067765620.1 MULTISPECIES_ DUF760 domain-containing protein [unclassified Nostoc]	WP_066380527.1 MULTISPECIES_ DUF760 domain-containing protein [unclassified Anabaena]	WP_010999289.1 MULTISPECIES_ DUF760 domain-containing protein [Nostocaceae]	WP_067765620.1 MULTISPECIES_ DUF760 domain-containing protein [unclassified Nostoc]	WP_067765620.1 MULTISPECIES_ DUF760 domain-containing protein [unclassified Nostoc]	WP_015140044.1 DUF760 domain-containing protein [Nostoc sp. PCC 7524]	PJAGBOFA_01243 hypothetical protein	8	6	2	Core	Core
OG0000619	WP_010999333.1 MULTISPECIES_ pentapeptide repeat-containing protein [Nostocaceae]	WP_067764349.1 MULTISPECIES_ pentapeptide repeat-containing protein [unclassified Nostoc]	WP_066382254.1 MULTISPECIES_ pentapeptide repeat-containing protein [unclassified Anabaena]	WP_010999333.1 MULTISPECIES_ pentapeptide repeat-containing protein [Nostocaceae]	WP_067764349.1 MULTISPECIES_ pentapeptide repeat-containing protein [unclassified Nostoc]	WP_103137187.1 pentapeptide repeat-containing protein [Nostoc sp. CENA543]	WP_015138254.1 pentapeptide repeat-containing protein [Nostoc sp. PCC 7524]	PJAGBOFA_03183 hypothetical protein	8	6	2	Core	Core
OG0000620	WP_010999387.1 MULTISPECIES_ RNA polymerase sigma factor RpoD [Nostocaceae]	WP_067763962.1 MULTISPECIES_ RNA polymerase sigma factor RpoD [unclassified Nostoc]	WP_066383861.1 MULTISPECIES_ RNA polymerase sigma factor RpoD [unclassified Anabaena]	WP_010999387.1 MULTISPECIES_ RNA polymerase sigma factor RpoD [Nostocaceae]	WP_067763962.1 MULTISPECIES_ RNA polymerase sigma factor RpoD [unclassified Nostoc]	WP_103139974.1 RNA polymerase sigma factor RpoD [Nostoc sp. CENA543]	WP_015139002.1 RNA polymerase sigma factor RpoD [Nostoc sp. PCC 7524]	PJAGBOFA_01030 RNA polymerase sigma factor RpoD	8	6	2	Core	Core
OG0000621	WP_010999422.1 MULTISPECIES_ preprotein translocase subunit SecE [Nostocaceae]	WP_067774982.1 MULTISPECIES_ preprotein translocase subunit SecE [unclassified Nostoc]	WP_066384500.1 MULTISPECIES_ preprotein translocase subunit SecE [unclassified Anabaena]	WP_010999422.1 MULTISPECIES_ preprotein translocase subunit SecE [Nostocaceae]	WP_067774982.1 MULTISPECIES_ preprotein translocase subunit SecE [unclassified Nostoc]	WP_103140028.1 preprotein translocase subunit SecE [Nostoc sp. CENA543]	WP_015139060.1 preprotein translocase subunit SecE [Nostoc sp. PCC 7524]	PJAGBOFA_01188 Protein translocase subunit SecE	8	6	2	Core	Core
OG0000622	WP_010999424.1 MULTISPECIES_ 50S ribosomal protein L11 [Nostocaceae]	WP_067774978.1 MULTISPECIES_ 50S ribosomal protein L11 [unclassified Nostoc]	WP_066384506.1 MULTISPECIES_ 50S ribosomal protein L11 [unclassified Anabaena]	WP_010999424.1 MULTISPECIES_ 50S ribosomal protein L11 [Nostocaceae]	WP_067774978.1 MULTISPECIES_ 50S ribosomal protein L11 [unclassified Nostoc]	WP_103140030.1 50S ribosomal protein L11 [Nostoc sp. CENA543]	WP_015139062.1 50S ribosomal protein L11 [Nostoc sp. PCC 7524]	PJAGBOFA_01186 50S ribosomal protein L11	8	6	2	Core	Core
OG0000623	WP_010999474.1 MULTISPECIES_ hypothetical protein [Nostocaceae]	WP_067766747.1 MULTISPECIES_ hypothetical protein [unclassified Nostoc]	WP_066423918.1 hypothetical protein [Anabaena sp. 4-3]	WP_010999474.1 MULTISPECIES_ hypothetical protein [Nostocaceae]	WP_067766747.1 MULTISPECIES_ hypothetical protein [unclassified Nostoc]	WP_103140084.1 hypothetical protein [Nostoc sp. CENA543]	WP_015141503.1 hypothetical protein [Nostoc sp. PCC 7524]	PJAGBOFA_01258 hypothetical protein	8	6	2	Core	Core
OG0000636	WP_011316626.1 MULTISPECIES_ hypothetical protein [Nostocaceae]	WP_067776456.1 hypothetical protein [Nostoc sp. NIES-3756]	WP_066379246.1 MULTISPECIES_ hypothetical protein [unclassified Anabaena]	WP_010999811.1 MULTISPECIES_ hypothetical protein [Nostocaceae]	WP_096683107.1 hypothetical protein [Nostoc sp. NIES-2111]	WP_103138756.1 hypothetical protein [Nostoc sp. CENA543]	WP_015138978.1 hypothetical protein [Nostoc sp. PCC 7524]	PJAGBOFA_03994 hypothetical protein	8	6	2	Core	Core
OG0000641	WP_011316900.1 MULTISPECIES_ chromosomal replication initiator protein DnaA [Nostocaceae]	WP_067770210.1 MULTISPECIES_ chromosomal replication initiator protein DnaA [unclassified Nostoc]	WP_066424593.1 chromosomal replication initiator protein DnaA [Anabaena sp. 4-3]	WP_044522901.1 MULTISPECIES_ chromosomal replication initiator protein DnaA [Nostocaceae]	WP_067770210.1 MULTISPECIES_ chromosomal replication initiator protein DnaA [unclassified Nostoc]	WP_103135321.1 chromosomal replication initiator protein DnaA [Nostoc sp. CENA543]	WP_015136400.1 chromosomal replication initiator protein DnaA [Nostoc sp. PCC 7524]	PJAGBOFA_02446 Chromosomal replication initiator protein DnaA	8	6	2	Core	Core
OG0000642	WP_011316901.1 MULTISPECIES_ DNA polymerase III subunit beta [Nostocaceae]	WP_067770212.1 DNA polymerase III subunit beta [Nostoc sp. NIES-3756]	WP_066382311.1 MULTISPECIES_ DNA polymerase III subunit beta [unclassified Anabaena]	WP_010996171.1 MULTISPECIES_ DNA polymerase III subunit beta [Nostocaceae]	WP_096680442.1 DNA polymerase III subunit beta [Nostoc sp. NIES-2111]	WP_103140526.1 DNA polymerase III subunit beta [Nostoc sp. CENA543]	WP_015136401.1 DNA polymerase III subunit beta [Nostoc sp. PCC 7524]	PJAGBOFA_02445 Beta sliding clamp	8	6	2	Core	Core
OG0000643	WP_011316905.1 MULTISPECIES_ DUF3531 family protein [Nostocaceae]	WP_067768564.1 MULTISPECIES_ DUF3531 family protein [unclassified Nostoc]	WP_066383493.1 MULTISPECIES_ DUF3531 family protein [unclassified Anabaena]	WP_010996175.1 MULTISPECIES_ DUF3531 family protein [Nostocaceae]	WP_067768564.1 MULTISPECIES_ DUF3531 family protein [unclassified Nostoc]	WP_103139715.1 DUF3531 family protein [Nostoc sp. CENA543]	WP_015139672.1 DUF3531 family protein [Nostoc sp. PCC 7524]	PJAGBOFA_03519 hypothetical protein	8	6	2	Core	Core
OG0000644	WP_011316906.1 MULTISPECIES_ NUDIX domain-containing protein [Nostocaceae]	WP_067768562.1 MULTISPECIES_ NUDIX hydrolase [unclassified Nostoc]	WP_066383495.1 MULTISPECIES_ NUDIX hydrolase [unclassified Anabaena]	WP_010996176.1 MULTISPECIES_ NUDIX domain-containing protein [Nostocaceae]	WP_067768562.1 MULTISPECIES_ NUDIX hydrolase [unclassified Nostoc]	WP_103139714.1 NUDIX hydrolase [Nostoc sp. CENA543]	WP_015139673.1 NUDIX domain-containing protein [Nostoc sp. PCC 7524]	PJAGBOFA_03518 hypothetical protein	8	6	2	Core	Core
OG0000645	WP_011316909.1 MULTISPECIES_ hypothetical protein [Nostocaceae]	WP_067768556.1 MULTISPECIES_ hypothetical protein [unclassified Nostoc]	WP_066375452.1 MULTISPECIES_ hypothetical protein [unclassified Anabaena]	WP_010996180.1 MULTISPECIES_ hypothetical protein [Nostocaceae]	WP_067768556.1 MULTISPECIES_ hypothetical protein [unclassified Nostoc]	WP_103139929.1 hypothetical protein [Nostoc sp. CENA543]	WP_041555934.1 hypothetical protein [Nostoc sp. PCC 7524]	PJAGBOFA_04637 hypothetical protein	8	6	2	Core	Core
OG0000646	WP_011316910.1 MULTISPECIES_ serine/threonine protein kinase [Nostocaceae]	WP_067763232.1 serine/threonine protein kinase [Nostoc sp. NIES-3756]	WP_066384333.1 MULTISPECIES_ serine/threonine protein kinase [unclassified Anabaena]	WP_010996913.1 MULTISPECIES_ serine/threonine protein kinase [Nostocaceae]	WP_096682399.1 serine/threonine protein kinase [Nostoc sp. NIES-2111]	WP_103135812.1 serine/threonine protein kinase [Nostoc sp. CENA543]	WP_015141359.1 serine/threonine protein kinase [Nostoc sp. PCC 7524]	PJAGBOFA_00566 hypothetical protein	8	6	2	Core	Core
OG0000647	WP_011316911.1 MULTISPECIES_ alpha/beta fold hydrolase [Nostocaceae]	WP_067763234.1 MULTISPECIES_ alpha/beta fold hydrolase [unclassified Nostoc]	WP_066384335.1 MULTISPECIES_ alpha/beta fold hydrolase [unclassified Anabaena]	WP_096637267.1 MULTISPECIES_ alpha/beta fold hydrolase [Nostocaceae]	WP_067763234.1 MULTISPECIES_ alpha/beta fold hydrolase [unclassified Nostoc]	WP_103135811.1 alpha/beta fold hydrolase [Nostoc sp. CENA543]	WP_015141360.1 alpha/beta fold hydrolase [Nostoc sp. PCC 7524]	PJAGBOFA_00565 2-succinyl-6-hydroxy-2_4-cyclohexadiene-1-carboxylate synthase	8	6	2	Core	Core
OG0000648	WP_011316912.1 MULTISPECIES_ DUF2518 family protein [Nostocaceae]	WP_067772481.1 DUF2518 family protein [Nostoc sp. NIES-3756]	WP_066376212.1 MULTISPECIES_ DUF2518 family protein [unclassified Anabaena]	WP_010996915.1 MULTISPECIES_ DUF2518 family protein [Nostocaceae]	WP_096679145.1 DUF2518 family protein [Nostoc sp. NIES-2111]	WP_103138986.1 DUF2518 family protein [Nostoc sp. CENA543]	WP_015137947.1 DUF2518 family protein [Nostoc sp. PCC 7524]	PJAGBOFA_05491 hypothetical protein	8	6	2	Core	Core
OG0000649	WP_011316914.1 MULTISPECIES_ iron-containing alcohol dehydrogenase family protein [Nostocaceae]	WP_067772486.1 iron-containing alcohol dehydrogenase family protein [Nostoc sp. NIES-3756]	WP_066376204.1 MULTISPECIES_ iron-containing alcohol dehydrogenase family protein [unclassified Anabaena]	WP_010996917.1 MULTISPECIES_ iron-containing alcohol dehydrogenase family protein [Nostocaceae]	WP_096679143.1 iron-containing alcohol dehydrogenase family protein [Nostoc sp. NIES-2111]	WP_103138985.1 iron-containing alcohol dehydrogenase family protein [Nostoc sp. CENA543]	WP_041555622.1 iron-containing alcohol dehydrogenase family protein [Nostoc sp. PCC 7524]	PJAGBOFA_05490 Glycerol dehydrogenase	8	6	2	Core	Core
OG0000650	WP_011316915.1 MULTISPECIES_ aspartate aminotransferase [Nostocaceae]	WP_067772489.1 aspartate aminotransferase [Nostoc sp. NIES-3756]	WP_066376202.1 MULTISPECIES_ aspartate aminotransferase [unclassified Anabaena]	WP_010996918.1 MULTISPECIES_ aspartate aminotransferase [Nostocaceae]	WP_096679141.1 aspartate aminotransferase [Nostoc sp. NIES-2111]	WP_103138984.1 aspartate aminotransferase [Nostoc sp. CENA543]	WP_015137939.1 aspartate aminotransferase [Nostoc sp. PCC 7524]	PJAGBOFA_05489 LL-diaminopimelate aminotransferase	8	6	2	Core	Core
OG0000651	WP_011316916.1 MULTISPECIES_ winged helix-turn-helix transcriptional regulator [Nostocaceae]	WP_067772493.1 MULTISPECIES_ winged helix-turn-helix transcriptional regulator [unclassified Nostoc]	WP_066376200.1 MULTISPECIES_ winged helix-turn-helix transcriptional regulator [unclassified Anabaena]	WP_010996919.1 MULTISPECIES_ winged helix-turn-helix transcriptional regulator [Nostocaceae]	WP_067772493.1 MULTISPECIES_ winged helix-turn-helix transcriptional regulator [unclassified Nostoc]	WP_103138982.1 winged helix-turn-helix transcriptional regulator [Nostoc sp. CENA543]	WP_015137938.1 winged helix-turn-helix transcriptional regulator [Nostoc sp. PCC 7524]	PJAGBOFA_05487 hypothetical protein	8	6	2	Core	Core
OG0000652	WP_011316918.1 MULTISPECIES_ hypothetical protein [Nostocaceae]	WP_067764746.1 hypothetical protein [Nostoc sp. NIES-3756]	WP_066383963.1 MULTISPECIES_ hypothetical protein [unclassified Anabaena]	WP_010996921.1 MULTISPECIES_ hypothetical protein [Nostocaceae]	WP_096682035.1 hypothetical protein [Nostoc sp. NIES-2111]	WP_103136090.1 tetratricopeptide repeat protein [Nostoc sp. CENA543]	WP_015140595.1 low-complexity protein [Nostoc sp. PCC 7524]	PJAGBOFA_05005 hypothetical protein	8	6	2	Core	Core
OG0000653	WP_011316923.1 MULTISPECIES_ hypothetical protein [Nostocaceae]	WP_067764755.1 hypothetical protein [Nostoc sp. NIES-3756]	WP_066424450.1 hypothetical protein [Anabaena sp. 4-3]	WP_044521491.1 MULTISPECIES_ hypothetical protein [Nostocaceae]	WP_096682031.1 hypothetical protein [Nostoc sp. NIES-2111]	WP_103136965.1 hypothetical protein [Nostoc sp. CENA543]	WP_015140591.1 hypothetical protein [Nostoc sp. PCC 7524]	PJAGBOFA_01949 hypothetical protein	8	6	2	Core	Core
OG0000654	WP_011316924.1 MULTISPECIES_ FAD-binding oxidoreductase [Nostocaceae]	WP_067764758.1 FAD-binding oxidoreductase [Nostoc sp. NIES-3756]	WP_066424453.1 FAD-binding oxidoreductase [Anabaena sp. 4-3]	WP_010996927.1 MULTISPECIES_ FAD-binding oxidoreductase [Nostocaceae]	WP_096682030.1 FAD-binding oxidoreductase [Nostoc sp. NIES-2111]	WP_103136963.1 FAD-binding oxidoreductase [Nostoc sp. CENA543]	WP_041555894.1 FAD-binding oxidoreductase [Nostoc sp. PCC 7524]	PJAGBOFA_01948 hypothetical protein	8	6	2	Core	Core
OG0000655	WP_011316925.1 MULTISPECIES_ RNA-binding protein [Nostocaceae]	WP_067763386.1 MULTISPECIES_ RNA-binding protein [unclassified Nostoc]	WP_066383934.1 MULTISPECIES_ RNA-binding protein [unclassified Anabaena]	WP_010996928.1 MULTISPECIES_ RNA-binding protein [Nostocaceae]	WP_067763386.1 MULTISPECIES_ RNA-binding protein [unclassified Nostoc]	WP_103137947.1 RNA-binding protein [Nostoc sp. CENA543]	WP_015140717.1 RNA-binding protein [Nostoc sp. PCC 7524]	PJAGBOFA_03139 hypothetical protein	8	6	2	Core	Core
OG0000656	WP_011316928.1 MULTISPECIES_ type I DNA topoisomerase [Nostocaceae]	WP_067763390.1 MULTISPECIES_ type I DNA topoisomerase [unclassified Nostoc]	WP_066424455.1 type I DNA topoisomerase [Anabaena sp. 4-3]	WP_010996931.1 MULTISPECIES_ type I DNA topoisomerase [Nostocaceae]	WP_067763390.1 MULTISPECIES_ type I DNA topoisomerase [unclassified Nostoc]	WP_103137951.1 type I DNA topoisomerase [Nostoc sp. CENA543]	WP_015140585.1 type I DNA topoisomerase [Nostoc sp. PCC 7524]	PJAGBOFA_03142 DNA topoisomerase 1	8	6	2	Core	Core
OG0000657	WP_011316931.1 MULTISPECIES_ hypothetical protein [Nostocaceae]	WP_067763391.1 MULTISPECIES_ ADP-ribosylglycohydrolase family protein [unclassified Nostoc]	WP_066383940.1 MULTISPECIES_ hypothetical protein [unclassified Anabaena]	WP_010996934.1 MULTISPECIES_ hypothetical protein [Nostocaceae]	WP_067763391.1 MULTISPECIES_ ADP-ribosylglycohydrolase family protein [unclassified Nostoc]	WP_103137953.1 hypothetical protein [Nostoc sp. CENA543]	WP_015140588.1 hypothetical protein [Nostoc sp. PCC 7524]	PJAGBOFA_03145 hypothetical protein	8	6	2	Core	Core
OG0000658	WP_011316932.1 MULTISPECIES_ HD family phosphohydrolase [Nostocaceae]	WP_067763392.1 HD family phosphohydrolase [Nostoc sp. NIES-3756]	WP_066383943.1 MULTISPECIES_ HD family phosphohydrolase [unclassified Anabaena]	WP_010996935.1 MULTISPECIES_ HD family phosphohydrolase [Nostocaceae]	WP_096682346.1 HD family phosphohydrolase [Nostoc sp. NIES-2111]	WP_103137954.1 HD family phosphohydrolase [Nostoc sp. CENA543]	WP_015140589.1 HD family phosphohydrolase [Nostoc sp. PCC 7524]	PJAGBOFA_03146 hypothetical protein	8	6	2	Core	Core
OG0000659	WP_011316934.1 MULTISPECIES_ FAD-dependent oxidoreductase [Nostocaceae]	WP_067763394.1 FAD-dependent oxidoreductase [Nostoc sp. NIES-3756]	WP_066424134.1 FAD-dependent oxidoreductase [Anabaena sp. 4-3]	WP_096637152.1 MULTISPECIES_ FAD-dependent oxidoreductase [Nostocaceae]	WP_096682344.1 FAD-dependent oxidoreductase [Nostoc sp. NIES-2111]	WP_103138351.1 FAD-dependent oxidoreductase [Nostoc sp. CENA543]	WP_015140790.1 FAD-dependent oxidoreductase [Nostoc sp. PCC 7524]	PJAGBOFA_05269 Cytochrome b6-f complex iron-sulfur subunit	8	6	2	Core	Core
OG0000660	WP_011316956.1 MULTISPECIES_ response regulator [Nostocaceae]	WP_067769575.1 response regulator [Nostoc sp. NIES-3756]	WP_066426789.1 response regulator [Anabaena sp. 4-3]	WP_010996323.1 MULTISPECIES_ response regulator [Nostocaceae]	WP_096680800.1 response regulator [Nostoc sp. NIES-2111]	WP_103136734.1 response regulator [Nostoc sp. CENA543]	WP_015136916.1 response regulator [Nostoc sp. PCC 7524]	PJAGBOFA_02497 Protein PatA	8	6	2	Core	Core
OG0000661	WP_011316957.1 MULTISPECIES_ response regulator [Nostocaceae]	WP_067769573.1 MULTISPECIES_ response regulator [unclassified Nostoc]	WP_066383109.1 MULTISPECIES_ response regulator [unclassified Anabaena]	WP_010996322.1 MULTISPECIES_ response regulator [Nostocaceae]	WP_067769573.1 MULTISPECIES_ response regulator [unclassified Nostoc]	WP_103136735.1 response regulator [Nostoc sp. CENA543]	WP_015136917.1 response regulator [Nostoc sp. PCC 7524]	PJAGBOFA_02498 Alkaline phosphatase synthesis transcriptional regulatory protein PhoP	8	6	2	Core	Core
OG0000662	WP_011316958.1 MULTISPECIES_ purine-binding chemotaxis protein CheW [Nostocaceae]	WP_067769569.1 purine-binding chemotaxis protein CheW [Nostoc sp. NIES-3756]	WP_066383112.1 MULTISPECIES_ purine-binding chemotaxis protein CheW [unclassified Anabaena]	WP_010996321.1 MULTISPECIES_ purine-binding chemotaxis protein CheW [Nostocaceae]	WP_096680801.1 purine-binding chemotaxis protein CheW [Nostoc sp. NIES-2111]	WP_103136736.1 purine-binding chemotaxis protein CheW [Nostoc sp. CENA543]	WP_015136918.1 purine-binding chemotaxis protein CheW [Nostoc sp. PCC 7524]	PJAGBOFA_02499 hypothetical protein	8	6	2	Core	Core
OG0000663	WP_011316959.1 MULTISPECIES_ methyl-accepting chemotaxis protein [Nostocaceae]	WP_067769568.1 HAMP domain-containing protein [Nostoc sp. NIES-3756]	WP_082803824.1 MULTISPECIES_ methyl-accepting chemotaxis protein [unclassified Anabaena]	WP_010996320.1 MULTISPECIES_ methyl-accepting chemotaxis protein [Nostocaceae]	WP_096680802.1 HAMP domain-containing protein [Nostoc sp. NIES-2111]	WP_103136737.1 HAMP domain-containing protein [Nostoc sp. CENA543]	WP_015136919.1 methyl-accepting chemotaxis protein [Nostoc sp. PCC 7524]	PJAGBOFA_02500 hypothetical protein	8	6	2	Core	Core
OG0000664	WP_011316960.1 MULTISPECIES_ hybrid sensor histidine kinase/response regulator [Nostocaceae]	WP_067769566.1 hybrid sensor histidine kinase/response regulator [Nostoc sp. NIES-3756]	WP_066426790.1 hybrid sensor histidine kinase/response regulator [Anabaena sp. 4-3]	WP_010996319.1 MULTISPECIES_ hybrid sensor histidine kinase/response regulator [Nostocaceae]	WP_096680803.1 hybrid sensor histidine kinase/response regulator [Nostoc sp. NIES-2111]	WP_103136738.1 response regulator [Nostoc sp. CENA543]	WP_015136920.1 hybrid sensor histidine kinase/response regulator [Nostoc sp. PCC 7524]	PJAGBOFA_02501 Sensor histidine kinase RcsC	8	6	2	Core	Core
OG0000665	WP_011316981.1 MULTISPECIES_ serine/threonine protein kinase [Nostocaceae]	WP_067769767.1 serine/threonine protein kinase [Nostoc sp. NIES-3756]	WP_066426889.1 serine/threonine protein kinase [Anabaena sp. 4-3]	WP_010996416.1 MULTISPECIES_ serine/threonine protein kinase [Nostocaceae]	WP_096680699.1 serine/threonine protein kinase [Nostoc sp. NIES-2111]	WP_103138451.1 serine/threonine protein kinase [Nostoc sp. CENA543]	WP_015138359.1 serine/threonine protein kinase [Nostoc sp. PCC 7524]	PJAGBOFA_03881 Serine/threonine-protein kinase PknD	8	6	2	Core	Core
OG0000666	WP_011316982.1 MULTISPECIES_ DUF3365 domain-containing protein [Nostocaceae]	WP_067769764.1 MULTISPECIES_ DUF3365 domain-containing protein [unclassified Nostoc]	WP_066426891.1 DUF3365 domain-containing protein [Anabaena sp. 4-3]	WP_010996417.1 MULTISPECIES_ DUF3365 domain-containing protein [Nostocaceae]	WP_067769764.1 MULTISPECIES_ DUF3365 domain-containing protein [unclassified Nostoc]	WP_103135984.1 DUF3365 domain-containing protein [Nostoc sp. CENA543]	WP_015138358.1 DUF3365 domain-containing protein [Nostoc sp. PCC 7524]	PJAGBOFA_03673 hypothetical protein	8	6	2	Core	Core
OG0000667	WP_011316984.1 MULTISPECIES_ hypothetical protein [Nostocaceae]	WP_067767081.1 hypothetical protein [Nostoc sp. NIES-3756]	WP_066423931.1 hypothetical protein [Anabaena sp. 4-3]	WP_010996419.1 MULTISPECIES_ hypothetical protein [Nostocaceae]	WP_096681526.1 hypothetical protein [Nostoc sp. NIES-2111]	WP_103138172.1 hypothetical protein [Nostoc sp. CENA543]	WP_015141517.1 hypothetical protein [Nostoc sp. PCC 7524]	PJAGBOFA_02472 hypothetical protein	8	6	2	Core	Core
OG0000668	WP_011316985.1 MULTISPECIES_ zinc metalloprotease HtpX [Nostocaceae]	WP_067767084.1 MULTISPECIES_ zinc metalloprotease HtpX [unclassified Nostoc]	WP_066380776.1 MULTISPECIES_ zinc metalloprotease HtpX [unclassified Anabaena]	WP_010996420.1 MULTISPECIES_ zinc metalloprotease HtpX [Nostocaceae]	WP_067767084.1 MULTISPECIES_ zinc metalloprotease HtpX [unclassified Nostoc]	WP_103138171.1 zinc metalloprotease HtpX [Nostoc sp. CENA543]	WP_015141518.1 zinc metalloprotease HtpX [Nostoc sp. PCC 7524]	PJAGBOFA_02473 Protease HtpX	8	6	2	Core	Core
OG0000669	WP_011316986.1 MULTISPECIES_ universal stress protein [Nostocaceae]	WP_067763206.1 universal stress protein [Nostoc sp. NIES-3756]	WP_066426164.1 universal stress protein [Anabaena sp. 4-3]	WP_010996421.1 MULTISPECIES_ sodium_proton antiporter [Nostocaceae]	WP_096682414.1 sodium_proton antiporter [Nostoc sp. NIES-2111]	WP_103140759.1 universal stress protein [Nostoc sp. CENA543]	WP_015141520.1 universal stress protein [Nostoc sp. PCC 7524]	PJAGBOFA_02474 hypothetical protein	8	6	2	Core	Core
OG0000670	WP_011316987.1 MULTISPECIES_ glycosyltransferase family 1 protein [Nostocaceae]	WP_067763558.1 glycosyltransferase family 1 protein [Nostoc sp. NIES-3756]	WP_066379362.1 MULTISPECIES_ glycosyltransferase family 1 protein [unclassified Anabaena]	WP_010996422.1 MULTISPECIES_ glycosyltransferase family 1 protein [Nostocaceae]	WP_096682297.1 glycosyltransferase family 1 protein [Nostoc sp. NIES-2111]	WP_103139498.1 glycosyltransferase family 1 protein [Nostoc sp. CENA543]	WP_015136558.1 glycosyltransferase family 1 protein [Nostoc sp. PCC 7524]	PJAGBOFA_03389 GDP-mannose-dependent alpha-mannosyltransferase	8	6	2	Core	Core
OG0000671	WP_011316990.1 MULTISPECIES_ phosphoribosylaminoimidazolesuccinocarboxamide synthase [Nostocaceae]	WP_067772740.1 MULTISPECIES_ phosphoribosylaminoimidazolesuccinocarboxamide synthase [unclassified Nostoc]	WP_066379364.1 MULTISPECIES_ phosphoribosylaminoimidazolesuccinocarboxamide synthase [unclassified Anabaena]	WP_010996425.1 MULTISPECIES_ phosphoribosylaminoimidazolesuccinocarboxamide synthase [Nostocaceae]	WP_067772740.1 MULTISPECIES_ phosphoribosylaminoimidazolesuccinocarboxamide synthase [unclassified Nostoc]	WP_103139501.1 phosphoribosylaminoimidazolesuccinocarboxamide synthase [Nostoc sp. CENA543]	WP_015136561.1 phosphoribosylaminoimidazolesuccinocarboxamide synthase [Nostoc sp. PCC 7524]	PJAGBOFA_03392 Phosphoribosylaminoimidazole-succinocarboxamide synthase	8	6	2	Core	Core
OG0000672	WP_011316991.1 MULTISPECIES_ BamA/TamA family outer membrane protein [Nostocaceae]	WP_067772743.1 BamA/TamA family outer membrane protein [Nostoc sp. NIES-3756]	WP_082803648.1 BamA/TamA family outer membrane protein [Anabaena sp. 4-3]	WP_044521308.1 MULTISPECIES_ BamA/TamA family outer membrane protein [Nostocaceae]	WP_096679017.1 BamA/TamA family outer membrane protein [Nostoc sp. NIES-2111]	WP_103139502.1 BamA/TamA family outer membrane protein [Nostoc sp. CENA543]	WP_015136562.1 BamA/TamA family outer membrane protein [Nostoc sp. PCC 7524]	PJAGBOFA_03393 Outer membrane protein assembly factor BamA	8	6	2	Core	Core
OG0000673	WP_011316992.1 MULTISPECIES_ UDP-3-O-acyl-N-acetylglucosamine deacetylase [Nostocaceae]	WP_067772746.1 UDP-3-O-acyl-N-acetylglucosamine deacetylase [Nostoc sp. NIES-3756]	WP_066379371.1 MULTISPECIES_ UDP-3-O-acyl-N-acetylglucosamine deacetylase [unclassified Anabaena]	WP_010996427.1 MULTISPECIES_ UDP-3-O-acyl-N-acetylglucosamine deacetylase [Nostocaceae]	WP_096682513.1 UDP-3-O-acyl-N-acetylglucosamine deacetylase [Nostoc sp. NIES-2111]	WP_103139503.1 UDP-3-O-acyl-N-acetylglucosamine deacetylase [Nostoc sp. CENA543]	WP_015136563.1 UDP-3-O-acyl-N-acetylglucosamine deacetylase [Nostoc sp. PCC 7524]	PJAGBOFA_03394 UDP-3-O-acyl-N-acetylglucosamine deacetylase	8	6	2	Core	Core
OG0000674	WP_011316993.1 MULTISPECIES_ 3-hydroxyacyl-ACP dehydratase FabZ [Nostocaceae]	WP_067772750.1 MULTISPECIES_ 3-hydroxyacyl-ACP dehydratase FabZ [unclassified Nostoc]	WP_066379373.1 MULTISPECIES_ 3-hydroxyacyl-ACP dehydratase FabZ [unclassified Anabaena]	WP_010996428.1 MULTISPECIES_ 3-hydroxyacyl-ACP dehydratase FabZ [Nostocaceae]	WP_067772750.1 MULTISPECIES_ 3-hydroxyacyl-ACP dehydratase FabZ [unclassified Nostoc]	WP_103139504.1 3-hydroxyacyl-ACP dehydratase FabZ [Nostoc sp. CENA543]	WP_015136564.1 3-hydroxyacyl-ACP dehydratase FabZ [Nostoc sp. PCC 7524]	PJAGBOFA_03395 3-hydroxyacyl-[acyl-carrier-protein] dehydratase FabZ	8	6	2	Core	Core
OG0000675	WP_011316994.1 MULTISPECIES_ acyl-ACP--UDP-N-acetylglucosamine O-acyltransferase [Nostocaceae]	WP_067772753.1 MULTISPECIES_ acyl-ACP--UDP-N-acetylglucosamine O-acyltransferase [unclassified Nostoc]	WP_066379624.1 MULTISPECIES_ acyl-ACP--UDP-N-acetylglucosamine O-acyltransferase [unclassified Anabaena]	WP_044521310.1 MULTISPECIES_ acyl-ACP--UDP-N-acetylglucosamine O-acyltransferase [Nostocaceae]	WP_067772753.1 MULTISPECIES_ acyl-ACP--UDP-N-acetylglucosamine O-acyltransferase [unclassified Nostoc]	WP_103139505.1 acyl-ACP--UDP-N-acetylglucosamine O-acyltransferase [Nostoc sp. CENA543]	WP_041555062.1 acyl-ACP--UDP-N-acetylglucosamine O-acyltransferase [Nostoc sp. PCC 7524]	PJAGBOFA_03396 Acyl-[acyl-carrier-protein]--UDP-N-acetylglucosamine O-acyltransferase	8	6	2	Core	Core
OG0000676	WP_011316995.1 MULTISPECIES_ lipid-A-disaccharide synthase [Nostocaceae]	WP_067776072.1 lipid-A-disaccharide synthase [Nostoc sp. NIES-3756]	WP_066423521.1 lipid-A-disaccharide synthase [Anabaena sp. 4-3]	WP_010996431.1 MULTISPECIES_ lipid-A-disaccharide synthase [Nostocaceae]	WP_096682512.1 lipid-A-disaccharide synthase [Nostoc sp. NIES-2111]	WP_103139507.1 lipid-A-disaccharide synthase [Nostoc sp. CENA543]	WP_015136566.1 lipid-A-disaccharide synthase [Nostoc sp. PCC 7524]	PJAGBOFA_03397 Lipid-A-disaccharide synthase	8	6	2	Core	Core
OG0000678	WP_011316998.1 MULTISPECIES_ DNA cytosine methyltransferase [Nostocaceae]	WP_067772757.1 DNA cytosine methyltransferase [Nostoc sp. NIES-3756]	WP_066423449.1 DNA cytosine methyltransferase [Anabaena sp. 4-3]	WP_010996433.1 MULTISPECIES_ DNA cytosine methyltransferase [Nostocaceae]	WP_096679013.1 DNA cytosine methyltransferase [Nostoc sp. NIES-2111]	WP_103139508.1 DNA cytosine methyltransferase [Nostoc sp. CENA543]	WP_015136567.1 DNA cytosine methyltransferase [Nostoc sp. PCC 7524]	PJAGBOFA_03398 Modification methylase BspRI	8	6	2	Core	Core
[truncated: 9,359 more rows]

## Sheet: Geminocystis
Environment	Non_thermal	Non_thermal	Non_thermal	Non_thermal	Hot_springs	Hot_springs	-	-	-	-	-
[truncated: 5,560 more rows]

## Sheet: Fischerella
Environment	Hot_spring	Hot_spring	Hot_spring	Hot_spring	Hot_spring	Hot_spring	Hot_spring	Hot_spring	Hot_spring	Hot_spring	Hot_spring	Hot_spring	Hot_spring	Hot_spring	Hot_spring	Hot_spring	Hot_spring	Hot_spring	Hot_spring	Hot_spring	Hot_spring	Hot_spring	Hot_spring	Hot_spring	Hot_spring	Hot_spring	Hot_spring	Hot_spring	Hot_spring	Hot_spring	Hot_spring	Hot_spring	Hot_spring	Hot_spring	Hot_spring	Hot_spring	Hot_spring	Hot_spring	Hot_spring	Hot_spring	Hot_spring	Hot_spring	Non_thermal	Non_thermal	Non_thermal	Non_thermal	Non_thermal	Non_thermal	Non_thermal
[truncated: 14,094 more rows]
[truncated: 7 more columns]

[truncated: 4 more sheets: Elainella, Cyanobacterium, Calothrix, Rivularia]
